# Supplementary material for: The different tolerance to magnesium deficiency of two grapevine rootstocks relies on the ability to cope with oxidative stress
Source: BMC Plant Biol. 2019 Apr 16;19:148. doi: 10.1186/s12870-019-1726-x (PMC6469136; doi:10.1186/s12870-019-1726-x)
Supplement: Supplementary file 1 — Table S1. Metabolites differentially abundant in roots between 1103P and SO4 at 4 and 14 days of growth in presence (+Mg) and absence (-Mg) of Mg identified by the comparison of profile obtained by QTOF and GC-MS analyses. Description, p(Corr) and fold change (FC) were reported. (XLSX 32 kb) [file 12870_2019_1726_MOESM1_ESM.xlsx]

## Sheet: 1103P +Mg vs SO4 +Mg_4d_UHPLC-E
1103P +Mg vs SO4 +Mg; 4 days
Compound	p (Corr)	FC
afrormosin-7-O-glucoside	0.000	-16.00
(-)-vestitone	0.041	3.40
methyl gibberellin A34	0.000	-22202.66
geissoschizine	0.003	125032.69
indole-3-acetyl-isoleucine	0.000	-16.00
(2R,3S)-2,7-dihydroxy-4'-methoxyisoflavanone	0.041	3.40
4-amino-4-deoxychorismate	0.047	11.09
heliocide H4	0.000	-16.00
pinostrobin	0.000	16.00
(S)-sakuranetin	0.041	3.40
4,4-dimethyl-5alpha;-cholest-7-en-3beta;-ol	0.000	4030597.00
S-carbamylcysteine	0.000	16.00
6-aminohexanoate	0.043	28478.52
L-leucine	0.043	28478.52
(3R)-vestitone	0.041	3.40
L-isoleucine	0.043	28478.52
chelirubine	0.046	-2221.16
9-methylthiononylhydroximoyl-glutathione	0.001	-3.44
4-coumaryl alcohol	0.047	-7477.53
4,4-dimethyl-5alpha;-cholesta-8-en-3-beta;-ol	0.000	4030597.00
thiosulfinate	0.000	-3883.31
isoscopoletin	0.000	16.00
afrormosin	0.000	-37.79
6-hydroxyflavone	0.048	2.49
7-hydroxy-8-methoxycoumarin	0.000	16.00
(3Z,6Z)-nonadienal	0.000	-2.02
prephytoene diphosphate	0.000	401.39
16-hydroxytabersonine	0.000	45569.18
1D-myo-inositol 1,2,3,4,5,6-hexakisphosphate	0.047	6.34
tetrahydrofolate	0.001	-5.69
indol-3-ylmethylamine	0.043	-4.94
3-aminomethylindole	0.043	-4.94
vinorine	0.003	125020.46
4,21-dehydrogeissoschizine	0.000	520435.84
1-18:3-2-18:3-phosphatidylcholine	0.047	2.63
5,7-dihydroxy-2-methylchromone	0.000	16.00
2-keto-6-aminocaproate	0.041	-2.73
3-oxododecanoyl-CoA	0.043	11447.93
(2E,4E,6E)-4-methylocta-2,4,6-trienedial	0.047	-7477.53
10-deacetyl-2-debenzoylbaccatin III	0.000	-2.67
6-trans-3-oxo-tridecenoyl-CoA	0.000	-301.12
L-2,4-diaminobutanoate	0.000	16.00
quinidinone	0.048	2.82
2-hydroxycaffeate	0.000	16.00
beta;-alanine betaine	0.043	28478.52
trans-cinnamoyl-beta;-D-glucoside	0.043	2.99
all-trans-octaprenyl diphosphate	0.000	12384.31
(1R,6R)-6-hydroxy-2-succinylcyclohexa-2,4-diene-1-carboxylate	0.000	-3125.24
4-(1-methyl-5-hydroxy-2-pyrrolidinyl)-3-oxobutanoate methyl ester	0.048	-5301.42
dhurrin	0.000	-11099.75
nicotine isomethonium ion	0.043	4215.91
(2E,4E,6E)-7-hydroxy-4-methylhepta-2,4,6-trienal	0.000	-884213.94
3-methoxy-5-hydroxytoluene	0.000	-884213.94
7-methylthioheptylhydroximoyl-cysteinylglycine	0.002	-7.44
isochorismate	0.000	-3074.93
prephenate	0.000	-3074.93
6-kestotriose	0.000	16.00
fagopyritol A2	0.000	16.00
3,7-dimethylmyricetin	0.000	-16.00
fagopyritol B2	0.000	16.00
1-kestotriose	0.000	16.00
3,7-dimethylquercetagetin	0.000	-16.00
6-O-beta;-D-glucosyl-6-hydroxyflavone	0.000	-16.00
6G-kestotriose	0.000	16.00
chorismate	0.000	-3074.93
maltotriose	0.000	16.00
S-tetrahydrocolumbamine	0.000	-16.00

## Sheet: 1103P -Mg vs SO4 -Mg_4d_UHPLC-E
1103P -Mg vs SO4 -Mg; 4 days
Compound	p (Corr)	FC
7,8-didemethyl-8-hydroxy-5-deazariboflavin	0.038	-7.48
norephedrine	0.036	5055.84
alpha;-L-arabinofuranose	0.000	23691.90
leachianone G	0.037	-7.82
geissoschizine	0.000	172873.00
molybdenum cofactor	0.044	7.38
aldehydo-D-xylose	0.000	23691.90
homomethionine	0.016	-7.34
1-18:3-2-16:0-digalactosyldiacylglycerol	0.037	5835.99
1'-hydroxy-gamma;-carotene	0.035	41946.68
(S)-corytuberine	0.035	10080.12
S-carbamylcysteine	0.000	-5.23
p-coumaroyltyramine	0.002	-7.61
1,2-dehydroreticulinium	0.035	10080.12
dipalmitoyl phosphatidate	0.036	3.38
pentose-ring	0.000	23691.93
beta;-carotene 15,15' epoxide	0.035	41946.68
beta;-D-xylopyranose	0.000	23691.90
thiosulfinate	0.000	16.00
beta;-cryptoxanthin	0.035	41946.68
16-hydroxytabersonine	0.000	42680.87
epsilon;,epsilon;-carotene-3-diol	0.035	41946.68
tetrahydrofolate	0.028	-5.34
beta;-L-arabinopyranose	0.000	23691.90
thiamin	0.035	-8.64
vinorine	0.000	174573.95
4,21-dehydrogeissoschizine	0.000	453449.60
aldehydo-L-arabinose	0.000	23691.90
D-xylulose	0.000	23691.90
biphenyl-2, 3-diol	0.044	-4.32
2'-deoxyguanosine	0.002	8.06
alpha;-D-xylopyranose	0.000	23691.90
N,N-dihydroxy-L-tyrosine	0.036	1877.57
aldehydo-D-arabinose	0.000	23691.90
N-acetyl-beta;-glucosaminylamine	0.000	-2.84
alpha;-D-ribofuranose	0.000	23691.90
D-ribulose	0.000	23691.90
aldehydo-D-ribose	0.000	23691.90
L-ribulose	0.000	23691.90
ethionine	0.016	-7.34
pppGpp	0.000	-131.55
beta;-D-ribofuranose	0.000	23691.90
isoleucine tetrazole	0.000	16.00
adenosine	0.002	8.06
2,4-diamino-6-methyl-5,3'-(3-nitrophenoxy)prop-1'-yloxypyrimidine	0.037	5.76
pelargonidin 3-O-(6-O-malyl-beta;-D-glucoside)	0.000	16.00
maltohexaose	0.000	-287939.56
L-dopa	0.000	-32643.51
3-O-methyldopa	0.000	6188.33
gibberellin A12	0.000	-22.72
kauralexin B2	0.000	-22.72
6-O-beta;-D-glucosyl-6-hydroxyflavone	0.000	-16.00
methyl gibberellin A9	0.000	-22.72
disulfiram	0.000	40.87
ferulate	0.000	18227.24

## Sheet: 1103P +Mg vs SO4 +Mg_14d_UHPLC-
1103P +Mg vs SO4 +Mg; 14 days
Compound	p (Corr)	FC
L-glutamate-5-semialdehyde	0.041	-2.89
3-(2-propenoic acid)-4,6-hydroxy cyclohexa-2,5-dienone	0.001	-5.29
3-(4-hydroxyphenyl)-3-hydroxy-propionyl-CoA	0.044	743.68
afrormosin-7-O-glucoside	0.000	-16.00
8-methylthiooctylhydroximoyl-cysteinylglycine	0.001	-15.79
curcumin	0.005	-2.05
7,8-didemethyl-8-hydroxy-5-deazariboflavin	0.005	-5.13
2,3',4,6-tetrahydroxybenzophenone	0.040	-3.29
L-dehydro-ascorbate	0.000	28612.53
N6,N6-dimethyl-L-arginine	0.021	-2.00
L-sorbosone	0.001	-4.24
(-)-vestitone	0.000	16.00
L-alanyl-glycine	0.013	-2.72
2-amino-4,6-dinitrotoluene	0.003	-2.01
geraniol	0.001	-20912.83
N,N-dihydroxy-L-valine	0.028	-2.33
leachianone G	0.006	-2.97
7-oxateasterone	0.044	4483.84
geissoschizine	0.000	588329.00
vernolate	0.005	2.64
all-trans-hexaprenyl diphosphate	0.017	-6137.79
(R)-mandelamide	0.000	-2.94
preQ1	0.005	-4.09
3-methylxanthine	0.035	476.88
(2R,3S)-2,7-dihydroxy-4'-methoxyisoflavanone	0.000	16.00
L-canavanine	0.001	-2.97
(+)-borneol	0.001	-20912.83
4-amino-4-deoxychorismate	0.001	13.57
2-hydroxypurine	0.001	2443.16
dehydroscoulerine	0.001	-2.29
meso-diaminopimelate	0.033	-2.20
quinidine	0.024	969.52
beta;-chaconine	0.001	-2.72
1-16:0-2-18:3-phosphatidylcholine	0.023	3.06
3-hydroxy-L-kynurenine	0.000	29003.37
homomethionine	0.038	-6.42
N,N-dimethyl-beta;-alanine	0.001	-2.40
(3S)-linalool	0.001	-20912.83
stevioside	0.001	-11653.03
N-hydroxy-L-tryptophan	0.001	-8837.54
(-)-(4S)-alpha;-terpineol	0.001	-20912.83
deoxypodophyllotoxin	0.028	380.27
4-amino-2,6-dinitrotoluene	0.003	-2.01
(S)-sakuranetin	0.000	16.00
5-deoxypyridoxal	0.000	-2.94
(-)-maackiain-3-iO/i-glucoside	0.006	-12673.06
taurine	0.000	54501.34
methoxyfuraneol (keto form)	0.001	3824.24
beta;-D-ribosylnicotinate	0.012	-2.08
ADP-alpha;-D-glucose(-Gal,Fuc,Man)	0.024	783.99
9-cis-10'-apo-beta;-carotenal	0.016	4045.57
adipate	0.001	-17.02
indole-3-acetyl-tryptophan	0.023	1482.02
7-oxatyphasterol	0.044	4483.84
lithocholate	0.000	-3.08
(-)-borneol	0.001	-20912.83
(-)-menthone	0.001	-20912.83
3-methoxy-4-hydroxyphenylglycol	0.008	-4.44
D-glutamine	0.013	-2.72
L-quinate	0.034	519.61
benzyl alcohol 6-O-beta;-D-xylopyranosyl-beta;-D-glucopyranoside	0.008	-2.29
vellosimine	0.001	1892.31
S-(2E,6E)-farnesyl-L-cysteine	0.001	1983.83
1,6-anhydro-N-acetyl-beta;-muramate	0.016	-2.04
3-heptaprenyl-4-hydroxybenzoate	0.011	2.25
L-beta;-phenylalanine	0.022	1352.80
wighteone	0.026	-3.10
(3R)-vestitone	0.000	16.00
all-trans-10'-apo-beta;-carotenal	0.001	6.29
2-(4-amino-4-carboxybutyl)aziridine-2-carboxylate	0.000	-13.70
ergosterol	0.023	5.40
N-P-tosyl-L-lysinechloromethyl ketone	0.002	-2.59
7,8-diaminopelargonate	0.020	-2.85
N-acetyl-S-geranylgeranyl-L-cysteine	0.014	2.17
(22R,23R)-28-homocastasterone	0.011	741.20
glutamate-1-semialdehyde	0.041	-2.89
O(2),1,7,9-tetramethylurate	0.005	-2.97
D-glucono-1,5-lactone	0.001	-4.24
gibberellin A20	0.000	16.00
hypoxanthine	0.001	2443.16
(S)-2-hydroxymethylglutarate	0.001	-3.63
indoxyl	0.001	-2.53
gibberellin A4	0.000	16.00
p-nitrophenyl-beta;-D-xylobioside	0.000	14293.26
hordatine A	0.000	2.03
biochanin A-7-O-glucoside	0.006	-12673.06
robustaquinone B	0.004	-3.32
9-cis-violaxanthin	0.019	-4030.47
Nsupomega;/sup-hydroxy-L-arginine	0.011	-5.28
phenylacetonitrile oxide	0.001	-2.53
pyridoxine	0.020	-3.67
(3Z)-hex-3-en-1-yl acetate	0.011	11.97
plaunotol	0.002	-2.09
haematoporphyrin IX	0.000	7046.28
L-glutamine	0.013	-2.72
(+)-isomenthone	0.001	-20912.83
L-gulono-1,4-lactone	0.001	-4.24
gibberellin A51	0.000	16.00
7-O-methylvitexin 2''-O-beta;-L-rhamnoside	0.001	-3.82
FAD stem group	0.001	8959.22
N-acetyl-L-glutamate	0.001	3057.00
petroselinate	0.039	-2.84
1-O-feruloyl-beta;-D-glucose	0.000	16.00
L-phenylalanine	0.005	-2.15
gibberellin A3	0.001	-2.28
gibberellin A98	0.027	502.51
hederagenin	0.046	2.20
1,3-dioctanoylglycerol	0.002	-3.18
N-feruloyltyramine	0.023	514.61
histidinal	0.009	-1541.92
N(pi;)-methyl-L-histidine	0.009	-2.87
shikonin	0.044	549.98
(-)-iendo/i-fenchol	0.001	-20912.83
gossypol-6,6'-dimethyl ether	0.001	-2.75
L-valine	0.001	-2.40
ppGpp	0.015	2068.48
(Z)-[(4-hydroxyphenyl)acetaldehyde oxime]	0.000	-2.94
16-hydroxytabersonine	0.000	45593.47
trans-4-hydroxy-L-proline	0.041	-2.89
O-methylserine	0.033	-2.80
ononin	0.001	7.92
delphinidin 3-O-(6''-O-malonyl)-beta;-glucoside	0.023	1392.74
3-[(3aS,4S,7aS)-7a-methyl-1,5-dioxo-octahydro-1H-inden-4-yl]propanoyl-CoA	0.000	31593.33
phaselate	0.000	16.00
coronatine	0.000	-16.00
guanosine tetraphosphate	0.028	844.80
L-proline	0.023	-2.11
indole-3-acetyl-methionine	0.000	11011.63
indole-3-ethanol	0.008	-4.34
histidinol	0.027	-2.47
L,L-diaminopimelate	0.033	-2.20
rutinose	0.003	-2.09
sphinganine	0.001	-5.56
1,2-di-O-octylglycerol	0.022	-6.69
L-galactono-1,4-lactone	0.001	-4.24
butyl acetate	0.001	30499.49
1,8-cineole	0.001	-20912.83
3-keto-beta;-D-galactose	0.001	-4.24
vinorine	0.000	145550.02
glycine betaine	0.001	-2.40
5-deoxy-D-glucuronate	0.002	-4.47
4,21-dehydrogeissoschizine	0.000	547070.44
wogonin 7-O--beta;-D-glucoside	0.000	-6.61
juvenile hormone III	0.032	-3.87
5-amino-levulinate	0.041	-2.89
3-acetamidopropanal	0.023	-2.11
dihydrosorgoleone	0.000	9.44
(+)-sesamin	0.001	-2.13
tetcyclacis	0.004	-3.43
methyl ecgonone	0.016	-3.83
biphenyl-2, 3-diol	0.005	2.20
triiodothyroacetate ester glucuronide	0.025	952.69
phylloquinol	0.027	18.67
linalool	0.001	-20912.83
hypoglycin A	0.004	-2.57
1-deoxygalactonojirimycin	0.002	-2.30
2'-deoxyguanosine	0.000	25.29
(R)-noradrenaline	0.021	-2.97
2-keto-6-aminocaproate	0.005	-4.38
ampicillin	0.003	-2.09
L-carnitine	0.001	-2.56
pamidronate	0.024	-2.18
1-18:3-2-16:0-monogalactosyldiacylglycerol	0.003	-9.80
quercetin 3,3',7-trissulfate	0.000	16.00
(R)-mandelonitrile	0.001	-2.53
L-alanyl-L-threonine	0.033	-2.20
allopurinol	0.001	2443.16
methoxydihydrosorgoleone	0.017	-3.60
dethiobiotin	0.045	-2.17
homofuraneol	0.027	532.01
L-2-aminopentanoate	0.001	-2.40
indole-3-acetonitrile oxide	0.001	-2.27
9'-cis-neoxanthin	0.019	-4030.47
2-keto-ornithine	0.041	-2.89
10-deacetyl-2-debenzoylbaccatin III	0.010	-2.24
alpha;-difluoromethylarginine	0.041	-3.74
indolin-2-one	0.001	-2.53
solasodine 3-O-beta;-D-glucopyranoside	0.028	-7.06
O-acetyl-L-serine	0.027	-2.35
8-hydroxypurine	0.001	2443.16
(2R,3S)-2,3-dimethylmalate	0.001	-3.63
capsorubin	0.019	-4030.47
D-phenylalanine	0.022	1352.80
D-galacto-hexodialdose	0.001	-4.24
L-arginine	0.044	-11.04
16alpha;, 17-epoxy gibberellin A9	0.000	16.00
S-stylopine	0.001	-2.81
4-hydroxyphenylacetonitrile	0.001	-2.53
S-adenosyl-L-methionine	0.027	661.73
dihydroxyphaseic acid	0.024	-2.80
carlactone carboxylate	0.000	16.00
1-methylxanthine	0.035	476.88
3,4-dehydroproline	0.003	-3.10
cis-indole-2,3-dihydrodiol	0.000	-2.94
salicortin	0.002	-2.30
5-aminopentanoate	0.001	-2.40
hyperxanthone E	0.001	3.67
13-apo-beta;-carotenone	0.010	-6.36
trans-neoxanthin	0.019	-4030.47
trans-cinnamoyl-beta;-D-glucoside	0.001	2.93
(3R)-linalool	0.001	-20912.83
adenosine	0.000	25.29
S-methyl-L-methionine	0.036	-5.11
trans-zeatin	0.044	-2.14
pelargonidin 3-O-(6-O-malyl-beta;-D-glucoside)	0.000	16.00
1,7-dihydroxy-6,8-dimethoxy-2-methylanthraquinone	0.004	-3.32
7,4'-dimethylkaempferol	0.004	-3.32
methoxy-PU	0.012	-943.94
sulfanilamide	0.001	3787.64
shikimate	0.001	-2.54
isoliquiritigenin	0.002	-13779.64
emodin anthrone	0.002	-13779.64
(2R,3S)-3-isopropylmalate	0.000	-2.60
(+)-costunolide	0.011	-1236.40
p-hydroxymercuribenzoate	0.017	-681.85
4alpha;-formyl,4beta;,14alpha;-dimethyl-9beta;,19-cyclo-5alpha;-ergost-24-en-3beta;-ol	0.020	15346.70
cannabigerolate	0.001	11914.78
ammeline	0.001	-7843.21
liquiritigenin	0.002	-13779.64
6-methyl-H2-pterin	0.001	-4121.54
(+)-pisatin	0.004	-3.32
(2S)-2-isopropylmalate	0.000	-2.60
8-methylthiooctyl glucosinolate	0.000	16.00
4alpha;-formyl-5alpha;-cholesta-7,24-dien-3beta;-ol	0.014	830.66
(S)-2-amino-6-oxohexanoate	0.012	-4628.92
6-hydroxy-2-cyclohexen-one-carboxylate	0.001	-2.66
3,4'-dimethylkaempferol	0.004	-3.32
(S)-dihydrodaidzein	0.002	-13779.64
2',7-dihydroxy-4',5'-dimethoxyisoflavone	0.004	-3.32
(6aR,11aR)-3,9-dihydroxypterocarpan	0.002	-13779.64
calystegine A3	0.002	-2.37
pumiloside	0.024	425.45
N-methylanthranilate	0.001	2.87
2-isopropylmaleate	0.001	-2.67
S-5-methylthiopentylhydroximoyl-L-cysteine	0.013	-1473.76
7-methylthioheptylhydroximoyl-cysteinylglycine	0.000	-6.24
D-mannitol	0.013	-1480.31
galactitol	0.013	-1480.31
D-sorbitol	0.013	-1480.31

## Sheet: 1103P -Mg vs SO4 -Mg_14d_UHPLC-
1103P -Mg vs SO4 -Mg; 14 days
Compound	p (Corr)	FC
afrormosin-7-O-glucoside	0.000	-16.00
1-18:2-2-18:2-sn-glycerol-3-phosphocholine	0.000	46713708.00
chlorophyllide a	0.000	2.94
geissoschizine	0.000	686421.30
(S)-N-methylcoclaurine	0.041	-28523.96
propanoyl-CoA	0.000	2.03
3,5-dihydroxyanisole	0.011	-4.45
1-16:0-2-18:3-phosphatidylcholine	0.001	8.74
(-)-maackiain-3-O-glucoside	0.027	-68302.76
9-cis-10'-apo-beta;-carotenal	0.033	21660.68
S-carbamylcysteine	0.000	1424.28
lithocholate	0.021	-2.44
p-coumaroyltyramine	0.003	-11.51
L-quinate	0.000	8926.26
3-hydroxyisovaleryl-CoA	0.000	16.00
feruloyl-CoA	0.000	16.00
S-cheilanthifoline	0.000	-16.00
(R)-N-methylcoclaurine	0.041	-28523.96
(+)-neomenthol	0.000	-39919.66
L-arogenate	0.000	-2.51
biochanin A-7-O-glucoside	0.027	-68302.76
4-guanidinobutyraldehyde	0.034	-46.18
S-methyl-5-thio-D-ribose	0.041	3207.84
pyridoxine	0.001	-4.16
(+)-isomenthol	0.000	-39919.66
isoliquiritigenin 4'-glucoside	0.008	-3.84
16-hydroxytabersonine	0.000	41988.37
indole-3-acetyl-methionine	0.000	12630.77
3-sinapoyloxypropylglucosinolate	0.000	16.00
4,9,13-trimethyltetradeca-2,4,6,8,10,12-hexaene-1,14-dial	0.017	8299.46
4,21-dehydrogeissoschizine	0.000	649599.40
wogonin 7-O-beta;-D-glucoside	0.002	-4.77
(R)-noradrenaline	0.044	-3.32
loganin	0.004	-2.49
(+)-neoisomenthol	0.000	-39919.66
homofuraneol	0.000	25407.27
10-deacetyl-2-debenzoylbaccatin III	0.009	-3.12
puromycin	0.036	-2.60
(-)-menthol	0.000	-39919.66
senecionine	0.000	-16.00
(S)-(-)-citronellol	0.000	-39919.64
hyperxanthone E	0.003	4.66
trans-cinnamoyl-beta;-D-glucoside	0.002	3.72
1-18:1-2-18:3-phosphatidylcholine	0.000	46713708.00
allylcysteine	0.044	-4892.33
pelargonidin 3-O-(6-O-malyl-beta;D-glucoside)	0.000	16.00
4-methyl-5-(beta;-hydroxyethyl)thiazole	0.044	-4892.33
(+)-costunolide	0.000	-41052.54
ammeline	0.027	-4789.66
4-nitrophenol	0.000	16.00
(S)-2-amino-6-oxohexanoate	0.040	-18334.57
9-mercaptodethiobiotin	0.000	-4.68

## Sheet: 1103P +Mg vs SO4 +Mg_4d_GC-MS
1103P +Mg vs SO4 +Mg; 4 days
Compound	p (Corr)	FC
[262] 2,3-butanediol 2 [6.55]	0.000	-16.00
[938] nicotinic acid [10.27]	0.000	-2.76
[92824] D-malic acid [12.794]	0.000	2.51
[RTL] Myristic Acid d27 [16.727]	0.000	-16.00
[760] glyoxylic acid [10.813]	0.000	-16.00
[11266] 2-hydroxybutyric acid [7.852]	0.000	-16.00
[637542] 4-hydroxycinnamic acid [17.854]	0.000	-16.00
[119] gamma-aminobutyric acid (GABA) [13.326]	0.009	-2.21
[9316] methyl linolenate [19.432]	0.000	16.00
[835] dehydroascorbic acid 1 [16.863]	0.000	3.56

## Sheet: 1103P -Mg vs SO4 -Mg_4d_GC-MS
1103P -Mg vs SO4 -Mg; 4 days
Compound	p (Corr)	FC
[RTL] Myristic Acid d27 [16.727]	0.000	2.49
[760] glyoxylic acid [10.813]	0.000	-16.00
[5960] aspartic acid 2 [13.207]	0.000	-16.00
[9316] methyl linolenate [19.432]	0.000	16.00
[835] dehydroascorbic acid 3 [17.49]	0.000	16.00

## Sheet: 1103P +Mg vs SO4 +Mg_14d_GC-MS
1103P +Mg vs SO4 +Mg; 14 days
Compound	p (Corr)	FC
[262] 2,3-butanediol 2 [6.55]	0.000	-16.00
[444266] maleic acid [10.323]	0.000	8.69
[938] nicotinic acid [10.27]	0.000	-2.17
[5962] L-lysine 2 [17.643]	0.000	-16.00
[92824] D-malic acid [12.794]	0.000	-1007.84
[6288] L-threonine 2 [11.464]	0.000	-508420768.00
[8215] behenic acid [23.897]	0.000	16.00
[9750] citrulline 2 [16.691]	0.000	-16.00
[8217] 1-octadecene [16.36]	0.000	-16.00
[835] dehydroascorbic acid 3 [17.49]	0.000	16.00
[835] dehydroascorbic acid 1 [16.863]	0.000	-16.00

## Sheet: 1103P -Mg vs SO4 -Mg_14d_GC-MS
1103P -Mg vs SO4 -Mg; 14 days
Compound	p (Corr)	FC
[938] nicotinic acid [10.27]	0.000	-3.16
[92824] D-malic acid [12.794]	0.000	16.00
[760] glyoxylic acid [10.813]	0.000	16.00
[637542] 4-hydroxycinnamic acid [17.854]	0.000	-16.00
[835] dehydroascorbic acid 3 [17.49]	0.000	16.00
