# Supplementary material for: The different tolerance to magnesium deficiency of two grapevine rootstocks relies on the ability to cope with oxidative stress
Source: BMC Plant Biol. 2019 Apr 16;19:148. doi: 10.1186/s12870-019-1726-x (PMC6469136; doi:10.1186/s12870-019-1726-x)
Supplement: Supplementary file 2 — Table S2. List of metabolites differentially abundant in roots at 4 days between 1103P and SO4 depending on the growth condition. Metabolites specifically modulated at 4 days in presence (+Mg) and absence (-Mg) of Mg and modulated between the two genotypes in both nutritional conditions. Identity of compound, p(Corr) and FC were reported. (XLSX 16 kb) [file 12870_2019_1726_MOESM2_ESM.xlsx]

## Sheet: 1103P vs SO4_+Mg_4d_specific
Metabolites modulated only in the comparison 1103P +Mg vs SO4 +Mg; 4 days
Compound	p (Corr)	FC
(-)-vestitone	0.041	3.40
(1R,6R)-6-hydroxy-2-succinylcyclohexa-2,4-diene-1-carboxylate	0.000	-3125.24
(2E,4E,6E)-4-methylocta-2,4,6-trienedial	0.047	-7477.53
(2E/4E,6)-7-hydroxy-4-methylhepta-2,4,6-trienal	0.000	-884213.94
(2R,3S)-2,7-dihydroxy-4'-methoxyisoflavanone	0.041	3.40
(3R)-vestitone	0.041	3.40
(3Z,6Z)-nonadienal	0.000	-2.02
(S)-sakuranetin	0.041	3.40
[11266] 2-hydroxybutyric acid [7.852]	0.000	-16.00
[119] gamma-aminobutyric acid (GABA) [13.326]	0.009	-2.21
[262] 2,3-butanediol 2 [6.55]	0.000	-16.00
[637542] 4-hydroxycinnamic acid [17.854]	0.000	-16.00
[92824] D-malic acid [12.794]	0.000	2.51
[938] nicotinic acid [10.27]	0.000	-2.76
beta;-alanine betaine	0.043	28478.52
1-18:3-2-18:3-phosphatidylcholine	0.047	2.63
1-kestotriose	0.000	16.00
10-deacetyl-2-debenzoylbaccatin III	0.000	-2.67
1D-myo/inositol 1,2,3,4,5,6-hexakisphosphate	0.047	6.34
2-hydroxycaffeate	0.000	16.00
2-keto-6-aminocaproate	0.041	-2.73
3-aminomethylindole	0.043	-4.94
3-methoxy-5-hydroxytoluene	0.000	-884213.94
3-oxododecanoyl-CoA	0.043	11447.93
3,7-dimethylmyricetin	0.000	-16.00
3,7-dimethylquercetagetin	0.000	-16.00
4-(1-methyl-5-hydroxy-2-pyrrolidinyl)-3-oxobutanoate methyl ester	0.048	-5301.42
4-amino-4-deoxychorismate	0.047	11.09
4-coumaryl alcohol	0.047	-7477.53
4,4-dimethyl-5alpha;-cholest-7-en-3beta;-ol	0.000	4030597.00
4,4-dimethyl-5alpha;-cholesta-8-en-3-beta;-ol	0.000	4030597.00
5,7-dihydroxy-2-methylchromone	0.000	16.00
6-aminohexanoate	0.043	28478.52
6-hydroxyflavone	0.048	2.49
6-trans-3-oxo-tridecenoyl-CoA	0.000	-301.12
6-kestotriose	0.000	16.00
6G-kestotriose	0.000	16.00
7-hydroxy-8-methoxycoumarin	0.000	16.00
7-methylthioheptylhydroximoyl-cysteinylglycine	0.002	-7.44
9-methylthiononylhydroximoyl-glutathione	0.001	-3.44
afrormosin	0.000	-37.79
afrormosin-7-O-glucoside	0.000	-16.00
all-trans-octaprenyl diphosphate	0.000	12384.31
chelirubine	0.046	-2221.16
chorismate	0.000	-3074.93
dhurrin	0.000	-11099.75
fagopyritol A2	0.000	16.00
fagopyritol B2	0.000	16.00
heliocide H4	0.000	-16.00
indol-3-ylmethylamine	0.043	-4.94
indole-3-acetyl-isoleucine	0.000	-16.00
isochorismate	0.000	-3074.93
isoscopoletin	0.000	16.00
trans-cinnamoyl-beta;-D-glucoside	0.043	2.99
L-2,4-diaminobutanoate	0.000	16.00
L-isoleucine	0.043	28478.52
L-leucine	0.043	28478.52
maltotriose	0.000	16.00
methyl gibberellin A34	0.000	-22202.66
nicotine isomethonium ion	0.043	4215.91
pinostrobin	0.000	16.00
prephenate	0.000	-3074.93
prephytoene diphosphate	0.000	401.39
quinidinone	0.048	2.82
S-tetrahydrocolumbamine	0.000	-16.00

## Sheet: 1103P vs SO_-Mg_4d_specific
Metabolites modulated only in the comparison 1103P -Mg vs SO4 -Mg; 4 days
Compound	p (Corr)	FC
(S)-corytuberine	0.035	10080.12
[5960] aspartic acid 2 [13.207]	0.000	-16.00
alpha;-D-ribofuranose	0.000	23691.90
alpha;-D-xylopyranose	0.000	23691.90
alpha;-L-arabinofuranose	0.000	23691.90
beta;-carotene 15,15' epoxide	0.035	41946.68
beta;-cryptoxanthin	0.035	41946.68
beta;-D-ribofuranose	0.000	23691.90
beta;-D-xylopyranose	0.000	23691.90
beta;-L-arabinopyranose	0.000	23691.90
epsilon;,epsilon;-carotene-3-diol	0.035	41946.68
1-18:3-2-16:0-digalactosyldiacylglycerol	0.037	5835.99
1,2-dehydroreticulinium	0.035	10080.12
1'-hydroxy-gamma;-carotene	0.035	41946.68
2,4-diamino-6-methyl-5,3'-(3-nitrophenoxy)prop-1'-yloxypyrimidine	0.037	5.76
2'-deoxyguanosine	0.002	8.06
3-O-methyldopa	0.000	6188.33
7,8-didemethyl-8-hydroxy-5-deazariboflavin	0.038	-7.48
adenosine	0.002	8.06
biphenyl-2, 3-diol	0.044	-4.32
D-ribulose	0.000	23691.90
D-xylulose	0.000	23691.90
dipalmitoyl phosphatidate	0.036	3.38
disulfiram	0.000	40.87
ethionine	0.016	-7.34
ferulate	0.000	18227.24
gibberellin A12	0.000	-22.72
homomethionine	0.016	-7.34
aldehydo-D-arabinose	0.000	23691.90
aldehydo-D-ribose	0.000	23691.90
aldehydo-D-xylose	0.000	23691.90
aldehydo-L-arabinose	0.000	23691.90
N-acetyl-beta;-glucosaminylamine	0.000	-2.84
N,N-dihydroxy-L-tyrosine	0.036	1877.57
isoleucine tetrazole	0.000	16.00
kauralexin B2	0.000	-22.72
L-dopa	0.000	-32643.51
L-ribulose	0.000	23691.90
leachianone G	0.037	-7.82
maltohexaose	0.000	-287939.56
methyl gibberellin A9	0.000	-22.72
molybdenum cofactor	0.044	7.38
norephedrine	0.036	5055.84
p-coumaroyltyramine	0.002	-7.61
pelargonidin 3-O-(6-O-malyl-beta;D-glucoside)	0.000	16.00
pentose-ring	0.000	23691.93
pppGpp	0.000	-131.55
thiamin	0.035	-8.64

## Sheet: common_4d
Metabolites modulated in both comparisons (1103P +Mg vs SO4 +Mg; 4 days and 1103P -Mg vs SO4 -Mg; 4 days)
	1103P +Mg vs SO4 +Mg		1103P -Mg vs SO4 -Mg
Compound	p (Corr)	FC	p (Corr)	FC
[760] glyoxylic acid [10.813]	0.000	-16.00	0.000	-16.00
[835] dehydroascorbic acid 1 [16.863]	0.000	3.56	0.000	16.00
[9316] methyl linolenate [19.432]	0.000	16.00	0.000	16.00
[RTL] Myristic Acid d27 [16.727]	0.000	-16.00	0.000	2.49
16-hydroxytabersonine	0.000	45569.18	0.000	42680.87
4,21-dehydrogeissoschizine	0.000	520435.84	0.000	453449.60
6-O-beta;-D-glucosyl-6-hydroxyflavone	0.000	-16.00	0.000	-16.00
geissoschizine	0.003	125032.69	0.000	172873.00
S-carbamylcysteine	0.000	16.00	0.000	-5.23
tetrahydrofolate	0.001	-5.69	0.028	-5.34
thiosulfinate	0.000	-3883.31	0.000	16.00
vinorine	0.003	125020.46	0.000	174573.95
