# Supplementary material for: The different tolerance to magnesium deficiency of two grapevine rootstocks relies on the ability to cope with oxidative stress
Source: BMC Plant Biol. 2019 Apr 16;19:148. doi: 10.1186/s12870-019-1726-x (PMC6469136; doi:10.1186/s12870-019-1726-x)
Supplement: Supplementary file 3 — Table S3. List of metabolites differentially abundant in roots at 14 days between 1103P and SO4 depending on the growth condition. Metabolites specifically modulated at 14 days in presence (+Mg) and absence (-Mg) of Mg and modulated between the two genotypes in both nutritional conditions. Identity of compound, p(Corr) and FC were reported. (XLSX 22 kb) [file 12870_2019_1726_MOESM3_ESM.xlsx]

## Sheet: 1103P vs SO4_+Mg_14d_specific
Metabolites modulated only in the comparison 1103P +Mg vs SO4 +Mg; 14 days
Compound	p (Corr)	FC
(-)-(4S)-alpha;-terpineol	0.001	-20912.83
(-)-borneol	0.001	-20912.83
(-)endo-fenchol	0.001	-20912.83
(-)-menthone	0.001	-20912.83
(-)-vestitone	0.000	16.00
(+)-borneol	0.001	-20912.83
(+)-isomenthone	0.001	-20912.83
(+)-pisatin	0.004	-3.32
(+)-sesamin	0.001	-2.13
(2R/,3S)-3-isopropylmalate	0.000	-2.60
(2S)-2-isopropylmalate	0.000	-2.60
(2R,3S)-2,3-dimethylmalate	0.001	-3.63
(2R,3S)-2,7-dihydroxy-4'-methoxyisoflavanone	0.000	16.00
(3Z)-hex-3-en-1-yl acetate	0.011	11.97
(3R)-linalool	0.001	-20912.83
(3R)-vestitone	0.000	16.00
(3S)-linalool	0.001	-20912.83
(6aR,11aR)-3,9-dihydroxypterocarpan	0.002	-13779.64
(22R,23R)-28-homocastasterone	0.011	741.20
(R)-mandelamide	0.000	-2.94
(R)-mandelonitrile	0.001	-2.53
(S)-2-hydroxymethylglutarate	0.001	-3.63
(S)-dihydrodaidzein	0.002	-13779.64
(S)-sakuranetin	0.000	16.00
(Z)-[(4-hydroxyphenyl)acetaldehyde oxime]	0.000	-2.94
[262] 2,3-butanediol 2 [6.55]	0.000	-16.00
[444266] maleic acid [10.323]	0.000	8.69
[5962] L-lysine 2 [17.643]	0.000	-16.00
[6288] L-threonine 2 [11.464]	0.000	-508420768.00
[8215] behenic acid [23.897]	0.000	16.00
[8217] 1-octadecene [16.36]	0.000	-16.00
[835] dehydroascorbic acid 1 [16.863]	0.000	-16.00
[9750] citrulline 2 [16.691]	0.000	-16.00
alpha;-difluoromethylarginine	0.041	-3.74
beta;-chaconine	0.001	-2.72
beta;-D-ribosylnicotinate	0.012	-2.08
1-18:3-2-16:0-monogalactosyldiacylglycerol	0.003	-9.80
1-deoxygalactonojirimycin	0.002	-2.30
1-O-feruloyl-beta;-D-glucose	0.000	16.00
1-methylxanthine	0.035	476.88
1,2-di-O-octylglycerol	0.022	-6.69
1,3-dioctanoylglycerol	0.002	-3.18
1,6-anhydro-N-acetyl-beta;-muramate	0.016	-2.04
1,7-dihydroxy-6,8-dimethoxy-2-methylanthraquinone	0.004	-3.32
1,8-cineole	0.001	-20912.83
13-apo-beta;-carotenone	0.010	-6.36
16alpha;, 17-epoxy gibberellin A9	0.000	16.00
2-(4-amino-4-carboxybutyl)aziridine-2-carboxylate	0.000	-13.70
2-amino-4,6-dinitrotoluene	0.003	-2.01
2-hydroxypurine	0.001	2443.16
2-isopropylmaleate	0.001	-2.67
2-keto-6-aminocaproate	0.005	-4.38
2-keto-ornithine	0.041	-2.89
2,3',4,6-tetrahydroxybenzophenone	0.040	-3.29
2'-deoxyguanosine	0.000	25.29
2',7-dihydroxy-4',5'-dimethoxyisoflavone	0.004	-3.32
3-(2-propenoic acid)-4,6-hydroxy cyclohexa-2,5-dienone	0.001	-5.29
3-(4-hydroxyphenyl)-3-hydroxy-propionyl-CoA	0.044	743.68
3-[(3aS,4S,7aS)-7a-methyl-1,5-dioxo-octahydro-1H-inden-4-yl]propanoyl-CoA	0.000	31593.33
3-acetamidopropanal	0.023	-2.11
3-heptaprenyl-4-hydroxybenzoate	0.011	2.25
3-hydroxy-L-kynurenine	0.000	29003.37
3-keto-beta;-D-galactose	0.001	-4.24
3-methoxy-4-hydroxyphenylglycol	0.008	-4.44
3-methylxanthine	0.035	476.88
3,4-dehydroproline	0.003	-3.10
3,4'-dimethylkaempferol	0.004	-3.32
4-amino-2,6-dinitrotoluene	0.003	-2.01
4-amino-4-deoxychorismate	0.001	13.57
4-hydroxyphenylacetonitrile	0.001	-2.53
4alpha;-formyl-5alpha;-cholesta-7,24-dien-3beta;-ol	0.014	830.66
4alpha;-formyl,4beta;,14alpha;-dimethyl-9beta;,19-cyclo-5alpha;-ergost-24-en-3beta;-ol	0.020	15346.70
5-amino-levulinate	0.041	-2.89
5-aminopentanoate	0.001	-2.40
5-deoxy-D-glucuronate	0.002	-4.47
5-deoxypyridoxal	0.000	-2.94
6-hydroxy-2-cyclohexen-one-carboxylate	0.001	-2.66
6-methyl-H2-pterin	0.001	-4121.54
7-O-methylvitexin 2''-O-beta;-L-rhamnoside	0.001	-3.82
7-methylthioheptylhydroximoyl-cysteinylglycine	0.000	-6.24
7-oxateasterone	0.044	4483.84
7-oxatyphasterol	0.044	4483.84
7,4'-dimethylkaempferol	0.004	-3.32
7,8-diaminopelargonate	0.020	-2.85
7,8-didemethyl-8-hydroxy-5-deazariboflavin	0.005	-5.13
8-hydroxypurine	0.001	2443.16
8-methylthiooctyl glucosinolate	0.000	16.00
8-methylthiooctylhydroximoyl-cysteinylglycine	0.001	-15.79
9-cis-violaxanthin	0.019	-4030.47
9'-cis-neoxanthin	0.019	-4030.47
adenosine	0.000	25.29
adipate	0.001	-17.02
ADP-alpha;-D-glucose(-Gal,Fuc,Man)	0.024	783.99
all-trans-hexaprenyl diphosphate	0.017	-6137.79
allopurinol	0.001	2443.16
ampicillin	0.003	-2.09
benzyl alcohol 6-O-beta;-D-xylopyranosyl-beta;-D-glucopyranoside	0.008	-2.29
biphenyl-2, 3-diol	0.005	2.20
butyl acetate	0.001	30499.49
calystegine A3	0.002	-2.37
cannabigerolate	0.001	11914.78
capsorubin	0.019	-4030.47
carlactone carboxylate	0.000	16.00
coronatine	0.000	-16.00
curcumin	0.005	-2.05
D-galacto-hexodialdose	0.001	-4.24
D-glucono-1,5-lactone	0.001	-4.24
D-glutamine	0.013	-2.72
D-mannitol	0.013	-1480.31
D-phenylalanine	0.022	1352.80
D-sorbitol	0.013	-1480.31
dehydroscoulerine	0.001	-2.29
delphinidin 3-O-(6''-O-malonyl)-beta;-glucoside	0.023	1392.74
deoxypodophyllotoxin	0.028	380.27
dethiobiotin	0.045	-2.17
dihydrosorgoleone	0.000	9.44
dihydroxyphaseic acid	0.024	-2.80
emodin anthrone	0.002	-13779.64
ergosterol	0.023	5.40
FAD stem group	0.001	8959.22
galactitol	0.013	-1480.31
geraniol	0.001	-20912.83
gibberellin A20	0.000	16.00
gibberellin A3	0.001	-2.28
gibberellin A4	0.000	16.00
gibberellin A51	0.000	16.00
gibberellin A98	0.027	502.51
glutamate-1-semialdehyde	0.041	-2.89
glycine betaine	0.001	-2.40
gossypol-6,6'-dimethyl ether	0.001	-2.75
guanosine tetraphosphate	0.028	844.80
haematoporphyrin IX	0.000	7046.28
hederagenin	0.046	2.20
histidinal	0.009	-1541.92
histidinol	0.027	-2.47
homomethionine	0.038	-6.42
hordatine A	0.000	2.03
hypoglycin A	0.004	-2.57
hypoxanthine	0.001	2443.16
all-trans-10'-apo-beta;-carotenal	0.001	6.29
cis-indole-2,3-dihydrodiol	0.000	-2.94
meso-diaminopimelate	0.033	-2.20
N-P-tosyl-L-lysinechloromethyl ketone	0.002	-2.59
N,N-dihydroxy-L-valine	0.028	-2.33
N-acetyl-S-geranylgeranyl-L-cysteine	0.014	2.17
N-acetyl-L-glutamate	0.001	3057.00
N-feruloyltyramine	0.023	514.61
N-hydroxy-L-tryptophan	0.001	-8837.54
N-methylanthranilate	0.001	2.87
N6,N6-dimethyl-L-arginine	0.021	-2.00
indole-3-acetonitrile oxide	0.001	-2.27
indole-3-acetyl-tryptophan	0.023	1482.02
indole-3-ethanol	0.008	-4.34
indolin-2-one	0.001	-2.53
indoxyl	0.001	-2.53
O-acetyl-L-serine	0.027	-2.35
p-nitrophenyl-beta;-D-xylobioside	0.000	14293.26
S-(2E,2E)-farnesyl-L-cysteine	0.001	1983.83
S-adenosyl-L-methionine	0.027	661.73
isoliquiritigenin	0.002	-13779.64
trans-4-hydroxy-L-proline	0.041	-2.89
trans-neoxanthin	0.019	-4030.47
trans-zeatin	0.044	-2.14
juvenile hormone III	0.032	-3.87
L-beta;-phenylalanine	0.022	1352.80
L-2-aminopentanoate	0.001	-2.40
L-alanyl-glycine	0.013	-2.72
L-alanyl-L-threonine	0.033	-2.20
L-arginine	0.044	-11.04
L-canavanine	0.001	-2.97
L-carnitine	0.001	-2.56
L-dehydro-ascorbate	0.000	28612.53
L-galactono-1,4-lactone	0.001	-4.24
L-glutamate-5-semialdehyde	0.041	-2.89
L-glutamine	0.013	-2.72
L-gulono-1,4-lactone	0.001	-4.24
L-phenylalanine	0.005	-2.15
L-proline	0.023	-2.11
L-sorbosone	0.001	-4.24
L-valine	0.001	-2.40
L,L-diaminopimelate	0.033	-2.20
leachianone G	0.006	-2.97
linalool	0.001	-20912.83
liquiritigenin	0.002	-13779.64
methoxy-PU	0.012	-943.94
methoxydihydrosorgoleone	0.017	-3.60
methoxyfuraneol (keto form)	0.001	3824.24
methyl ecgonone	0.016	-3.83
N,N-dimethyl-beta;-alanine	0.001	-2.40
N(pi;)-methyl-L-histidine	0.009	-2.87
Nsupomega;/sup-hydroxy-L-arginine	0.011	-5.28
O-methylserine	0.033	-2.80
O(2),1,7,9-tetramethylurate	0.005	-2.97
ononin	0.001	7.92
p-hydroxymercuribenzoate	0.017	-681.85
pamidronate	0.024	-2.18
petroselinate	0.039	-2.84
phaselate	0.000	16.00
phenylacetonitrile oxide	0.001	-2.53
phylloquinol	0.027	18.67
plaunotol	0.002	-2.09
ppGpp	0.015	2068.48
preQsub1/sub	0.005	-4.09
pumiloside	0.024	425.45
quercetin 3,3',7-trissulfate	0.000	16.00
quinidine	0.024	969.52
robustaquinone B	0.004	-3.32
rutinose	0.003	-2.09
S-5-methylthiopentylhydroximoyl-L-cysteine	0.013	-1473.76
S-methyl-L-methionine	0.036	-5.11
S-stylopine	0.001	-2.81
salicortin	0.002	-2.30
shikimate	0.001	-2.54
shikonin	0.044	549.98
solasodine 3-O-beta;-D-glucopyranoside	0.028	-7.06
sphinganine	0.001	-5.56
stevioside	0.001	-11653.03
sulfanilamide	0.001	3787.64
taurine	0.000	54501.34
tetcyclacis	0.004	-3.43
triiodothyroacetate ester glucuronide	0.025	952.69
vellosimine	0.001	1892.31
vernolate	0.005	2.64
vinorine	0.000	145550.02
wighteone	0.026	-3.10

## Sheet: 1103P vs SO_-Mg_14d_specific
Metabolites modulated only in the comparison 1103P -Mg vs SO4 -Mg; 14 days
Compound	p (Corr)	FC
(-)-menthol	0.000	-39919.66
(+)-isomenthol	0.000	-39919.66
(+)-neoisomenthol	0.000	-39919.66
(+)-neomenthol	0.000	-39919.66
(R)-N-methylcoclaurine	0.041	-28523.96
(S)-(-)-citronellol	0.000	-39919.64
(S)-N-methylcoclaurine	0.041	-28523.96
[637542] 4-hydroxycinnamic acid [17.854]	0.000	-16.00
[760] glyoxylic acid [10.813]	0.000	16.00
1-18:1-2-18:3-phosphatidylcholine	0.000	46713708.00
1-18:2-2-18:2-sn-glycerol-3-phosphocholine	0.000	46713708.00
3-hydroxyisovaleryl-CoA	0.000	16.00
3-sinapoyloxypropylglucosinolate	0.000	16.00
3,5-dihydroxyanisole	0.011	-4.45
4-guanidinobutyraldehyde	0.034	-46.18
4-methyl-5-(beta;-hydroxyethyl)thiazole	0.044	-4892.33
4-nitrophenol	0.000	16.00
4,9,13-trimethyltetradeca-2,4,6,8,10,12-hexaene-1,14-dial	0.017	8299.46
9-mercaptodethiobiotin	0.000	-4.68
allylcysteine	0.044	-4892.33
chlorophyllide a	0.000	2.94
feruloyl-CoA	0.000	16.00
iS/i-methyl-5-thio-D-ribose	0.041	3207.84
isoliquiritigenin 4'-glucoside	0.008	-3.84
L-arogenate	0.000	-2.51
loganin	0.004	-2.49
p-coumaroyltyramine	0.003	-11.51
propanoyl-CoA	0.000	2.03
puromycin	0.036	-2.60
S-carbamylcysteine	0.000	1424.28
S-cheilanthifoline	0.000	-16.00
senecionine	0.000	-16.00

## Sheet: common_14d
Metabolites modulated in both comparisons (1103P +Mg vs SO4 +Mg; 4 days and 1103P -Mg vs SO4 -Mg; 14 days)
	1103P +Mg vs SO4 +Mg		1103P -Mg vs SO4 -Mg
Compound	p (Corr)	FC	p (Corr)	FC
afrormosin-7-O-glucoside	0.000	-16.00	0.000	-16.00
(-)-maackiain-3-O-glucoside	0.006	-12673.06	0.027	-68302.76
(+)-costunolide	0.011	-1236.40	0.000	-41052.54
(S)-2-amino-6-oxohexanoate	0.012	-4628.92	0.040	-18334.57
(R)-noradrenaline	0.021	-2.97	0.044	-3.32
[835] dehydroascorbic acid 3 [17.49]	0.000	16.00	0.000	16.00
[92824] D-malic acid [12.794]	0.000	-1007.84	0.000	16.00
[938] nicotinic acid [10.27]	0.000	-2.17	0.000	-3.16
1-16:0-2-18:3-phosphatidylcholine	0.023	3.06	0.001	8.74
10-deacetyl-2-debenzoylbaccatin III	0.010	-2.24	0.009	-3.12
16-hydroxytabersonine	0.000	45593.47	0.000	41988.37
4,21-dehydrogeissoschizine	0.000	547070.44	0.000	649599.40
9-cis-10'-apo-beta;-carotenal	0.016	4045.57	0.033	21660.68
ammeline	0.001	-7843.21	0.027	-4789.66
biochanin A-7-O-glucoside	0.006	-12673.06	0.027	-68302.76
geissoschizine	0.000	588329.00	0.000	686421.30
homofuraneol	0.027	532.01	0.000	25407.27
hyperxanthone E	0.001	3.67	0.003	4.66
indole-3-acetyl-methionine	0.000	11011.63	0.000	12630.77
trans-cinnamoyl-beta;-D-glucoside	0.001	2.93	0.002	3.72
L-quinate	0.034	519.61	0.000	8926.26
lithocholate	0.000	-3.08	0.021	-2.44
pelargonidin 3-O-(6-O-malyl-beta;-D-glucoside)	0.000	16.00	0.000	16.00
pyridoxine	0.020	-3.67	0.001	-4.16
wogonin 7-O-beta;-D-glucoside	0.000	-6.61	0.002	-4.77
