# Supplementary material for: The different tolerance to magnesium deficiency of two grapevine rootstocks relies on the ability to cope with oxidative stress
Source: BMC Plant Biol. 2019 Apr 16;19:148. doi: 10.1186/s12870-019-1726-x (PMC6469136; doi:10.1186/s12870-019-1726-x)
Supplement: Supplementary file 5 — Table S5. Differentially expressed transcripts identified by each comparison of transcriptional profiles. Probe ID, adjusted p-value, Log2(ratio) and Functional annotation were reported for each transcript. (XLSX 163 kb) [file 12870_2019_1726_MOESM5_ESM.xlsx]

## Sheet: 1103P +Mg vs SO4 +Mg_ 4d
Differentially expressed transcripts identified by the comparison 1103P +Mg vs SO4 +Mg after 4 days
Probe_ID	adjusted p-value	Log2(ratio)	Unique ID	Functional annotation
CHR1_GSVIVT00010316001_T01	0.016867	-1.18	VIT_01s0010g02340	Anthranilate N-benzoyltransferase
CHR1_JGVV10_241_T01	0.000008	2.60	VIT_01s0010g03280	Kinesin 4 motor protein
CHR1_JGVV10_288_T01	0.048376	1.02	VIT_01s0010g03800	Unknown protein
CHR1_JGVV11_134_T01	0.017266	-1.15	VIT_01s0011g05290	Inorganic carbon transport protein
CHR1_JGVV11_153_T01	0.006987	-1.53	VIT_01s0011g05100	Bet v I allergen family
CHR1_JGVV11_154_T01	0.044657	1.11	VIT_01s0011g05090	Major latex-like protein 34
CHR1_JGVV11_286_T01	0.000356	-1.02	VIT_01s0011g03740	Glutaminyl-tRNA synthetase
CHR1_JGVV11_312_T01	0.04893	-1.08	VIT_01s0011g03480	Cinnamoyl CoA reductase
CHR1_JGVV11_467_T01	0.000962	-1.32	VIT_01s0011g01770	No hit
CHR1_JGVV11_529_T01	0.000019	1.78	VIT_01s0011g01120	R protein MLA10
CHR1_JGVV11_539_T01	0.000394	1.05	VIT_01s0011g01020	RPM1 (resistance to p. syringae pv maculicola 1)
CHR1_JGVV11_541_T01	0.039114	-1.11	VIT_01s0011g00990	RPM1 (resistance to p. syringae pv maculicola 1)
CHR1_JGVV127_26_T01	0.000249	-1.52	VIT_01s0127g00640	basic helix-loop-helix (bHLH) family
CHR1_JGVV127_33_T01	0.006454	1.25	VIT_01s0127g00540	Protein disulfide isomerase
CHR1_JGVV146_20_T01	0.000407	-2.35	VIT_01s0146g00220	Glutaredoxin-like
CHR1_JGVV150_52_T01	0.000242	-1.64	VIT_01s0150g00540	Unknown protein
CHR1_JGVV182_11_T01	0.014923	2.19	VIT_01s0182g00130	PHO1-like protein
CHR1_JGVV26_117_T01	0.006096	1.38	VIT_01s0026g01460	Thioredoxin H-type 2 (Trx-H-2)
CHR1_JGVV26_233_T01	0.022438	1.05	VIT_01s0026g00200	Xyloglucan endotransglucosylase/hydrolase 28
CHR1_JGVV26_246_T01	0.000212	-2.04	VIT_01s0026g00070	No hit
CHR10_GSVIVT00021636001_T01	0.000863	-1.25	VIT_10s0003g04770	Leucine-rich repeat transmembrane protein kinase
CHR10_GSVIVT00021647001_T01	0.00428	-1.21	VIT_10s0003g04860	Receptor kinase TRKa
CHR10_GSVIVT00021648001_T01	0.002114	-1.35	VIT_10s0003g04870	Receptor kinase TRKe
CHR10_JGVV116_5_T01	0.002688	1.97	VIT_10s0116g00150	Receptor kinase RK20-1
CHR10_JGVV116_73_T01	0.049699	-1.29	VIT_10s0116g01360	F-box family protein
CHR10_JGVV3_104_T01	0.002643	-1.15	VIT_10s0003g01130	Armadillo/beta-catenin repeat
CHR10_JGVV3_109_T01	0.010356	-1.36	VIT_10s0003g01190	Ketol-acid reductoisomerase
CHR10_JGVV3_125_T01	0.001159	-1.09	VIT_10s0003g01380	myb family
CHR10_JGVV3_223_T01	0.000863	-1.88	VIT_10s0003g02450	flavonol synthase
CHR10_JGVV3_224_T01	0.014196	-1.19	VIT_10s0003g02460	SRG1 (senescence-related gene 1) oxidoreductase
CHR10_JGVV3_225_T01	0.000556	-1.39	VIT_10s0003g02470	SRG1 (senescence-related gene 1) oxidoreductase
CHR10_JGVV3_228_T01	0.002643	-1.83	VIT_10s0003g02510	SRG1 (senescence-related gene 1) oxidoreductase
CHR10_JGVV3_292_T01	0.002044	1.74	VIT_10s0003g03240	ATSYTC/NTMC2T1.3/NTMC2TYPE1.3/SYTC
CHR10_JGVV3_304_T01	0.002338	1.04	VIT_10s0003g03360	No hit
CHR10_JGVV3_306_T01	0.001159	1.99	VIT_10s0003g03380	No hit
CHR10_JGVV3_308_T01	0.006347	1.04	VIT_10s0003g03400	No hit
CHR10_JGVV3_311_T01	0.000525	1.56	VIT_10s0003g03430	No hit
CHR10_JGVV3_312_T01	0.003169	1.24	VIT_10s0003g03440	No hit
CHR10_JGVV3_355_T01	0.005497	1.76	VIT_10s0003g03970	putative MADS-box type 1 alpha 2b (VviMADS1A2b)
CHR10_JGVV3_378_T01	0.000004	-3.35	VIT_10s0003g04250	Glutathione S-transferase GSTU22
CHR10_JGVV3_42_T01	0.000065	3.08	VIT_10s0003g00440	Isoflavone methyltransferase/ Orcinol O-methyltransferase 1 oomt1
CHR10_JGVV3_421_T01	0.009232	-1.11	VIT_10s0003g04830	Protein kinase Xa21
CHR10_JGVV3_43_T01	0.000548	1.32	VIT_10s0003g00460	Isoflavone methyltransferase/ Orcinol O-methyltransferase 1 oomt1
CHR10_JGVV597_1_T01	0.010943	1.56	VIT_10s0597g00010	Stem-specific protein TSJT1
CHR10_JGVV71_67_T01	0.000156	-1.60	VIT_10s0071g00440	Serine/threonine-protein kinase receptor ARK3
CHR10_JGVV71_81_T01	0.043891	-1.01	VIT_10s0071g00230	HcrVf1 protein
CHR10_JGVV92_52_T01	0.013926	-1.07	VIT_10s0092g00650	Receptor kinase RK20-1
CHR10_PDVV116_86_T01	0.001591	1.79	VIT_10s0116g01570	No hit
CHR10_PDVV3_402_T01	0.000985	-1.30	VIT_10s0003g04840	Receptor kinase TRKe
CHR10_RANDOM_JGVV168_1_T01	0.011146	1.06	VIT_10s0116g00810	Root hair defective 3 GTP-binding (RHD3)
CHR10_RANDOM_JGVV168_4_T01	0.001067	1.73	VIT_10s0116g00930	Root hair defective 3 GTP-binding (RHD3)
CHR11_GSVIVT00015126001_T01	0.033238	1.44	VIT_11s0016g01550	Ankyrin repeat protein family
CHR11_GSVIVT00015132001_T01	0.000115	1.16	VIT_11s0016g01600	Ankyrin repeat protein family
CHR11_GSVIVT00029294001_T01	0.001785	-1.64	VIT_11s0052g00230	Accelerated cell death 11 (ACD11)
CHR11_JGVV16_101_T01	0.020253	1.30	VIT_11s0016g01220	Auxin-binding protein ABP19a precursor
CHR11_JGVV16_136_T01	0.044802	1.25	VIT_11s0016g01640	Phenylalanine ammonia-lyase
CHR11_JGVV16_222_T01	0.000156	1.24	VIT_11s0016g02570	Phospholipase A2 precursor
CHR11_JGVV16_226_T01	0.000069	3.06	VIT_11s0016g02610	Caffeoyl-CoA O-methyltransferase
CHR11_JGVV16_23_T01	0.000003	-3.33	VIT_11s0016g00430	Lipase GDSL 5
CHR11_JGVV16_487_T01	0.009862	-1.16	VIT_11s0016g05430	Unknown protein
CHR11_JGVV37_115_T01	0.013172	1.12	VIT_11s0037g01350	Ankyrin
CHR11_JGVV52_142_T01	0.035336	-1.56	VIT_11s0052g00240	Accelerated cell death 11 (ACD11)
CHR11_JGVV52_154_T01	0.00939	1.27	VIT_11s0052g00110	Unknown
CHR11_JGVV52_37_T01	0.00524	-1.37	VIT_11s0052g01450	Matrix metalloproteinase
CHR11_JGVV52_67_T01	0.026531	3.36	VIT_11s0052g01150	Nicotianamine synthase
CHR11_JGVV65_34_T01	0.004085	2.16	VIT_11s0065g00390	Tassel serine threonine kinase 1
CHR11_PDVV16_148_T01	0.002333	1.24	VIT_11s0016g01540	Ankyrin repeat family protein
CHR11_PDVV52_10_T01	0.00415	1.02	VIT_11s0052g01790	No hit
CHR12_GSVIVT00013344001_T01	0.002065	1.79	VIT_12s0121g00340	No hit
CHR12_GSVIVT00020690001_T01	0.00003	2.86	VIT_12s0028g02330	No hit
CHR12_GSVIVT00022858001_T01	0.005376	-1.31	VIT_12s0034g02290	CC-NBS-LRR class
CHR12_GSVIVT00022861001_T01	0.000067	-2.32	VIT_12s0034g02270	Cc-nbs-lrr resistance protein
CHR12_GSVIVT00023061001_T01	0.005781	1.04	VIT_12s0034g00500	No hit
CHR12_GSVIVT00029813001_T01	0.002007	1.68	VIT_12s0055g01250	Calcium-binding protein
CHR12_GSVIVT00030021001_T01	0.00166	-1.13	VIT_12s0057g00360	No hit
CHR12_JGVV134_48_T01	0.006886	1.39	VIT_12s0134g00580	Hydroxycinnamoyl-CoA quinate hydroxycinnamoyltransferase
CHR12_JGVV142_2_T01	0.001331	-1.88	VIT_12s0142g00080	No hit
CHR12_JGVV28_1_T01	0	-3.18	VIT_12s0028g04040	Ankyrin repeat
CHR12_JGVV28_116_T01	0.000993	-2.83	VIT_12s0028g02800	Isoflavone methyltransferase/ Orcinol O-methyltransferase 1 oomt1
CHR12_JGVV28_126_T01	0.016762	-2.33	VIT_12s0028g02700	Isoflavone methyltransferase/ Orcinol O-methyltransferase 1 oomt1
CHR12_JGVV28_2_T01	0.000043	-2.80	VIT_12s0028g04030	Ankyrin repeat
CHR12_JGVV28_234_T01	0.000773	2.29	VIT_12s0028g01560	Zinc finger (C3HC4-type ring finger)
CHR12_JGVV28_3_T01	0.000025	-2.50	VIT_12s0028g04020	Ankyrin repeat
CHR12_JGVV28_5_T01	0.000545	-1.68	VIT_12s0028g04000	Ankyrin repeat
CHR12_JGVV28_99_T01	0.045515	1.19	VIT_12s0028g02970	MLO1
CHR12_JGVV34_105_T01	0.000258	1.23	VIT_12s0034g01210	PAP/fibrillin family
CHR12_JGVV34_107_T01	0.023032	1.58	VIT_12s0034g01180	PAP/fibrillin family
CHR12_JGVV34_15_T01	0.002494	-1.04	VIT_12s0034g02440	R protein MLA10
CHR12_JGVV34_163_T01	0.000036	-3.27	VIT_12s0034g00480	No hit
CHR12_JGVV34_181_T01	0.014859	-1.61	VIT_12s0034g00270	R protein L6
CHR12_JGVV34_23_T01	0.000234	-2.24	VIT_12s0034g02350	R protein disease resistance protein
CHR12_JGVV34_24_T01	0.00524	-1.34	VIT_12s0034g02340	R protein MLA10
CHR12_JGVV34_27_T01	0.000139	-1.91	VIT_12s0034g02310	R protein MLA10
CHR12_JGVV34_29_T01	0.000262	-2.00	VIT_12s0034g02260	SEC6
CHR12_JGVV34_30_T01	0.000242	-1.56	VIT_12s0034g02250	Disease resistance protein (NBS class)
CHR12_JGVV35_161_T01	0.000001	-2.15	VIT_12s0035g00380	AAA-type ATPase
CHR12_JGVV35_163_T01	0.000387	-1.62	VIT_12s0035g00350	AAA-type ATPase
CHR12_JGVV35_165_T01	0.000238	-1.29	VIT_12s0035g00330	AAA-type ATPase
CHR12_JGVV35_64_T01	0.000002	4.70	VIT_12s0035g01640	DNA binding
CHR12_JGVV35_88_T01	0.001748	1.15	VIT_12s0035g01250	Disease resistance protein (NBS-LRR class)
CHR12_JGVV55_65_T01	0.034099	1.08	VIT_12s0055g00850	Nodulin
CHR12_JGVV55_71_T01	0.017116	1.14	VIT_12s0055g00920	Aspartate aminotransferase
CHR12_JGVV57_75_T01	0.008304	1.39	VIT_12s0057g00860	CF9
CHR12_JGVV57_95_T01	0.00015	1.76	VIT_12s0057g01070	S-adenosyl-L-methionine:salicylic acid carboxyl methyltransferase
CHR12_JGVV59_10_T01	0.000019	-2.74	VIT_12s0059g00110	Ankyrin repeat
CHR12_JGVV59_12_T01	0.000001	-3.00	VIT_12s0059g00130	Ankyrin repeat
CHR12_JGVV59_14_T01	0.000109	-2.30	VIT_12s0059g00150	Ankyrin repeat
CHR12_JGVV59_222_T01	0.012903	1.95	VIT_12s0059g02350	Isocitrate lyase (Isocitrase) (Isocitratase) (ICL)
CHR12_JGVV59_228_T01	0.022632	1.99	VIT_12s0059g02410	Peroxidase
CHR12_JGVV59_237_T01	0.035351	-1.39	VIT_12s0059g02500	Constans-like 11
CHR12_JGVV59_4_T01	0.000036	-2.95	VIT_12s0059g00050	Ankyrin repeat
CHR12_JGVV59_5_T01	0.000651	-1.21	VIT_12s0059g00060	Ankyrin repeat
CHR12_JGVV59_55_T01	0.001732	-1.03	VIT_12s0059g00580	Rho GDP-dissociation inhibitor 2
CHR12_JGVV59_7_T01	0.000018	-2.98	VIT_12s0059g00080	Ankyrin repeat
CHR12_JGVV59_8_T01	0.000022	-2.30	VIT_12s0059g00090	Ankyrin repeat
CHR12_PDVV35_157_T01	0.001063	-1.29	VIT_12s0035g00360	AAA-type ATPase
CHR12_RANDOM_JGVV99_20_T01	0.000039	-2.31	VIT_12s0142g00590	R protein L6
CHR13_GSVIVT00001390001_T01	0.000007	-2.65	VIT_13s0156g00490	No hit
CHR13_GSVIVT00011257001_T01	0.014536	1.10	VIT_13s0106g00520	No hit
CHR13_GSVIVT00034623001_T01	0.020879	1.07	VIT_13s0073g00380	BHLH038/ORG2 (OBP3-RESPONSIVE GENE 2)
CHR13_JGVV101_37_T01	0.019649	-1.40	VIT_13s0101g00520	Unknown protein
CHR13_JGVV106_13_T01	0.000006	1.82	VIT_13s0106g00190	Ankyrin repeat
CHR13_JGVV106_22_T01	0.004729	1.30	VIT_13s0106g00320	Lipase GDSL
CHR13_JGVV106_23_T01	0.002618	-1.05	VIT_13s0106g00340	No hit
CHR13_JGVV106_28_T01	0.009688	-1.24	VIT_13s0106g00390	VAP27-1 (VAMP/synaptobrevin-associated protein 27-1)
CHR13_JGVV106_3_T01	0.000003	4.12	VIT_13s0106g00030	Ankyrin repeat
CHR13_JGVV106_4_T01	0.000004	3.72	VIT_13s0106g00040	Ankyrin
CHR13_JGVV106_46_T01	0.016517	1.06	VIT_13s0106g00610	Tetracycline transporter
CHR13_JGVV106_5_T01	0.000743	1.80	VIT_13s0106g00060	Ankyrin repeat
CHR13_JGVV106_7_T01	0.000003	1.83	VIT_13s0106g00080	Ankyrin repeat
CHR13_JGVV139_30_T01	0.008405	1.01	VIT_13s0139g00310	DNA-directed RNA polymerase II subunit E
CHR13_JGVV156_39_T01	0.002939	-1.33	VIT_13s0156g00450	R protein disease resistance protein
CHR13_JGVV156_40_T01	0.000013	-1.60	VIT_13s0156g00460	CC-NBS-LRR class
CHR13_JGVV156_41_T01	0.000531	1.01	VIT_13s0156g00470	No hit
CHR13_JGVV156_48_T01	0.000019	-1.89	VIT_13s0156g00560	Disease resistance protein (TIR-NBS class)
CHR13_JGVV158_18_T01	0.00066	-1.66	VIT_13s0158g00200	R protein MLA10
CHR13_JGVV158_3_T01	0.00075	1.72	VIT_13s0158g00030	TIR-NBS-LRR disease resistance
CHR13_JGVV19_211_T01	0.038197	1.19	VIT_13s0019g03090	Heat shock protein class I (HSP17.8-CI)
CHR13_JGVV19_263_T01	0.000947	1.17	VIT_13s0019g02540	Subtilisin protease C1
CHR13_JGVV19_269_T01	0.000184	1.06	VIT_13s0019g02470	RAB GTPase RABA2B
CHR13_JGVV19_286_T01	0.000079	-2.38	VIT_13s0019g02300	Wall-associated receptor kinase-like 20
CHR13_JGVV19_287_T01	0.000784	-1.66	VIT_13s0019g02290	Wall-associated receptor kinase-like 20
CHR13_JGVV19_301_T01	0.020052	1.11	VIT_13s0019g02140	Tropinone reductase
CHR13_JGVV19_356_T01	0.000963	1.20	VIT_13s0019g01280	DC1 domain-containing protein
CHR13_JGVV19_388_T01	0.018178	-1.06	VIT_13s0019g00710	Carnitine racemase
CHR13_JGVV19_411_T01	0.000526	1.22	VIT_13s0019g00400	Unknown
CHR13_JGVV19_70_T01	0.001083	-1.79	VIT_13s0019g04570	GCN5 N-acetyltransferase (GNAT)
CHR13_JGVV19_76_T01	0.003186	-1.59	VIT_13s0019g04500	Transketolase
CHR13_JGVV47_36_T01	0.018995	-1.02	VIT_13s0047g00800	No hit
CHR13_JGVV47_69_T01	0.013193	2.20	VIT_13s0047g00240	Pectinesterase family
CHR13_JGVV47_79_T01	0.00034	-1.12	VIT_13s0047g00100	No hit
CHR13_JGVV47_84_T01	0.000965	1.42	VIT_13s0047g00050	ZIFL1 (Zinc induced facilitator 1)
CHR13_JGVV64_117_T01	0.020717	-1.52	VIT_13s0064g00520	furcatin hydrolase
CHR13_JGVV64_6_T01	0.000076	-2.27	VIT_13s0064g01830	R protein disease resistance protein
CHR13_JGVV67_104_T01	0.00912	1.18	VIT_13s0067g02280	basic helix-loop-helix (bHLH) family
CHR13_JGVV67_197_T01	0.000019	2.74	VIT_13s0067g00830	R protein PRF disease resistance protein
CHR13_JGVV67_198_T01	0.000583	1.59	VIT_13s0067g00810	R protein PRF disease resistance protein
CHR13_JGVV67_201_T01	0.000508	1.38	VIT_13s0067g00780	R protein PRF disease resistance protein
CHR13_JGVV67_203_T01	0.000426	1.32	VIT_13s0067g00760	R protein PRF disease resistance protein
CHR13_JGVV67_205_T01	0.000013	2.38	VIT_13s0067g00740	R protein PRF disease resistance protein
CHR13_JGVV67_220_T01	0.005392	-1.04	VIT_13s0067g00440	Protein kinase Xa21
CHR13_JGVV67_96_T01	0.000972	-1.09	VIT_13s0067g02400	Myosin heavy chain
CHR13_JGVV74_10_T01	0.023333	1.18	VIT_13s0074g00110	Bark storage protein A precursor
CHR13_JGVV84_1_T01	0.048376	-1.47	VIT_13s0084g00010	(-)-a-terpineol synthase
CHR13_JGVV84_23_T01	0.022822	-1.14	VIT_13s0084g00240	Steroid sulfotransferase
CHR13_JGVV84_37_T01	0.002682	1.06	VIT_13s0084g00380	flavonol sulfotransferase
CHR13_PDVV147_12_T01	0.000523	-1.42	VIT_13s0147g00170	No hit
CHR13_PDVV67_86_T01	0.036481	1.20	VIT_13s0067g02590	No hit
CHR13_RANDOM_JGVV112_10_T01	0.007945	-1.05	VIT_13s0067g00380	Pinene synthase
CHR13_RANDOM_JGVV112_43_T01	0.004642	-1.12	VIT_13s0067g01310	R protein disease resistance protein
CHR13_RANDOM_PDVV112_2_T01	0.006831	-1.07	VIT_13s0067g00090	Pinene synthase
CHR13_RANDOM_PDVV143_34_T01	0.001228	1.07	VIT_13s0019g01420	No hit
CHR14_GSVIVT00021955001_T01	0.000086	1.63	VIT_14s0030g00870	CC-NBS-LRR class
CHR14_GSVIVT00030778001_T01	0.000848	1.01	VIT_14s0006g00890	No hit
CHR14_GSVIVT00030925001_T01	0.003224	1.42	VIT_14s0006g02090	Ankyrin protein kinase
CHR14_GSVIVT00031103001_T01	0.000063	-2.38	VIT_14s0060g02540	No hit
CHR14_GSVIVT00031104001_T01	0	-5.78	VIT_14s0060g02520	Unknown
CHR14_GSVIVT00033073001_T01	0.001822	1.04	VIT_14s0068g01850	No hit
CHR14_GSVIVT00036194001_T01	0.000001	4.39	VIT_14s0081g00750	No hit
CHR14_GSVIVT00036523001_T01	0.001606	1.03	VIT_14s0083g00830	Lipase GDSL 7
CHR14_JGVV108_100_T01	0.009639	-1.94	VIT_14s0108g01080	myb domain protein 106
CHR14_JGVV30_1_T01	0.008317	1.45	VIT_14s0030g02310	Auxin-induced protein 22D
CHR14_JGVV30_109_T01	0.001209	1.45	VIT_14s0030g00970	Oxidoreductase, zinc-binding dehydrogenase family
CHR14_JGVV30_142_T01	0.004344	-1.00	VIT_14s0030g00470	Stress regulated protein isoform 3
CHR14_JGVV30_143_T01	0.001067	-1.36	VIT_14s0030g00460	Stress regulated protein isoform 3
CHR14_JGVV30_147_T01	0.002261	1.15	VIT_14s0030g00420	Inosine-uridine preferring nucleoside hydrolase family protein
CHR14_JGVV30_150_T01	0.000257	1.08	VIT_14s0030g00390	Receptor protein kinase PERK1
CHR14_JGVV30_159_T01	0.031062	-1.03	VIT_14s0030g00300	Sugar transporter ERD6-like 3
CHR14_JGVV30_172_T01	0.001796	1.23	VIT_14s0030g00140	CC-NBS-LRR class
CHR14_JGVV30_176_T01	0.000942	1.76	VIT_14s0030g00040	Disease resistance protein (CC-NBS-LRR class)
CHR14_JGVV30_177_T01	0.000019	1.43	VIT_14s0030g00030	Glutathione synthetase, chloroplast precursor
CHR14_JGVV30_34_T01	0.000658	-1.51	VIT_14s0030g01960	Aldo/keto reductase
CHR14_JGVV30_40_T01	0.027835	-1.66	VIT_14s0030g01890	Unknown
CHR14_JGVV36_107_T01	0.000311	1.32	VIT_14s0036g00100	Disease resistance protein (CC-NBS-LRR class)
CHR14_JGVV36_110_T01	0.001209	1.26	VIT_14s0036g00070	R protein PRF disease resistance protein
CHR14_JGVV36_114_T01	0.000441	1.64	VIT_14s0036g00020	R protein disease resistance protein
CHR14_JGVV36_94_T01	0.005055	1.00	VIT_14s0036g00330	RPS2 (resistant to p. syringae 2)
CHR14_JGVV6_162_T01	0.007205	1.73	VIT_14s0006g02630	Receptor-like kinase ARK1AS
CHR14_JGVV6_164_T01	0.014362	1.20	VIT_14s0006g02650	Receptor-like protein kinase
CHR14_JGVV6_185_T01	0.000067	-1.93	VIT_14s0006g02890	ATSYTE/NTMC2T3.2/NTMC2TYPE3.2/SYTE
CHR14_JGVV6_3_T01	0.018563	-1.08	VIT_14s0006g00060	No hit
CHR14_JGVV60_17_T01	0.00037	-1.42	VIT_14s0060g02550	Unknown
CHR14_JGVV60_193_T01	0.035673	-1.06	VIT_14s0060g00620	Ribosome-binding factor A; Glycoside hydrolase, family 28
CHR14_JGVV60_227_T01	0.015368	1.25	VIT_14s0060g00280	RARE-cold-inducible 2B
CHR14_JGVV66_235_T01	0.000079	1.35	VIT_14s0066g02530	Fumarate reductase/succinate dehydrogenase flavoprotein
CHR14_JGVV66_55_T01	0	-3.60	VIT_14s0066g00620	Chitinase, class III
CHR14_JGVV68_177_T01	0.004622	1.13	VIT_14s0068g01860	Unknown protein
CHR14_JGVV68_7_T01	0.0187	1.02	VIT_14s0068g00080	Non-symbiotic hemoglobin class 1
CHR14_JGVV81_20_T01	0.01432	1.09	VIT_14s0081g00600	C-myc binding protein
CHR14_JGVV81_5_T01	0.000441	1.80	VIT_14s0081g00780	R protein disease resistance protein
CHR14_JGVV81_68_T01	0.029235	-1.40	VIT_14s0081g00020	Pathogenesis-related protein-4 (Chitinase )
CHR14_JGVV83_106_T01	0.0487	-1.28	VIT_14s0083g01210	feronia receptor-like kinase
CHR14_PDVV30_112_T01	0.001519	1.14	VIT_14s0030g01030	Alcohol dehydrogenase
CHR14_PDVV30_114_T01	0.000466	1.15	VIT_14s0030g01000	No hit
CHR14_PDVV30_119_T01	0.00019	1.31	VIT_14s0030g00920	Alcohol dehydrogenase
CHR14_PDVV6_56_T01	0.000003	-4.49	VIT_14s0006g00660	No hit
CHR14_PDVV68_217_T01	0.01608	-1.07	VIT_14s0068g02210	HcrVf1 protein
CHR14_PDVV81_7_T01	0.000008	3.46	VIT_14s0081g00770	R protein disease resistance protein
CHR15_GSVIVT00018351001_T01	0.002109	-1.26	VIT_15s0021g00840	Disease resistance family protein
CHR15_GSVIVT00018409001_T01	0.001204	-1.68	VIT_15s0021g00180	RPP13 (recognition of peronospora parasitica 13)
CHR15_GSVIVT00026863001_T01	0.001179	-1.80	VIT_15s0046g03230	Disease resistance protein RGA4
CHR15_GSVIVT00027687001_T01	0.043262	1.07	VIT_15s0048g00180	No hit
CHR15_JGVV107_18_T01	0.004086	1.66	VIT_15s0107g00270	Mechanosensitive ion channel
CHR15_JGVV107_6_T01	0.002539	1.10	VIT_15s0107g00120	putative MADS-box Short Vegetal Phase 3 (VviSVP3)
CHR15_JGVV21_144_T01	0.003091	-1.01	VIT_15s0021g01190	RAPTOR2
CHR15_JGVV21_78_T01	0.001807	1.14	VIT_15s0021g01930	No hit
CHR15_JGVV21_87_T01	0.001069	-1.16	VIT_15s0021g01830	Unknown
CHR15_JGVV46_104_T01	0.016418	1.23	VIT_15s0046g02530	Rho guanyl-nucleotide exchange factor ROPGEF2
CHR15_JGVV46_157_T01	0.000508	1.72	VIT_15s0046g01960	Hydroquinone glucosyltransferase
CHR15_JGVV46_17_T01	0.000269	1.44	VIT_15s0046g03590	(+)-neomenthol dehydrogenase
CHR15_JGVV46_178_T01	0.000157	1.08	VIT_15s0046g01740	Unknown protein
CHR15_JGVV46_290_T01	0.000039	2.26	VIT_15s0046g00410	Seven in absentia SINA1p
CHR15_JGVV46_292_T01	0.000036	1.77	VIT_15s0046g00390	Seven in absentia SINA4
CHR15_JGVV48_165_T01	0.014851	1.16	VIT_15s0048g01250	putative MADS-box Supressor of Constans overexpression 1a (VviSOC1a)
CHR15_JGVV48_208_T01	0.004144	-1.12	VIT_15s0048g00810	Pentatricopeptide (PPR) repeat-containing protein
CHR15_JGVV48_256_T01	0.012197	-1.08	VIT_15s0048g00290	No hit
CHR15_JGVV48_49_T01	0.000438	-1.80	VIT_15s0048g02490	Catechol O-methyltransferase
CHR15_JGVV48_50_T01	0.005564	-1.56	VIT_15s0048g02480	Caffeate 3-O-methyltransferase 1
CHR15_JGVV48_51_T01	0.000011	-3.42	VIT_15s0048g02460	Quercetin 3-O-methyltransferase 1
CHR15_JGVV48_53_T01	0.001626	2.59	VIT_15s0048g02430	Naringenin,2-oxoglutarate 3-dioxygenase
CHR15_JGVV48_89_T01	0.000311	1.23	VIT_15s0048g02050	Hydrolase, alpha/beta fold family protein, expressed
CHR15_PDVV21_11_T01	0.01365	1.26	VIT_15s0021g02800	No hit
CHR15_PDVV21_86_T01	0.013545	1.84	VIT_15s0021g02030	Homoserine dehydrogenase
CHR15_PDVV48_278_T01	0.002292	1.68	VIT_15s0048g00110	No hit
CHR16_GSVIVT00013995001_T01	0.000269	1.83	VIT_16s0013g01700	Disease resistance protein
CHR16_GSVIVT00013996001_T01	0.004183	1.57	VIT_16s0013g01710	Verticillium wilt disease resistance
CHR16_GSVIVT00013999001_T01	0.00262	1.21	VIT_16s0013g01730	Receptor Like Protein 35
CHR16_GSVIVT00018641001_T01	0.004675	1.36	VIT_16s0022g00570	No hit
CHR16_GSVIVT00028762001_T01	0.012947	-1.75	VIT_16s0050g02140	Unknown
CHR16_GSVIVT00028764001_T01	0.030273	-1.05	VIT_16s0050g02120	HcrVf3 protein
CHR16_JGVV100_118_T01	0.00396	-1.41	VIT_16s0100g00090	Cationic peroxidase
CHR16_JGVV115_25_T01	0.012216	1.16	VIT_16s0115g00360	Anthocyanidin 3-O-glucosyltransferase
CHR16_JGVV13_121_T01	0.000166	1.84	VIT_16s0013g01890	UDP-arabinose 4-epimerase 3
CHR16_JGVV13_50_T01	0.000022	-1.94	VIT_16s0013g00600	No hit
CHR16_JGVV22_158_T01	0.013752	1.19	VIT_16s0022g00670	Vacuolar invertase 1, GIN1
CHR16_JGVV22_163_T01	0.023639	-1.29	VIT_16s0022g00620	HcrVf3 protein
CHR16_JGVV22_23_T01	0.00023	1.43	VIT_16s0022g02250	basic helix-loop-helix (bHLH) family
CHR16_JGVV22_27_T01	0.001847	1.11	VIT_16s0022g02210	Protein phosphatase 2CA AHG1 PP2CA (VvPP2C-8)
CHR16_JGVV22_28_T01	0.000652	1.55	VIT_16s0022g02200	Subtilase
CHR16_JGVV22_4_T01	0.012066	-1.55	VIT_16s0022g02470	Cationic peroxidase
CHR16_JGVV22_49_T01	0.000249	2.50	VIT_16s0022g01970	Anthocyanidin 3-O-glucosyltransferase
CHR16_JGVV39_107_T01	0.038197	1.02	VIT_16s0039g01670	Cinnamoyl-CoA reductase
CHR16_JGVV39_114_T01	0.002667	-1.15	VIT_16s0039g01740	myb domain protein 93
CHR16_JGVV39_117_T01	0.000395	-1.79	VIT_16s0039g01800	Phosphate-induced protein 1
CHR16_JGVV39_130_T01	0.011189	1.11	VIT_16s0039g01990	Leucine-rich repeat family
CHR16_JGVV39_154_T01	0.000309	-1.10	VIT_16s0039g02290	Unknown
CHR16_JGVV39_92_T01	0.000036	2.39	VIT_16s0039g01510	Calcium-dependent protein kinase-related
CHR16_JGVV50_129_T01	0.024365	1.14	VIT_16s0050g01340	Retrovirus Pol polyprotein from transposon TNT 1-94
CHR16_JGVV50_132_T01	0.022632	1.27	VIT_16s0050g01300	C2 domain-containing protein
CHR16_JGVV50_205_T01	0.000737	-1.67	VIT_16s0050g00520	Tripeptidyl-peptidase 2
CHR16_JGVV50_236_T01	0.005523	-1.29	VIT_16s0050g00160	DTA2 (downstream target of AGL15 2)
CHR16_JGVV50_64_T01	0.004281	-1.24	VIT_16s0050g02110	Timeless ATIM
CHR16_JGVV50_74_T01	0.004195	-1.42	VIT_16s0050g01980	EIX receptor 2
CHR16_JGVV50_78_T01	0.001201	-1.48	VIT_16s0050g01920	Curculin (mannose-binding) lectin
CHR16_JGVV50_82_T01	0.003194	-1.30	VIT_16s0050g01880	Receptor kinase homolog LRK10
CHR16_JGVV50_94_T01	0.001509	2.02	VIT_16s0050g01740	Serine-threonine protein kinase, plant-type
CHR16_JGVV98_148_T01	0.032704	1.36	VIT_16s0098g00420	Ser/Thr receptor-like kinase1
CHR16_PDVV98_169_T01	0.001482	1.89	VIT_16s0098g00090	Zinc finger (C3HC4-type ring finger)
CHR17_GSVIVT00008326001_T01	0.003314	-1.30	VIT_17s0000g03350	Serine/threonine protein kinase
CHR17_GSVIVT00008357001_T01	0.002279	-1.05	VIT_17s0000g03080	R protein MLA10
CHR17_GSVIVT00008379001_T01	0.001406	1.01	VIT_17s0000g02890	S-adenosyl-L-methionine:salicylic acid carboxyl methyltransferase
CHR17_JGVV0_118_T01	0.002083	1.13	VIT_17s0000g09050	No hit
CHR17_JGVV0_48_T01	0.011571	1.19	VIT_17s0000g09910	Haloacid dehalogenase hydrolase
CHR17_JGVV0_563_T01	0.003212	1.07	VIT_17s0000g04090	Cell division cycle associated 7
CHR17_JGVV0_576_T01	0.000848	1.47	VIT_17s0000g03960	Fw2.2 ORFX
CHR17_JGVV0_655_T01	0.00634	2.41	VIT_17s0000g03050	Nodulin MtN21 family
CHR17_JGVV0_67_T01	0.000547	1.09	VIT_17s0000g09700	Unknown protein
CHR17_JGVV0_709_T01	0.000019	-1.79	VIT_17s0000g02440	Integral membrane protein
CHR17_JGVV0_729_T01	0.002406	-1.10	VIT_17s0000g02200	ABC Transporter (VvWBC6 - VvABCG6)
CHR17_JGVV0_768_T01	0.000778	-1.24	VIT_17s0000g01750	Auxin-independent growth promoter
CHR17_JGVV0_831_T01	0.011189	1.13	VIT_17s0000g01050	Corticosteroid 11-beta-dehydrogenase isozyme 1
CHR17_JGVV0_854_T01	0.000031	1.56	VIT_17s0000g00720	DNA-binding protein
CHR17_JGVV0_870_T01	0.017852	1.12	VIT_17s0000g00430	basic helix-loop-helix (bHLH) family
CHR17_JGVV53_72_T01	0.001436	1.19	VIT_17s0053g01050	Non-symbiotic hemoglobin class 1
CHR18_JGVV1_1016_T01	0.032294	-1.03	VIT_18s0001g13740	Basic Leucine Zipper Transcription Factor (VvbZIP48)
CHR18_JGVV1_1023_T01	0	-3.87	VIT_18s0001g13820	Cytochrome P450, family 83, subfamily B, polypeptide 1
CHR18_JGVV1_1024_T01	0.000001	-3.26	VIT_18s0001g13830	Cytochrome P450, family 83, subfamily B, polypeptide 1
CHR18_JGVV1_1026_T01	0.000004	-2.58	VIT_18s0001g13850	Cytochrome P450, family 83, subfamily B, polypeptide 1
CHR18_JGVV1_1096_T01	0.005145	1.61	VIT_18s0001g14590	ATSYTC/NTMC2T1.3/NTMC2TYPE1.3/SYTC
CHR18_JGVV1_329_T01	0.000065	-1.38	VIT_18s0001g05950	Cis-zeatin O-beta-D-glucosyltransferase
CHR18_JGVV1_331_T01	0.000515	-1.36	VIT_18s0001g05990	UDP-glycosyltransferase 85A1
CHR18_JGVV1_336_T01	0.000764	-1.48	VIT_18s0001g06060	UDP-glycosyltransferase 85A1
CHR18_JGVV1_337_T01	0.009376	-1.10	VIT_18s0001g06080	UDP-glycosyltransferase 85A1
CHR18_JGVV1_415_T01	0.003894	-1.34	VIT_18s0001g07270	R protein MLA10
CHR18_JGVV1_42_T01	0.001064	1.19	VIT_18s0001g00630	No hit
CHR18_JGVV1_595_T01	0.024808	1.22	VIT_18s0001g09210	basic helix-loop-helix (bHLH) family
CHR18_JGVV1_599_T01	0.0287	-1.22	VIT_18s0001g09250	Lateral organ boundaries protein 38
CHR18_JGVV1_731_T01	0.001106	-1.36	VIT_18s0001g10660	Methionyl-tRNA synthetase
CHR18_JGVV1_748_T01	0.000249	-1.14	VIT_18s0001g10830	Patatin
CHR18_JGVV1_754_T01	0.000154	-1.20	VIT_18s0001g10900	Patatin
CHR18_JGVV1_813_T01	0.045562	-1.04	VIT_18s0001g11560	CyP82A3
CHR18_JGVV1_846_T01	0.034043	1.16	VIT_18s0001g11930	Thaumatin SCUTL2
CHR18_JGVV1_856_T01	0.038197	-1.01	VIT_18s0001g12040	Coniferyl-alcohol glucosyltransferase
CHR18_JGVV1_974_T01	0.001912	1.09	VIT_18s0001g13290	GTP1/OBG family
CHR18_JGVV1_975_T01	0.000039	1.82	VIT_18s0001g13300	Unknown
CHR18_JGVV117_16_T01	0.006607	1.07	VIT_18s0117g00390	far-red impaired responsive family protein
CHR18_JGVV117_43_T01	0.000226	1.71	VIT_18s0117g00040	No hit
CHR18_JGVV117_44_T01	0.000001	4.45	VIT_18s0117g00030	No hit
CHR18_JGVV122_85_T01	0.000025	2.40	VIT_18s0122g00450	Sinapyl alcohol dehydrogenase
CHR18_JGVV41_117_T01	0.000525	1.28	VIT_18s0041g01030	Non-symbiotic hemoglobin class 1
CHR18_JGVV41_13_T01	0	5.28	VIT_18s0041g02330	No hit
CHR18_JGVV41_140_T01	0.033605	1.25	VIT_18s0041g00740	UDP-glucose: anthocyanidin 5,3-O-glucosyltransferase
CHR18_JGVV41_173_T01	0.038948	3.03	VIT_18s0041g00390	Cysteine protease inhibitor
CHR18_JGVV41_175_T01	0.012216	2.34	VIT_18s0041g00370	Double strand break repair protein (XRCC4)
CHR18_JGVV41_53_T01	0.048629	-1.06	VIT_18s0041g01800	Taxadiene 5-alpha-hydroxylase
CHR18_JGVV75_36_T01	0.00559	-1.46	VIT_18s0075g00480	R protein L6
CHR18_JGVV75_39_T01	0.000976	1.15	VIT_18s0075g00520	Retrotransposon protein, Unclassified
CHR18_JGVV75_6_T01	0.000355	1.06	VIT_18s0075g00080	Anaphase-promoting complex component APC1
CHR18_JGVV75_7_T01	0.000001	2.14	VIT_18s0075g00090	Unknown
CHR18_JGVV89_2_T01	0.003567	1.01	VIT_18s0089g01420	Hydrolase, alpha/beta fold
CHR18_JGVV89_63_T01	0.001591	-1.72	VIT_18s0089g00740	No hit
CHR18_JGVV89_73_T01	0.000269	1.12	VIT_18s0089g00620	Glycerophosphoryl diester phosphodiesterase
CHR18_JGVV89_80_T01	0.000011	2.38	VIT_18s0089g00550	TIR-NBS-TIR type disease resistance protein
CHR18_JGVV89_81_T01	0.000206	-1.12	VIT_18s0089g00540	Ethylene overproducer 1 (ETO1)
CHR18_PDVV117_16_T01	0.035411	1.21	VIT_18s0117g00470	No hit
CHR18_PDVV86_50_T01	0.001159	1.04	VIT_18s0086g00600	No hit
CHR18_RANDOM_JGVV111_1_T01	0.000226	1.58	VIT_18s0122g00030	No hit
CHR18_RANDOM_JGVV126_7_T01	0.000397	1.58	VIT_18s0001g01540	Oxidoreductase N-terminal domain-containing
CHR18_RANDOM_JGVV170_12_T01	0.000942	-3.26	VIT_18s0001g03260	R protein L6
CHR18_RANDOM_JGVV82_120_T01	0.003752	1.11	VIT_18s0001g06570	No hit
CHR18_RANDOM_JGVV82_13_T01	0.000565	1.38	VIT_18s0001g03780	Protein kinase
CHR18_RANDOM_JGVV82_22_T01	0.010486	1.06	VIT_18s0001g04050	Valencene synthase (VvTPS01), (E)-b-Caryophyllene Syn, Germacrene A Syn
CHR18_RANDOM_JGVV82_7_T01	0.000024	-2.36	VIT_18s0001g03690	Unknown protein
CHR18_RANDOM_PDVV82_54_T01	0.000115	1.76	VIT_18s0001g04950	No hit
CHR19_GSVIVT00020312001_T01	0.007795	-1.20	VIT_19s0027g01410	No hit
CHR19_GSVIVT00020367001_T01	0.000013	1.79	VIT_19s0027g01000	Disease resistance protein (NBS-LRR class)
CHR19_GSVIVT00020369001_T01	0.000002	3.09	VIT_19s0027g00970	No hit
CHR19_GSVIVT00020395001_T01	0.000583	2.33	VIT_19s0027g00830	Disease resistance protein (CC-NBS-LRR class)
CHR19_GSVIVT00020465001_T01	0.002834	1.40	VIT_19s0027g00320	Unknown
CHR19_JGVV135_22_T01	0.000052	-1.77	VIT_19s0135g00300	Ankyrin
CHR19_JGVV14_117_T01	0.000056	2.84	VIT_19s0014g01360	Curculin (mannose-binding) lectin
CHR19_JGVV14_226_T01	0.024883	1.14	VIT_19s0014g02560	(-)-germacrene D synthase (VvTPS23)
CHR19_JGVV14_230_T01	0.019886	-1.50	VIT_19s0014g02620	S-receptor kinase
CHR19_JGVV14_279_T01	0.036969	-1.43	VIT_19s0014g03160	NADPH:protochlorophyllide oxidoreductase
CHR19_JGVV14_298_T01	0.00026	-1.21	VIT_19s0014g03350	Peptidyl-prolyl cis-trans isomerase TLP38, chloroplast
CHR19_JGVV14_308_T01	0.016762	1.18	VIT_19s0014g03450	Unknown
CHR19_JGVV14_309_T01	0.000952	-1.36	VIT_19s0014g03460	Unknown protein
CHR19_JGVV14_337_T01	0.005376	1.50	VIT_19s0014g03770	Retrotransposon
CHR19_JGVV14_338_T01	0.02196	1.12	VIT_19s0014g03780	Unknown protein
CHR19_JGVV14_343_T01	0.001732	1.07	VIT_19s0014g03840	Unknown protein
CHR19_JGVV14_357_T01	0.000094	-1.89	VIT_19s0014g04040	S-receptor protein kinase
CHR19_JGVV14_358_T01	0.016998	-1.08	VIT_19s0014g04050	S-locus lectin protein kinase
CHR19_JGVV14_359_T01	0.000039	-2.09	VIT_19s0014g04060	ARK3 (Arabidopsis Receptor Kinase 3)
CHR19_JGVV14_361_T01	0.000839	-1.35	VIT_19s0014g04080	Serine/threonine-protein kinase receptor ARK3
CHR19_JGVV14_362_T01	0.000219	-1.65	VIT_19s0014g04090	Serine/threonine-protein kinase receptor ARK3
CHR19_JGVV14_367_T01	0.000747	-1.63	VIT_19s0014g04150	S-receptor protein kinase
CHR19_JGVV14_368_T01	0.000025	-2.24	VIT_19s0014g04160	ARK3 (Arabidopsis Receptor Kinase 3)
CHR19_JGVV14_373_T01	0.000931	3.09	VIT_19s0014g04210	S-locus protein kinase
CHR19_JGVV14_376_T01	0.017123	1.14	VIT_19s0014g04240	S-locus protein kinase
CHR19_JGVV14_473_T01	0.000003	-3.74	VIT_19s0014g05330	Ankyrin repeat
CHR19_JGVV14_474_T01	0	-5.67	VIT_19s0014g05340	No hit
CHR19_JGVV14_475_T01	0.000091	-2.79	VIT_19s0014g05350	No hit
CHR19_JGVV14_480_T01	0.01245	-1.09	VIT_19s0014g05400	C-myc binding protein
CHR19_JGVV14_7_T01	0.016897	-1.03	VIT_19s0014g00080	Steroid 5alpha-reductase
CHR19_JGVV14_74_T01	0.001174	1.81	VIT_19s0014g00900	Brassinosteroid Signaling positive regulator (BZR1)
CHR19_JGVV14_75_T01	0.011297	1.18	VIT_19s0014g00910	No hit
CHR19_JGVV14_78_T01	0.000095	-1.12	VIT_19s0014g00940	Serine/threonine Protein kinase BNK1
CHR19_JGVV15_165_T01	0.010724	-1.16	VIT_19s0015g01900	Dimethylmenaquinone methyltransferase
CHR19_JGVV15_179_T01	0.002643	-1.13	VIT_19s0015g02130	Ankyrin repeat
CHR19_JGVV15_184_T01	0.000019	-2.25	VIT_19s0015g02210	Ankyrin repeat protein
CHR19_JGVV15_188_T01	0.000028	-1.66	VIT_19s0015g02280	Ankyrin repeat
CHR19_JGVV15_192_T01	0.000213	-1.77	VIT_19s0015g02380	Ankyrin repeat
CHR19_JGVV15_193_T01	0.000381	-1.74	VIT_19s0015g02390	No hit
CHR19_JGVV15_194_T01	0.000013	-2.42	VIT_19s0015g02410	Receptor protein kinase
CHR19_JGVV15_200_T01	0.020483	-1.03	VIT_19s0015g02480	Ankyrin repeat
CHR19_JGVV15_26_T01	0.002344	-1.44	VIT_19s0015g00280	DNA topoisomerase VIA (SPO11-1)
CHR19_JGVV176_2_T01	0.001311	-1.58	VIT_19s0176g00020	AAA-type ATPase
CHR19_JGVV177_26_T01	0.00217	-1.36	VIT_19s0177g00280	DNAJ heat shock N-terminal domain-containing
CHR19_JGVV27_14_T01	0.005211	-1.71	VIT_19s0027g01780	RPS5 (resistant to p. syringae 5)
CHR19_JGVV27_27_T01	0.010783	1.55	VIT_19s0027g01600	CC-NBS-LRR class
CHR19_JGVV27_31_T01	0.00021	-1.58	VIT_19s0027g01550	Disease resistance protein (CC-NBS-LRR class)
CHR19_JGVV85_39_T01	0.000113	-1.14	VIT_19s0085g00830	Ent-kaur-16-ene synthase (VvTPS69)
CHR19_JGVV90_153_T01	0.000536	1.29	VIT_19s0090g01670	Receptor-like kinase 902
CHR19_JGVV90_154_T01	0.007024	1.03	VIT_19s0090g01680	Receptor-like kinase 902
CHR19_JGVV90_166_T01	0.000651	1.08	VIT_19s0090g01800	Armadillo/beta-catenin repeat
CHR19_JGVV90_58_T01	0.022632	-1.39	VIT_19s0090g00660	Lipase GDSL
CHR19_JGVV93_11_T01	0.008132	1.03	VIT_19s0093g00160	Glutathione S-transferase 8 GSTU19
CHR19_JGVV93_24_T01	0.001117	1.13	VIT_19s0093g00350	Glutathione S-transferase 25 GSTU25
CHR19_JGVV93_28_T01	0	-4.98	VIT_19s0093g00390	Glutathione S-transferase 25 GSTU25
CHR19_PDVV135_21_T01	0.000001	-2.01	VIT_19s0135g00250	Ankyrin repeat protein
CHR19_PDVV15_180_T01	0.00037	-1.69	VIT_19s0015g02180	Unknown
CHR19_PDVV15_186_T01	0.000015	-2.14	VIT_19s0015g02230	Ankyrin repeat
CHR19_PDVV15_200_T01	0.004902	-1.01	VIT_19s0015g02400	No hit
CHR19_PDVV15_236_T01	0.02404	1.04	VIT_19s0015g02770	No hit
CHR19_PDVV27_62_T01	0	4.36	VIT_19s0027g00990	No hit
CHR2_JGVV12_55_T01	0.001159	1.82	VIT_02s0012g02460	NADP-malic enzyme
CHR2_JGVV25_126_T01	0.005547	-1.73	VIT_02s0025g01360	ERF/AP2 Gene Family (VvERF002),Dehydration Responsive Element-Binding Transcription Factor (VvDREB01)
CHR2_JGVV25_144_T01	0.008645	1.06	VIT_02s0025g01550	Protein phosphatase 2CA AHG3 PP2CA
CHR2_JGVV25_221_T01	0.048522	1.12	VIT_02s0025g02410	Plastocyanin domain-containing protein
CHR2_JGVV25_306_T01	0.003096	-1.33	VIT_02s0025g03310	Arsenite transport protein (ArsB)
CHR2_JGVV25_308_T01	0.000541	1.66	VIT_02s0025g03330	H(+)-ATPase 4 AHA4
CHR2_JGVV87_1_T01	0.001491	1.97	VIT_02s0087g01020	CRK10 (cysteine-rich RLK10)
CHR2_JGVV87_81_T01	0.000942	-1.58	VIT_02s0087g00150	No hit
CHR2_PDVV12_14_T01	0.049293	-1.02	VIT_02s0012g03100	No hit
CHR2_PDVV12_8_T01	0.001238	1.38	VIT_02s0012g03180	Unknown
CHR2_PDVV154_46_T01	0.000004	-4.17	VIT_02s0154g00560	No hit
CHR2_PDVV33_94_T01	0.000053	-2.52	VIT_02s0033g01200	No hit
CHR3_GSVIVT00015609001_T01	0.001161	1.19	VIT_03s0017g00010	No hit
CHR3_GSVIVT00015707001_T01	0.003086	1.07	VIT_03s0017g00900	R protein PRF disease resistance protein
CHR3_GSVIVT00015808001_T01	0.000609	1.66	VIT_03s0017g01620	Disease resistance protein RGA4
CHR3_JGVV110_2_T01	0.001238	1.36	VIT_03s0110g00020	Unknown
CHR3_JGVV110_3_T01	0.001119	1.40	VIT_03s0110g00030	Unknown
CHR3_JGVV110_6_T01	0.029234	1.39	VIT_03s0110g00080	Unknown
CHR3_JGVV132_24_T01	0.00014	1.04	VIT_03s0132g00310	Myosin-like protein XIK
CHR3_JGVV167_5_T01	0.004599	-1.09	VIT_03s0167g00050	Concanavalin A lectin
CHR3_JGVV167_6_T01	0.000525	1.57	VIT_03s0167g00070	putative MADS-box Short Vegetal Phase 5 (VviSVP5)
CHR3_JGVV17_1_T01	0.048701	1.38	VIT_03s0017g00020	No hit
CHR3_JGVV17_115_T01	0.001995	1.58	VIT_03s0017g01840	Disease resistance protein RGA4
CHR3_JGVV17_24_T01	0.035829	1.11	VIT_03s0017g00440	putative MADS-box JOIN 1 (VviSVPS1)
CHR3_JGVV17_34_T01	0.000001	2.54	VIT_03s0017g00620	GA 20-oxidase
CHR3_JGVV17_41_T01	0.005211	1.58	VIT_03s0017g00710	flavonol synthase
CHR3_JGVV17_49_T01	0.00026	2.66	VIT_03s0017g00920	R protein PRF disease resistance protein
CHR3_JGVV17_62_T01	0.000403	1.20	VIT_03s0017g01120	Unknown
CHR3_JGVV17_63_T01	0.012216	-1.04	VIT_03s0017g01130	Cis-zeatin O-beta-D-glucosyltransferase
CHR3_JGVV17_90_T01	0.006831	-1.17	VIT_03s0017g01490	Berberine bridge enzyme
CHR3_JGVV17_91_T01	0.000019	2.14	VIT_03s0017g01500	N-6 Adenine-specific DNA methylase
CHR3_JGVV17_92_T01	0.00075	2.26	VIT_03s0017g01510	N-6 Adenine-specific DNA methylase
CHR3_JGVV38_152_T01	0.023333	-1.01	VIT_03s0038g03180	flavin-containing monooxygenase 1
CHR3_JGVV38_157_T01	0.00075	-1.91	VIT_03s0038g03130	Flavin containing monooxygenase 3
CHR3_JGVV38_163_T01	0.018015	1.92	VIT_03s0038g03070	O-acetyltransferase
CHR3_JGVV38_211_T01	0.016971	-1.34	VIT_03s0038g02550	Blue copper-binding protein
CHR3_JGVV38_218_T01	0.000356	1.29	VIT_03s0038g02480	SKP1
CHR3_JGVV38_288_T01	0.00396	-1.01	VIT_03s0038g01750	Disease resistance RPP8 2
CHR3_JGVV38_297_T01	0.000008	-3.59	VIT_03s0038g01590	Disease resistance protein (CC-NBS-LRR class)
CHR3_JGVV38_298_T01	0.000362	-1.06	VIT_03s0038g01580	R protein PRF disease resistance protein
CHR3_JGVV38_299_T01	0.000003	3.42	VIT_03s0038g01550	R protein PRF disease resistance protein
CHR3_JGVV38_300_T01	0.004805	1.22	VIT_03s0038g01540	R protein PRF disease resistance protein
CHR3_JGVV38_310_T01	0.041542	-1.10	VIT_03s0038g01430	Phytochelatin synthetase
CHR3_JGVV38_311_T01	0.016032	-1.18	VIT_03s0038g01420	Phytochelatin synthetase
CHR3_JGVV38_312_T01	0.000525	1.10	VIT_03s0038g01410	Aquaporin PIP PIP1A
CHR3_JGVV38_349_T01	0.000359	-1.33	VIT_03s0038g00920	Carbohydrate kinase, PfkB
CHR3_JGVV38_375_T01	0.000414	-1.65	VIT_03s0038g00550	ferulate 5-hydroxylase
CHR3_JGVV38_379_T01	0.000443	-1.59	VIT_03s0038g00500	ferulate 5-hydroxylase
CHR3_JGVV63_138_T01	0.01959	1.13	VIT_03s0063g01490	CYP82C1p
CHR3_JGVV63_147_T01	0.014112	1.07	VIT_03s0063g01580	CYP82C2
CHR3_JGVV63_148_T01	0.03892	1.58	VIT_03s0063g01590	CYP82C4
CHR3_JGVV63_151_T01	0.010887	1.14	VIT_03s0063g01630	CYP82C1p
CHR3_JGVV63_157_T01	0.013671	1.28	VIT_03s0063g01690	flavonoid 3-monooxygenase
CHR3_JGVV63_160_T01	0.037036	1.00	VIT_03s0063g01720	S-N-methylcoclaurine 3'-hydroxylase
CHR3_JGVV63_183_T01	0.000273	1.75	VIT_03s0063g01960	Non-symbiotic hemoglobin class 1
CHR3_JGVV63_39_T01	0.000466	-1.83	VIT_03s0063g00410	Alpha-amylase
CHR3_JGVV63_68_T01	0.000208	1.04	VIT_03s0063g00740	Carboxylesterase CXE
CHR3_JGVV63_69_T01	0.004368	1.29	VIT_03s0063g00750	Carboxylesterase CXE
CHR3_JGVV88_5_T01	0.005071	-1.50	VIT_03s0088g01240	basic helix-loop-helix (bHLH) family
CHR3_JGVV88_84_T01	0.028813	-1.03	VIT_03s0088g00290	Phytosulfokines PSK2
CHR3_JGVV91_110_T01	0.008235	1.19	VIT_03s0091g00090	No hit
CHR3_JGVV91_12_T01	0.002178	-1.01	VIT_03s0091g01140	Meprin and TRAF homology domain-containing protein
CHR3_JGVV91_3_T01	0.03213	1.39	VIT_03s0091g01270	sinapoylglucose-choline O-sinapoyltransferase
CHR3_JGVV91_81_T01	0.004143	1.72	VIT_03s0091g00390	Snakin-1
CHR4_GSVIVT00026557001_T01	0.001791	1.19	VIT_04s0044g00760	Cellulose synthase CSLE1
CHR4_JGVV23_146_T01	0.000452	1.25	VIT_04s0023g02360	Chaperone BCS1 mitochondrial
CHR4_JGVV23_185_T01	0.00192	1.04	VIT_04s0023g01930	basic helix-loop-helix (bHLH) family
CHR4_JGVV23_33_T01	0.000355	2.37	VIT_04s0023g03590	Unknown
CHR4_JGVV23_334_T01	0.000687	-2.33	VIT_04s0023g00130	Unknown protein
CHR4_JGVV44_111_T01	0.036285	-1.72	VIT_04s0044g00810	S-receptor kinase
CHR4_JGVV44_112_T01	0.046145	1.09	VIT_04s0044g00790	Cellulose synthase CSLE1
CHR4_JGVV44_114_T01	0.038833	1.17	VIT_04s0044g00770	Cellulose synthase CSLE1
CHR4_JGVV44_115_T01	0.026565	-1.94	VIT_04s0044g00750	S-receptor kinase
CHR4_JGVV69_24_T01	0.001608	1.65	VIT_04s0069g00300	Gamma-aminobutyrate transaminase subunit precursor isozyme 3
CHR4_JGVV8_19_T01	0.00009	-2.28	VIT_04s0008g00280	Amino acid permease 1
CHR4_JGVV8_300_T01	0.010506	1.34	VIT_04s0008g03200	Lachrymatory factor synthase
CHR4_JGVV8_357_T01	0.000394	-1.16	VIT_04s0008g03790	Myb-related protein 3R-1 (Plant c-MYB-like protein 1) MYB3R1
CHR4_JGVV8_376_T01	0.00901	1.53	VIT_04s0008g03990	Unknown
CHR4_JGVV8_377_T01	0.003395	1.45	VIT_04s0008g04000	Dehydration-responsive protein (RD22)
CHR4_JGVV8_379_T01	0.003852	-1.28	VIT_04s0008g04020	RD22 [Vitis vinifera]
CHR4_JGVV8_380_T01	0.006116	-1.17	VIT_04s0008g04030	No hit
CHR4_JGVV8_384_T01	0.00003	-2.89	VIT_04s0008g04090	RD22 [Vitis vinifera]
CHR4_JGVV8_387_T01	0.015612	-1.32	VIT_04s0008g04150	RD22
CHR4_JGVV8_390_T01	0.004731	-1.53	VIT_04s0008g04180	Arsenite transport protein (ArsB)
CHR4_JGVV8_586_T01	0.00411	-1.06	VIT_04s0008g06300	Leucine-rich repeat family
CHR4_JGVV8_600_T01	0.026647	-2.10	VIT_04s0008g06460	Beta-glucuronidase
CHR4_JGVV8_77_T01	0.003948	1.27	VIT_04s0008g00870	Phosphoethanolamine/phosphocholine phosphatase
CHR4_JGVV8_80_T01	0.003066	-1.59	VIT_04s0008g00900	MYB divaricata
CHR4_PDVV44_125_T01	0.013291	-1.94	VIT_04s0044g00820	S-receptor kinase
CHR4_RANDOM_JGVV501_2_T01	0.042224	-1.61	VIT_04s0008g00120	Chitinase precursor
CHR5_GSVIVT00010728001_T01	0.000381	-2.75	VIT_05s0102g00040	No hit
CHR5_GSVIVT00017611001_T01	0.001117	-3.04	VIT_05s0020g00090	No hit
CHR5_GSVIVT00020877001_T01	0.000005	-2.96	VIT_05s0029g01580	Ankyrin repeat protein
CHR5_GSVIVT00020967001_T01	0.000614	-1.57	VIT_05s0029g00850	TIR-NBS-TIR type disease resistance protein
CHR5_GSVIVT00020981001_T01	0.002794	-1.47	VIT_05s0029g00770	Nematode resistance-like protein
CHR5_GSVIVT00020983001_T01	0.001159	-2.20	VIT_05s0029g00750	R protein L6
CHR5_GSVIVT00021007001_T01	0.000032	-3.34	VIT_05s0029g00570	No hit
CHR5_GSVIVT00034972001_T01	0.022795	1.39	VIT_05s0077g00760	No hit
CHR5_JGVV102_3_T01	0.000032	-3.20	VIT_05s0102g00050	Ankyrin repeat protein family
CHR5_JGVV102_53_T01	0.001835	1.68	VIT_05s0102g00600	No hit
CHR5_JGVV102_55_T01	0.000098	1.30	VIT_05s0102g00620	No hit
CHR5_JGVV102_84_T01	0.002155	1.28	VIT_05s0102g00930	Glucosyltransferase-11
CHR5_JGVV102_90_T01	0.015058	1.07	VIT_05s0102g00990	Glucosyltransferase-12
CHR5_JGVV102_93_T01	0.001772	1.50	VIT_05s0102g01040	R protein PRF disease resistance protein
CHR5_JGVV102_96_T01	0.000697	1.08	VIT_05s0102g01080	Disease resistance protein (CC-NBS-LRR class)
CHR5_JGVV124_52_T01	0.000531	-2.49	VIT_05s0124g00610	Ankyrin repeat protein family
CHR5_JGVV124_57_T01	0.000115	-1.92	VIT_05s0124g00670	Ankyrin repeat protein
CHR5_JGVV124_59_T01	0.000078	-2.04	VIT_05s0124g00690	Ankyrin repeat
CHR5_JGVV136_19_T01	0.008599	1.16	VIT_05s0136g00320	Unknown protein
CHR5_JGVV136_25_T01	0.001258	1.09	VIT_05s0136g00380	Unknown protein
CHR5_JGVV136_26_T01	0.000211	1.55	VIT_05s0136g00390	Unknown protein
CHR5_JGVV165_18_T01	0.027244	-1.60	VIT_05s0165g00270	Ankyrin repeat protein family
CHR5_JGVV165_19_T01	0.000013	-4.88	VIT_05s0165g00290	Ankyrin
CHR5_JGVV20_11_T01	0.000139	-1.31	VIT_05s0020g00130	Unknown protein
CHR5_JGVV20_14_T01	0.000466	-1.03	VIT_05s0020g00170	Zinc knuckle
CHR5_JGVV20_16_T01	0	-5.72	VIT_05s0020g00200	No hit
CHR5_JGVV20_167_T01	0.026436	1.55	VIT_05s0020g01820	Integral membrane family protein UPF0497
CHR5_JGVV20_17_T01	0	-5.42	VIT_05s0020g00210	No hit
CHR5_JGVV20_206_T01	0.000345	-1.23	VIT_05s0020g02230	Pto kinase interactor
CHR5_JGVV20_21_T01	0.007349	-1.30	VIT_05s0020g00260	Unknown protein
CHR5_JGVV20_332_T01	0.011914	-1.03	VIT_05s0020g03530	Late embryogenesis abundant protein D-34 (LEA D-34)
CHR5_JGVV20_371_T01	0.012056	1.13	VIT_05s0020g03970	Sulfate transporter 3.1 (AST12) (AtST1)
CHR5_JGVV20_378_T01	0.027627	-1.25	VIT_05s0020g04040	Chlorophyllase (CLH2)
CHR5_JGVV20_471_T01	0.031606	-1.04	VIT_05s0020g04990	No hit
CHR5_JGVV20_61_T01	0.001194	-1.16	VIT_05s0020g00680	ABC Transporter (VvPDR17 - VvABCG47)
CHR5_JGVV20_7_T01	0.000019	-1.48	VIT_05s0020g00080	Unknown
CHR5_JGVV29_11_T01	0.027655	-1.02	VIT_05s0029g01430	Ankyrin
CHR5_JGVV29_12_T01	0.0005	-1.80	VIT_05s0029g01420	Ankyrin repeat
CHR5_JGVV29_37_T01	0.000158	1.97	VIT_05s0029g01120	WD-repeat protein
CHR5_JGVV29_44_T01	0.00075	-1.40	VIT_05s0029g01000	HcrVf3 protein
CHR5_JGVV29_85_T01	0.021044	-1.21	VIT_05s0029g00360	Dual specificity protein phosphatase
CHR5_JGVV49_24_T01	0.001326	-1.28	VIT_05s0049g00260	2-oxoglutarate-dependent dioxygenase
CHR5_JGVV49_29_T01	0.000107	-1.65	VIT_05s0049g00310	E8 protein
CHR5_JGVV51_11_T01	0.000001	2.68	VIT_05s0051g00120	N-6 Adenine-specific DNA methylase
CHR5_JGVV62_50_T01	0.000515	2.55	VIT_05s0062g00670	No hit
CHR5_JGVV62_95_T01	0.000065	2.21	VIT_05s0062g01160	Pectinesterase family
CHR5_JGVV77_180_T01	0.002779	1.37	VIT_05s0077g02100	Senescence-associated protein
CHR5_JGVV77_21_T01	0.000325	-1.14	VIT_05s0077g00350	Unknown protein
CHR5_JGVV77_22_T01	0.001461	-2.01	VIT_05s0077g00370	Heat stable protein 1 HS1
CHR5_JGVV77_59_T01	0.001106	-1.93	VIT_05s0077g00840	Galactinol-raffinose galactosyltransferase
CHR5_JGVV94_112_T01	0.000108	4.23	VIT_05s0094g01230	Allyl alcohol dehydrogenase
CHR5_JGVV94_122_T01	0.000268	-1.15	VIT_05s0094g01330	Inositol polyphosphate 5'-phosphatase
CHR5_JGVV94_144_T01	0.042463	-1.12	VIT_05s0094g01590	Kelch repeat-containing F-box protein
CHR5_JGVV94_92_T01	0.041503	-1.02	VIT_05s0094g01010	Indole-3-acetate beta-glucosyltransferase
CHR5_PDVV102_86_T01	0.007217	1.02	VIT_05s0102g01070	No hit
CHR5_PDVV62_17_T01	0.025357	-1.26	VIT_05s0062g00160	No hit
CHR6_GSVIVT00024966001_T01	0	5.15	VIT_06s0004g04670	No hit
CHR6_GSVIVT00025264001_T01	0.047415	1.12	VIT_06s0004g02150	No hit
CHR6_GSVIVT00025484001_T01	0.043392	-1.08	VIT_06s0004g00310	Hcr2-p4.1
CHR6_JGVV4_191_T01	0.047577	-1.29	VIT_06s0004g06480	CYP71E
CHR6_JGVV4_257_T01	0.001951	3.07	VIT_06s0004g05760	Copper transporter 1
CHR6_JGVV4_258_T01	0.001159	2.92	VIT_06s0004g05750	Copper transporter 1
CHR6_JGVV4_287_T01	0.000525	-1.16	VIT_06s0004g05390	Tropinone reductase
CHR6_JGVV4_385_T01	0.000004	-3.78	VIT_06s0004g04320	Alcohol dehydrogenase 3
CHR6_JGVV4_386_T01	0.000001	-3.96	VIT_06s0004g04310	Alcohol dehydrogenase
CHR6_JGVV4_415_T01	0.026483	2.61	VIT_06s0004g04000	Beta-ketoacyl-CoA synthase
CHR6_JGVV4_432_T01	0.045931	1.50	VIT_06s0004g03790	NOX
CHR6_JGVV4_456_T01	0.020483	-1.22	VIT_06s0004g03530	Nitrate excretion transporter1
CHR6_JGVV4_457_T01	0.038046	-1.12	VIT_06s0004g03520	Nitrate excretion transporter1
CHR6_JGVV4_487_T01	0.00244	1.27	VIT_06s0004g03210	Unknown
CHR6_JGVV4_496_T01	0.000156	-2.73	VIT_06s0004g03120	MLO-like protein 3
CHR6_JGVV4_511_T01	0.003733	1.47	VIT_06s0004g02960	Chorismate synthase 1
CHR6_JGVV4_569_T01	0.007217	-1.11	VIT_06s0004g02310	No hit
CHR6_JGVV4_616_T01	0.016654	-1.07	VIT_06s0004g01770	Acetyl-CoA carboxylase, biotin carboxylase
CHR6_JGVV4_641_T01	0.048773	1.30	VIT_06s0004g01510	Lipoxygenase (LOX2) (VvLOXA)
CHR6_JGVV4_671_T01	0.001772	-1.17	VIT_06s0004g01180	Peroxidase
CHR6_JGVV4_744_T01	0.017169	-1.00	VIT_06s0004g00340	Hcr2-p4.1
CHR6_JGVV4_89_T01	0.012561	1.99	VIT_06s0004g07550	Wound-induced protein WI12
CHR6_JGVV61_85_T01	0.003234	1.65	VIT_06s0061g00730	Aquaporin GAMMA-TIP3/TIP1;3
CHR6_JGVV61_92_T01	0.00037	-1.26	VIT_06s0061g00640	Salutaridine reductase
CHR6_JGVV61_95_T01	0.000039	-1.39	VIT_06s0061g00610	Unknown protein
CHR6_JGVV80_93_T01	0.049981	1.13	VIT_06s0080g00260	Seed maturation protein PM38
CHR6_JGVV9_115_T01	0.003868	1.72	VIT_06s0009g02450	Integrase
CHR6_JGVV9_143_T01	0.000742	1.21	VIT_06s0009g02140	Molybdopterin biosynthesis MoaE CNX6
CHR6_JGVV9_209_T01	0.000079	1.62	VIT_06s0009g01350	R protein PRF disease resistance protein
CHR6_JGVV9_253_T01	0.001228	-1.03	VIT_06s0009g00760	HcrVf1 protein
CHR6_PDVV4_256_T01	0.000037	-2.31	VIT_06s0004g05720	No hit
CHR6_PDVV4_629_T01	0.020822	-1.48	VIT_06s0004g01390	S-receptor kinase
CHR7_GSVIVT00028663001_T01	0.003236	-1.53	VIT_07s0005g06510	No hit
CHR7_JGVV104_11_T01	0.047423	1.08	VIT_07s0104g01730	HAK5 (High affinity K+ transporter 5)
CHR7_JGVV129_86_T01	0.000764	-1.63	VIT_07s0129g00890	Protein kinase
CHR7_JGVV129_89_T01	0.003784	-1.95	VIT_07s0129g00920	Receptor-like protein kinase
CHR7_JGVV141_25_T01	0.001956	1.11	VIT_07s0141g00450	No hit
CHR7_JGVV141_3_T01	0.042138	1.18	VIT_07s0141g00060	Beta-ketoacyl-CoA-synthase
CHR7_JGVV141_4_T01	0.022822	1.46	VIT_07s0141g00070	Beta-keto-Coa synthase
CHR7_JGVV151_52_T01	0.000353	-1.50	VIT_07s0151g00290	Unknown protein
CHR7_JGVV151_64_T01	0.003212	1.24	VIT_07s0151g00100	Ankyrin
CHR7_JGVV151_66_T01	0.002171	1.12	VIT_07s0151g00070	Ankyrin
CHR7_JGVV31_123_T01	0.02357	-1.26	VIT_07s0031g01380	ferulate 5-hydroxylase
CHR7_JGVV31_81_T01	0.034771	1.05	VIT_07s0031g00900	Unknown protein
CHR7_JGVV5_199_T01	0.033513	1.03	VIT_07s0005g02050	Carboxylic ester hydrolase
CHR7_JGVV5_259_T01	0.000957	-1.12	VIT_07s0005g02670	3-N-debenzoyl-2-deoxytaxol N-benzoyltransferase
CHR7_JGVV5_299_T01	0.00149	-1.75	VIT_07s0005g03130	flavanone 3-hydroxylase
CHR7_JGVV5_301_T01	0.001058	-1.77	VIT_07s0005g03150	flavanone 3-hydroxylase
CHR7_JGVV5_532_T01	0.000022	2.10	VIT_07s0005g06000	Pore-forming toxin-like protein Hfr-2
CHR7_JGVV5_536_T01	0.000548	1.32	VIT_07s0005g06060	Pore-forming toxin-like protein Hfr-2
CHR7_JGVV5_539_T01	0.000047	2.28	VIT_07s0005g06090	Pore-forming toxin-like protein Hfr-2
CHR7_JGVV5_541_T01	0.000285	1.86	VIT_07s0005g06110	Pore-forming toxin-like protein Hfr-2
CHR7_JGVV5_571_T01	0.000024	-1.91	VIT_07s0005g06480	EMB1974 (embryo defective 1974)
CHR7_JGVV5_577_T01	0.047974	1.23	VIT_07s0005g06590	putative MADS-box type 1 alpha 2a (VviMADS1A2a)
CHR7_JGVV5_78_T01	0.008781	3.94	VIT_07s0005g00800	Pollen Ole e 1 allergen and extensin
CHR7_JGVV95_13_T01	0.00406	1.03	VIT_07s0095g00220	DNA binding
CHR7_JGVV95_38_T01	0.004729	-1.01	VIT_07s0095g00570	RNA recognition motif (RRM)-containing protein
CHR7_JGVV95_9_T01	0.001764	1.12	VIT_07s0095g00170	Lysine histidine transporter 1
CHR7_PDVV95_42_T01	0.000003	-3.01	VIT_07s0095g00560	No hit
CHR7_RANDOM_JGVV209_16_T01	0.034671	-1.05	VIT_07s0141g00700	R protein MLA10
CHR7_RANDOM_JGVV224_6_T01	0.002816	2.16	VIT_07s0151g00010	No hit
CHR7_RANDOM_PDVV209_15_T01	0.000345	-1.64	VIT_07s0141g00670	No hit
CHR8_GSVIVT00022503001_T01	0.000285	-1.89	VIT_08s0032g00650	No hit
CHR8_GSVIVT00030278001_T01	0.000338	1.91	VIT_08s0058g00520	ERF/AP2 Gene Family (VvERF038)
CHR8_GSVIVT00033640001_T01	0.000142	1.85	VIT_08s0007g05110	No hit
CHR8_GSVIVT00033683001_T01	0.00075	2.45	VIT_08s0007g04730	No hit
CHR8_JGVV32_57_T01	0.006424	-1.77	VIT_08s0032g00710	CXE carboxylesterase
CHR8_JGVV40_152_T01	0.002658	1.71	VIT_08s0040g01740	ATSYTB/NTMC2T1.2/NTMC2TYPE1.2/SYTB
CHR8_JGVV40_159_T01	0.017066	1.91	VIT_08s0040g01670	Auxin responsive SAUR protein
CHR8_JGVV40_173_T01	0.00075	-1.31	VIT_08s0040g01520	Indole-3-acetate beta-glucosyltransferase
CHR8_JGVV40_204_T01	0.003212	-1.04	VIT_08s0040g01210	Alcohol dehydrogenase
CHR8_JGVV40_74_T01	0.015583	1.10	VIT_08s0040g02600	F-box protein
CHR8_JGVV56_75_T01	0.00911	1.16	VIT_08s0056g00870	MATE efflux family protein
CHR8_JGVV56_91_T01	0.001745	1.23	VIT_08s0056g01080	MATE efflux family protein
CHR8_JGVV56_95_T01	0.000985	1.55	VIT_08s0056g01130	Mini zinc finger 2 MIF2
CHR8_JGVV7_125_T01	0.005175	-1.73	VIT_08s0007g07710	CYP93A1 2-hydroxyisoflavanone synthase
CHR8_JGVV7_229_T01	0.004199	-1.08	VIT_08s0007g06600	Lectin protein kinase
CHR8_JGVV7_278_T01	0.022666	2.03	VIT_08s0007g06060	Beta 1-3 glucanase
CHR8_JGVV7_283_T01	0.000609	1.23	VIT_08s0007g06000	Glucan endo-1,3-beta-glucosidase GII precursor
CHR8_JGVV7_284_T01	0.008708	1.93	VIT_08s0007g05990	Beta 1-3 glucanase
CHR8_JGVV7_310_T01	0.04043	-1.01	VIT_08s0007g05730	DC1 domain-containing protein
CHR8_JGVV7_345_T01	0.001617	1.20	VIT_08s0007g05360	Strictosidine synthase
CHR8_JGVV7_356_T01	0.000402	1.67	VIT_08s0007g05240	Phosphatidylinositol-4-phosphate 5-kinase
CHR8_JGVV7_357_T01	0.002269	2.12	VIT_08s0007g05230	Unknown protein
CHR8_JGVV7_362_T01	0.049011	1.11	VIT_08s0007g05180	Unknown
CHR8_JGVV7_400_T01	0.019947	1.02	VIT_08s0007g04780	Aquaporin GAMMA-TIP
CHR8_JGVV7_419_T01	0.006306	1.06	VIT_08s0007g04550	NCS1 nucleoside transporter family protein
CHR8_JGVV7_420_T01	0.000613	1.04	VIT_08s0007g04540	Oxidoreductase, 2OG-Fe(II) oxygenase
CHR8_JGVV7_428_T01	0.022106	1.37	VIT_08s0007g04450	Pollen Ole e 1 allergen and extensin family
CHR8_JGVV7_447_T01	0.020253	-1.10	VIT_08s0007g04250	Exostosin
CHR8_JGVV7_466_T01	0.003948	1.40	VIT_08s0007g04060	CYPLXXVIA2
CHR8_JGVV7_544_T01	0.010745	1.18	VIT_08s0007g03270	SOUL heme-binding protein
CHR8_JGVV7_57_T01	0.000361	-1.01	VIT_08s0007g08420	R protein MLA10
CHR9_GSVIVT00015955001_T01	0.001591	-1.88	VIT_09s0018g00260	No hit
CHR9_GSVIVT00016049001_T01	0.004683	1.53	VIT_09s0018g01170	No hit
CHR9_GSVIVT00017162001_T01	0.020284	2.39	VIT_09s0002g05190	No hit
CHR9_GSVIVT00017263001_T01	0.005007	1.15	VIT_09s0002g06180	Disease resistance protein (NBS-LRR class)
CHR9_GSVIVT00017264001_T01	0.000452	2.05	VIT_09s0002g06190	No hit
CHR9_GSVIVT00029599001_T01	0.000019	1.90	VIT_09s0054g00380	Unknown protein
CHR9_GSVIVT00034279001_T01	0.000972	-1.15	VIT_09s0070g00570	No hit
CHR9_GSVIVT00038435001_T01	0.031678	-1.23	VIT_09s0096g00710	No hit
CHR9_JGVV18_110_T01	0.01443	1.53	VIT_09s0018g01580	ATSYTC/NTMC2T1.3/NTMC2TYPE1.3/SYTC
CHR9_JGVV18_4_T01	0.004158	-1.05	VIT_09s0018g00080	No hit
CHR9_JGVV18_52_T01	0.004368	1.43	VIT_09s0018g00780	HcrVf1 protein
CHR9_JGVV18_98_T01	0.000779	1.44	VIT_09s0018g01440	Receptor kinase TRKe
CHR9_JGVV18_99_T01	0.003458	1.22	VIT_09s0018g01450	Receptor kinase TRKe
CHR9_JGVV2_204_T01	0.00559	-1.08	VIT_09s0002g02280	No hit
CHR9_JGVV2_255_T01	0.001171	-1.13	VIT_09s0002g02790	Light repressible receptor protein kinase
CHR9_JGVV2_273_T01	0.00415	1.22	VIT_09s0002g03010	FRK1 (FLG22-induced receptor-like kinase 1)
CHR9_JGVV2_274_T01	0.009845	1.29	VIT_09s0002g03020	FRK1 (FLG22-induced receptor-like kinase 1)
CHR9_JGVV2_314_T01	0.01447	1.45	VIT_09s0002g03460	Taurine dioxygenase
CHR9_JGVV2_357_T01	0.024639	-2.21	VIT_09s0002g03920	Ankyrin repeat
CHR9_JGVV2_368_T01	0.002816	1.18	VIT_09s0002g04040	Transducin protein
CHR9_JGVV2_393_T01	0.010783	1.40	VIT_09s0002g04310	Rho guanyl-nucleotide exchange factor ROPGEF8
CHR9_JGVV2_429_T01	0.035411	1.78	VIT_09s0002g04720	Coatomer protein complex, subunit beta 2
CHR9_JGVV2_524_T01	0.02196	1.58	VIT_09s0002g05810	Boron transporter-like protein 4
CHR9_JGVV2_534_T01	0.007474	-1.16	VIT_09s0002g05920	R protein MLA10
CHR9_JGVV2_556_T01	0.001258	1.59	VIT_09s0002g06210	RPS5 (resistant to p. syringae 5)
CHR9_JGVV2_558_T01	0.001159	1.57	VIT_09s0002g06240	RPS5 (resistant to p. syringae 5)
CHR9_JGVV2_571_T01	0.004381	1.11	VIT_09s0002g06380	Polygalacturonase GH28
CHR9_JGVV2_649_T01	0.004238	1.45	VIT_09s0002g07260	No hit
CHR9_JGVV2_690_T01	0.000021	2.75	VIT_09s0002g07770	Beta-galactosidase
CHR9_JGVV2_694_T01	0.025831	1.16	VIT_09s0002g07820	Quinone oxidoreductase
CHR9_JGVV2_736_T01	0.000429	-1.97	VIT_09s0002g08300	R protein MLA10
CHR9_JGVV2_737_T01	0.026231	1.37	VIT_09s0002g08310	Unknown
CHR9_JGVV2_762_T01	0	-5.44	VIT_09s0002g08680	Unknown
CHR9_JGVV2_799_T01	0.01245	1.10	VIT_09s0002g09190	No hit
CHR9_JGVV2_9_T01	0.000115	1.39	VIT_09s0002g00140	Lipase class 3
CHR9_JGVV54_13_T01	0.048376	1.38	VIT_09s0054g01740	C2-HC type zinc finger protein C.e-MyT1
CHR9_JGVV54_41_T01	0.010714	-1.02	VIT_09s0054g01390	Beta-amyrin synthase
CHR9_JGVV70_56_T01	0.006054	1.73	VIT_09s0070g00660	No hit
CHR9_JGVV70_60_T01	0.000397	1.43	VIT_09s0070g00720	No hit
CHR9_JGVV96_31_T01	0.000816	1.02	VIT_09s0096g00370	No hit
CHR9_JGVV96_33_T01	0.001791	1.31	VIT_09s0096g00390	Disease resistance protein (NBS-LRR class)
CHR9_JGVV96_36_T01	0.000397	-2.12	VIT_09s0096g00430	C2-HC type zinc finger protein C.e-MyT1
CHR9_JGVV96_39_T01	0.002181	1.36	VIT_09s0096g00500	Non-symbiotic hemoglobin class 1
CHR9_JGVV96_50_T01	0.000014	-2.67	VIT_09s0096g00660	C2-HC type zinc finger protein C.e-MyT1
CHR9_JGVV96_51_T01	0.000011	-2.55	VIT_09s0096g00680	C2-HC type zinc finger protein C.e-MyT1
CHR9_JGVV96_65_T01	0.000162	3.25	VIT_09s0096g00930	Disease resistance protein (TIR-NBS-LRR class)
CHR9_PDVV2_269_T01	0.000848	-1.78	VIT_09s0002g03270	RPS5 (resistant to p. syringae 5)
CHR9_PDVV96_20_T01	0.004527	-1.02	VIT_09s0096g00260	No hit
CHR9_PDVV96_56_T01	0.000116	-2.03	VIT_09s0096g00720	C2-HC type zinc finger protein C.e-MyT1
CHRUN_GSVIVT00001767001_T01	0.0287	1.04	VIT_00s0169g00110	No hit
CHRUN_GSVIVT00001888001_T01	0.000864	1.22	VIT_00s0173g00270	No hit
CHRUN_GSVIVT00002870001_T01	0.000345	1.79	VIT_00s0934g00010	RARE-cold-inducible 2B
CHRUN_GSVIVT00003107001_T01	0.001671	1.21	VIT_00s0179g00050	Ankyrin
CHRUN_GSVIVT00003451001_T01	0.007983	2.32	VIT_00s0193g00010	No hit
CHRUN_GSVIVT00004407001_T01	0.004741	-1.04	VIT_00s1313g00020	Deacetoxyvindoline 4-hydroxylase
CHRUN_GSVIVT00004740001_T01	0.0056	1.16	VIT_00s0230g00160	No hit
CHRUN_GSVIVT00005245001_T01	0.013737	1.08	VIT_00s0269g00120	Ankyrin repeat protein
CHRUN_GSVIVT00005520001_T01	0.000005	-2.89	VIT_00s1860g00010	No hit
CHRUN_JGVV120_10_T01	0.000848	-1.45	VIT_00s0120g00120	No hit
CHRUN_JGVV1206_1_T01	0.034771	-1.28	VIT_00s1206g00010	Aspartic proteinase nepenthesin-1 precursor
CHRUN_JGVV131_17_T01	0.031469	1.04	VIT_00s0131g00210	Annexin ANN3
CHRUN_JGVV1321_1_T01	0.000016	2.43	VIT_00s1321g00010	Unknown
CHRUN_JGVV160_1_T01	0.000086	-1.61	VIT_00s0160g00010	No hit
CHRUN_JGVV160_19_T01	0.000089	1.70	VIT_00s0160g00210	Myosin heavy chain
CHRUN_JGVV160_7_T01	0.048274	-1.48	VIT_00s0160g00090	TIR-NBS-LRR-TIR disease resistance protein
CHRUN_JGVV163_1_T01	0.004143	1.47	VIT_00s0163g00020	AarF domain-containing kinase ABC1
CHRUN_JGVV169_8_T01	0.026231	-1.07	VIT_00s0169g00090	No hit
CHRUN_JGVV179_3_T01	0.001559	1.26	VIT_00s0179g00040	Ankyrin
CHRUN_JGVV179_34_T01	0.000037	1.58	VIT_00s0179g00370	ESCRT-I complex subunit TSG101
CHRUN_JGVV181_14_T01	0.000403	-1.64	VIT_00s0181g00140	Riboflavin kinase
CHRUN_JGVV184_12_T01	0.029248	-1.40	VIT_00s0184g00130	R protein L6
CHRUN_JGVV1871_1_T01	0.013748	1.02	VIT_00s1871g00010	Ankyrin repeat protein
CHRUN_JGVV193_1_T01	0.006347	2.38	VIT_00s0193g00020	No hit
CHRUN_JGVV199_25_T01	0.000487	-1.99	VIT_00s0199g00270	Unknown protein
CHRUN_JGVV199_26_T01	0.034054	-1.59	VIT_00s0199g00280	No hit
CHRUN_JGVV218_17_T01	0.002658	-1.18	VIT_00s0218g00170	UDP-rhamnose/rhamnosyltransferase
CHRUN_JGVV218_19_T01	0.004281	-1.03	VIT_00s0218g00190	UDP-rhamnose:rhamnosyltransferase
CHRUN_JGVV218_20_T01	0.000697	-1.27	VIT_00s0218g00200	UDP-glucuronosyl/UDP-glucosyltransferase
CHRUN_JGVV226_5_T01	0.000333	-1.47	VIT_00s0226g00050	R protein PRF disease resistance protein
CHRUN_JGVV238_10_T01	0.006156	1.69	VIT_00s0238g00120	No hit
CHRUN_JGVV238_6_T01	0.000002	-2.15	VIT_00s0238g00060	RPS4 (resistant to p. syringae 4)
CHRUN_JGVV238_7_T01	0.003145	1.76	VIT_00s0238g00070	TIR-NBS-LRR disease resistance
CHRUN_JGVV245_2_T01	0.0438	1.59	VIT_00s0245g00030	Integral membrane family protein
CHRUN_JGVV253_10_T01	0.01284	-1.53	VIT_00s0253g00100	Methyl jasmonate esterase
CHRUN_JGVV253_14_T01	0.026467	1.38	VIT_00s0253g00150	Methyl jasmonate esterase
CHRUN_JGVV253_16_T01	0.022632	1.47	VIT_00s0253g00170	Methyl jasmonate esterase
CHRUN_JGVV256_1_T01	0.000019	3.49	VIT_00s0256g00010	Unknown
CHRUN_JGVV256_11_T01	0.00013	2.65	VIT_00s0256g00110	Ankyrin repeat protein
CHRUN_JGVV256_12_T01	0.002794	2.53	VIT_00s0256g00120	Unknown
CHRUN_JGVV256_2_T01	0.000053	3.63	VIT_00s0256g00020	Unknown
CHRUN_JGVV256_3_T01	0.001514	2.15	VIT_00s0256g00030	Ankyrin repeat protein
CHRUN_JGVV256_4_T01	0.000381	2.21	VIT_00s0256g00040	Ankyrin repeat protein
CHRUN_JGVV256_5_T01	0.002476	2.34	VIT_00s0256g00050	Unknown
CHRUN_JGVV262_5_T01	0.02809	-1.07	VIT_00s0262g00080	Receptor kinase RK20-1
CHRUN_JGVV2634_1_T01	0.015288	-1.59	VIT_00s2634g00010	Receptor kinase RK20-1
CHRUN_JGVV267_3_T01	0.001171	1.45	VIT_00s0267g00030	Unknown
CHRUN_JGVV267_5_T01	0.011659	1.43	VIT_00s0267g00050	No hit
CHRUN_JGVV269_12_T01	0.001621	1.46	VIT_00s0269g00180	Ankyrin repeat protein family
CHRUN_JGVV279_1_T01	0.002108	1.42	VIT_00s0279g00010	Unknown
CHRUN_JGVV288_2_T01	0.026272	-1.37	VIT_00s0288g00020	Nematode resistance-like protein
CHRUN_JGVV288_6_T01	0.031133	-1.64	VIT_00s0288g00070	Disease resistance protein
CHRUN_JGVV335_2_T01	0.04893	-1.44	VIT_00s0335g00020	TIR-NBS-LRR disease resistance
CHRUN_JGVV338_1_T01	0.006103	1.65	VIT_00s0338g00010	F-box family protein
CHRUN_JGVV347_5_T01	0.001204	1.11	VIT_00s0347g00050	Ser/Thr receptor-like kinase1
CHRUN_JGVV370_6_T01	0.000234	1.03	VIT_00s0370g00060	Epoxide hydrolase 2
CHRUN_JGVV371_1_T01	0.000381	2.96	VIT_00s0371g00020	Cinnamyl alcohol dehydrogenase
CHRUN_JGVV397_2_T01	0.008194	1.23	VIT_00s0397g00020	HcrVf1 protein
CHRUN_JGVV411_2_T01	0.000848	2.74	VIT_00s0411g00020	Ankyrin repeat protein
CHRUN_JGVV411_3_T01	0.000208	1.97	VIT_00s0411g00030	Unknown
CHRUN_JGVV429_1_T01	0.003236	-1.67	VIT_00s0429g00010	Receptor kinase RK20-1
CHRUN_JGVV429_4_T01	0.008793	-1.77	VIT_00s0429g00040	Aspartic Protease (VvAP47)
CHRUN_JGVV434_4_T01	0.001562	-1.44	VIT_00s0434g00070	Unknown
CHRUN_JGVV437_5_T01	0.002383	-2.17	VIT_00s0437g00070	Receptor kinase RK20-1
CHRUN_JGVV454_1_T01	0.000374	1.35	VIT_00s0454g00010	Subtilase
CHRUN_JGVV480_1_T01	0.000115	1.32	VIT_00s0480g00010	Hydroxyproline-rich glycoprotein family protein
CHRUN_JGVV508_4_T01	0.008793	-1.01	VIT_00s0508g00050	Oligopeptide transporter 1
CHRUN_JGVV532_4_T01	0.011625	1.01	VIT_00s0532g00050	Basic helix-loop-helix ILR3
CHRUN_JGVV658_1_T01	0.000848	-1.40	VIT_00s0658g00020	Protein kinase Xa21
CHRUN_JGVV704_2_T01	0.014549	1.16	VIT_00s0704g00020	5-alpha-taxadienol-10-beta-hydroxylase
CHRUN_JGVV704_3_T01	0.00617	1.40	VIT_00s0704g00030	5-alpha-taxadienol-10-beta-hydroxylase
CHRUN_JGVV726_1_T01	0.006986	1.36	VIT_00s0726g00010	E3 ubiquitin-protein ligase SIAH1
CHRUN_JGVV865_1_T01	0.029234	1.20	VIT_00s0865g00020	Unknown protein
CHRUN_PDVV144_21_T01	0.014859	-1.09	VIT_00s0144g00290	No hit
CHRUN_PDVV203_1_T01	0.001034	-1.17	VIT_00s0203g00010	No hit
CHRUN_PDVV2698_1_T01	0.001509	1.22	VIT_00s2698g00010	No hit
CHRUN_PDVV2704_1_T01	0.016957	1.01	VIT_00s2704g00010	No hit
CHRUN_PDVV726_2_T01	0.000056	2.07	VIT_00s0726g00020	Seven in absentia (SINA) family

## Sheet: 1103P -Mg vs SO4 -Mg_4d
Differentially expressed transcripts identified by the comparison 1103P -Mg vs SO4 -Mg after 4 days
Probe_ID	adjusted p-value	Log2(ratio)	Unique ID	Functional annotation
CHR1_GSVIVT00010316001_T01	0.021727	-1.12	VIT_01s0010g02340	Anthranilate N-benzoyltransferase
CHR1_JGVV10_110_T01	0.002379	1.46	VIT_01s0010g01620	No hit
CHR1_JGVV10_241_T01	0.000008	2.60	VIT_01s0010g03280	Kinesin 4 motor protein
CHR1_JGVV10_288_T01	0.039843	1.07	VIT_01s0010g03800	Unknown protein
CHR1_JGVV10_298_T01	0.029899	-1.39	VIT_01s0010g03930	WRKY Transcription Factor (VvWRKY03)
CHR1_JGVV11_134_T01	0.014949	-1.17	VIT_01s0011g05290	Inorganic carbon transport protein
CHR1_JGVV11_153_T01	0.003395	-1.71	VIT_01s0011g05100	Bet v I allergen family
CHR1_JGVV11_154_T01	0.003756	1.78	VIT_01s0011g05090	Major latex-like protein 34
CHR1_JGVV11_260_T01	0.046425	-1.39	VIT_01s0011g04010	Catalytic
CHR1_JGVV11_467_T01	0.002208	-1.15	VIT_01s0011g01770	No hit
CHR1_JGVV11_529_T01	0.000003	2.30	VIT_01s0011g01120	R protein MLA10
CHR1_JGVV11_539_T01	0.000475	1.00	VIT_01s0011g01020	RPM1 (resistance to p. syringae pv maculicola 1)
CHR1_JGVV11_541_T01	0.004799	-1.64	VIT_01s0011g00990	RPM1 (resistance to p. syringae pv maculicola 1)
CHR1_JGVV11_564_T01	0.000195	-1.09	VIT_01s0011g00760	Beta-glucosidase
CHR1_JGVV127_26_T01	0.000082	-1.75	VIT_01s0127g00640	basic helix-loop-helix (bHLH) family
CHR1_JGVV127_33_T01	0.011638	1.11	VIT_01s0127g00540	Protein disulfide isomerase
CHR1_JGVV127_6_T01	0.001565	1.02	VIT_01s0127g00850	Polygalacturonase BURP
CHR1_JGVV137_45_T01	0.00025	1.08	VIT_01s0137g00380	Unknown protein
CHR1_JGVV146_20_T01	0.000482	-2.27	VIT_01s0146g00220	Glutaredoxin-like
CHR1_JGVV150_45_T01	0.046628	-1.45	VIT_01s0150g00450	Respiratory burst oxidase protein D (RBOHD)
CHR1_JGVV150_52_T01	0.000197	-1.66	VIT_01s0150g00540	Unknown protein
CHR1_JGVV182_11_T01	0.020269	2.05	VIT_01s0182g00130	PHO1-like protein
CHR1_JGVV26_246_T01	0.000095	-2.25	VIT_01s0026g00070	No hit
CHR1_PDVV11_362_T01	0.019503	1.58	VIT_01s0011g03000	No hit
CHR10_GSVIVT00021648001_T01	0.00887	-1.06	VIT_10s0003g04870	Receptor kinase TRKe
CHR10_JGVV116_28_T01	0.013283	1.04	VIT_10s0116g00590	Pectinesterase family
CHR10_JGVV116_5_T01	0.006448	1.69	VIT_10s0116g00150	Receptor kinase RK20-1
CHR10_JGVV116_68_T01	0.003272	-2.05	VIT_10s0116g01270	F-box family protein
CHR10_JGVV116_71_T01	0.006226	-1.58	VIT_10s0116g01310	F-box family protein
CHR10_JGVV116_72_T01	0.004272	-1.94	VIT_10s0116g01330	F-box family protein
CHR10_JGVV116_73_T01	0.003322	-2.15	VIT_10s0116g01360	F-box family protein
CHR10_JGVV116_94_T01	0.009699	1.10	VIT_10s0116g01650	5'-adenylylsulfate reductase (APR1)
CHR10_JGVV3_104_T01	0.001053	-1.33	VIT_10s0003g01130	Armadillo/beta-catenin repeat
CHR10_JGVV3_109_T01	0.035852	-1.05	VIT_10s0003g01190	Ketol-acid reductoisomerase
CHR10_JGVV3_152_T01	0.00923	1.12	VIT_10s0003g01670	High affinity phosphate transporter
CHR10_JGVV3_172_T01	0.047495	1.03	VIT_10s0003g01890	RKF1 (receptor-like kinase in flowers 1)
CHR10_JGVV3_223_T01	0.001936	-1.65	VIT_10s0003g02450	flavonol synthase
CHR10_JGVV3_224_T01	0.028167	-1.03	VIT_10s0003g02460	SRG1 (senescence-related gene 1) oxidoreductase
CHR10_JGVV3_225_T01	0.000459	-1.42	VIT_10s0003g02470	SRG1 (senescence-related gene 1) oxidoreductase
CHR10_JGVV3_228_T01	0.014942	-1.35	VIT_10s0003g02510	SRG1 (senescence-related gene 1) oxidoreductase
CHR10_JGVV3_280_T01	0.001658	1.05	VIT_10s0003g03090	3-beta hydroxysteroid dehydrogenase
CHR10_JGVV3_292_T01	0.001001	1.94	VIT_10s0003g03240	ATSYTC/NTMC2T1.3/NTMC2TYPE1.3/SYTC
CHR10_JGVV3_306_T01	0.005052	1.55	VIT_10s0003g03380	No hit
CHR10_JGVV3_355_T01	0.012229	1.51	VIT_10s0003g03970	putative MADS-box type 1 alpha 2b (VviMADS1A2b)
CHR10_JGVV3_378_T01	0.000016	-2.76	VIT_10s0003g04250	Glutathione S-transferase GSTU22
CHR10_JGVV3_42_T01	0.00006	3.10	VIT_10s0003g00440	Isoflavone methyltransferase/ Orcinol O-methyltransferase 1 oomt1
CHR10_JGVV3_43_T01	0.000582	1.30	VIT_10s0003g00460	Isoflavone methyltransferase/ Orcinol O-methyltransferase 1 oomt1
CHR10_JGVV3_79_T01	0.001643	1.38	VIT_10s0003g00870	TCP family transcription factor 4
CHR10_JGVV597_1_T01	0.034288	1.24	VIT_10s0597g00010	Stem-specific protein TSJT1
CHR10_JGVV71_67_T01	0.000174	-1.57	VIT_10s0071g00440	Serine/threonine-protein kinase receptor ARK3
CHR10_JGVV71_81_T01	0.023401	-1.16	VIT_10s0071g00230	HcrVf1 protein
CHR10_PDVV116_74_T01	0.003737	-1.94	VIT_10s0116g01290	F-box family protein
CHR10_PDVV116_86_T01	0.006464	1.41	VIT_10s0116g01570	No hit
CHR10_RANDOM_JGVV168_4_T01	0.008513	1.22	VIT_10s0116g00930	Root hair defective 3 GTP-binding (RHD3)
CHR11_GSVIVT00015126001_T01	0.02557	1.52	VIT_11s0016g01550	Ankyrin repeat protein family
CHR11_GSVIVT00023730001_T01	0.000274	1.17	VIT_11s0037g01140	No hit
CHR11_GSVIVT00029292001_T01	0.008894	-1.22	VIT_11s0052g00250	No hit
CHR11_GSVIVT00029294001_T01	0.00055	-1.95	VIT_11s0052g00230	Accelerated cell death 11 (ACD11)
CHR11_JGVV103_64_T01	0.002163	1.23	VIT_11s0103g00010	Potassium-sodium symporter HKT2
CHR11_JGVV16_222_T01	0.000401	1.06	VIT_11s0016g02570	Phospholipase A2 precursor
CHR11_JGVV16_226_T01	0.000042	3.25	VIT_11s0016g02610	Caffeoyl-CoA O-methyltransferase
CHR11_JGVV16_23_T01	0.000002	-3.42	VIT_11s0016g00430	Lipase GDSL 5
CHR11_JGVV16_424_T01	0.039534	-1.06	VIT_11s0016g04720	Blight-associated protein p12 precursor
CHR11_JGVV16_48_T01	0.021606	-1.08	VIT_11s0016g00680	Beta-galactosidase
CHR11_JGVV37_115_T01	0.015163	1.08	VIT_11s0037g01350	Ankyrin
CHR11_JGVV37_43_T01	0.007708	-1.09	VIT_11s0037g00470	No hit
CHR11_JGVV52_142_T01	0.023232	-1.70	VIT_11s0052g00240	Accelerated cell death 11 (ACD11)
CHR11_JGVV52_154_T01	0.004328	1.43	VIT_11s0052g00110	Unknown
CHR11_JGVV52_37_T01	0.007016	-1.29	VIT_11s0052g01450	Matrix metalloproteinase
CHR11_JGVV65_34_T01	0.006115	2.00	VIT_11s0065g00390	Tassel serine threonine kinase 1
CHR11_PDVV16_148_T01	0.001219	1.37	VIT_11s0016g01540	Ankyrin repeat family protein
CHR12_GSVIVT00013344001_T01	0.000588	2.16	VIT_12s0121g00340	No hit
CHR12_GSVIVT00020690001_T01	0.000091	2.44	VIT_12s0028g02330	No hit
CHR12_GSVIVT00022858001_T01	0.00791	-1.21	VIT_12s0034g02290	CC-NBS-LRR class
CHR12_GSVIVT00022861001_T01	0.00005	-2.41	VIT_12s0034g02270	Cc-nbs-lrr resistance protein
CHR12_GSVIVT00022935001_T01	0.004439	1.05	VIT_12s0034g01710	No hit
CHR12_GSVIVT00023061001_T01	0.004131	1.08	VIT_12s0034g00500	No hit
CHR12_GSVIVT00029813001_T01	0.001057	1.85	VIT_12s0055g01250	Calcium-binding protein
CHR12_JGVV134_8_T01	0.013209	-1.10	VIT_12s0134g00140	Myrcene synthase (VvTPS52), Geraniol syn
CHR12_JGVV28_1_T01	0	-3.07	VIT_12s0028g04040	Ankyrin repeat
CHR12_JGVV28_107_T01	0.001206	-1.41	VIT_12s0028g02890	O-methyltransferase
CHR12_JGVV28_116_T01	0.000737	-2.95	VIT_12s0028g02800	Isoflavone methyltransferase/ Orcinol O-methyltransferase 1 oomt1
CHR12_JGVV28_126_T01	0.013451	-2.41	VIT_12s0028g02700	Isoflavone methyltransferase/ Orcinol O-methyltransferase 1 oomt1
CHR12_JGVV28_153_T01	0.00407	1.12	VIT_12s0028g02420	1-aminocyclopropane-1-carboxylate oxidase homolog 1
CHR12_JGVV28_2_T01	0.000416	-2.01	VIT_12s0028g04030	Ankyrin repeat
CHR12_JGVV28_234_T01	0.002234	1.93	VIT_12s0028g01560	Zinc finger (C3HC4-type ring finger)
CHR12_JGVV28_3_T01	0.00007	-2.16	VIT_12s0028g04020	Ankyrin repeat
CHR12_JGVV28_33_T01	0.047231	-1.38	VIT_12s0028g03710	No hit
CHR12_JGVV28_5_T01	0.001091	-1.51	VIT_12s0028g04000	Ankyrin repeat
CHR12_JGVV34_105_T01	0.000082	1.43	VIT_12s0034g01210	PAP/fibrillin family
CHR12_JGVV34_107_T01	0.004809	2.09	VIT_12s0034g01180	PAP/fibrillin family
CHR12_JGVV34_163_T01	0.000024	-3.47	VIT_12s0034g00480	No hit
CHR12_JGVV34_181_T01	0.040705	-1.30	VIT_12s0034g00270	R protein L6
CHR12_JGVV34_23_T01	0.000176	-2.30	VIT_12s0034g02350	R protein disease resistance protein
CHR12_JGVV34_24_T01	0.0101	-1.18	VIT_12s0034g02340	R protein MLA10
CHR12_JGVV34_27_T01	0.000216	-1.77	VIT_12s0034g02310	R protein MLA10
CHR12_JGVV34_29_T01	0.00034	-1.90	VIT_12s0034g02260	SEC6
CHR12_JGVV34_30_T01	0.000367	-1.44	VIT_12s0034g02250	Disease resistance protein (NBS class)
CHR12_JGVV35_161_T01	0	-2.57	VIT_12s0035g00380	AAA-type ATPase
CHR12_JGVV35_163_T01	0.000056	-2.12	VIT_12s0035g00350	AAA-type ATPase
CHR12_JGVV35_165_T01	0.000023	-1.78	VIT_12s0035g00330	AAA-type ATPase
CHR12_JGVV35_64_T01	0.000002	4.95	VIT_12s0035g01640	DNA binding
CHR12_JGVV35_74_T01	0.030321	1.30	VIT_12s0035g01440	Calmodulin binding protein
CHR12_JGVV35_88_T01	0.001372	1.20	VIT_12s0035g01250	Disease resistance protein (NBS-LRR class)
CHR12_JGVV57_75_T01	0.021703	1.15	VIT_12s0057g00860	CF9
CHR12_JGVV57_95_T01	0.000129	1.78	VIT_12s0057g01070	S-adenosyl-L-methionine:salicylic acid carboxyl methyltransferase
CHR12_JGVV59_10_T01	0.000075	-2.22	VIT_12s0059g00110	Ankyrin repeat
CHR12_JGVV59_12_T01	0.000002	-2.75	VIT_12s0059g00130	Ankyrin repeat
CHR12_JGVV59_14_T01	0.000218	-2.06	VIT_12s0059g00150	Ankyrin repeat
CHR12_JGVV59_163_T01	0.013878	-1.95	VIT_12s0059g01720	No hit
CHR12_JGVV59_175_T01	0.031268	-1.51	VIT_12s0059g01850	Peroxisomal membrane protein
CHR12_JGVV59_189_T01	0.002595	1.16	VIT_12s0059g02010	Glutamate formiminotransferase
CHR12_JGVV59_222_T01	0.017404	1.82	VIT_12s0059g02350	Isocitrate lyase (Isocitrase) (Isocitratase) (ICL)
CHR12_JGVV59_4_T01	0.000142	-2.42	VIT_12s0059g00050	Ankyrin repeat
CHR12_JGVV59_5_T01	0.001222	-1.09	VIT_12s0059g00060	Ankyrin repeat
CHR12_JGVV59_55_T01	0.001303	-1.07	VIT_12s0059g00580	Rho GDP-dissociation inhibitor 2
CHR12_JGVV59_7_T01	0.000061	-2.47	VIT_12s0059g00080	Ankyrin repeat
CHR12_JGVV59_8_T01	0.000069	-1.96	VIT_12s0059g00090	Ankyrin repeat
CHR12_JGVV59_90_T01	0.029751	1.71	VIT_12s0059g00960	Cellulose synthase CSLB04
CHR12_JGVV59_93_T01	0.037365	1.06	VIT_12s0059g00990	Cellulose synthase CSLB04
CHR12_PDVV142_1_T01	0.007923	-1.06	VIT_12s0142g00010	No hit
CHR12_PDVV35_157_T01	0.000369	-1.50	VIT_12s0035g00360	AAA-type ATPase
CHR12_RANDOM_JGVV99_20_T01	0.000014	-2.66	VIT_12s0142g00590	R protein L6
CHR13_GSVIVT00001390001_T01	0.000035	-2.10	VIT_13s0156g00490	No hit
CHR13_GSVIVT00011257001_T01	0.004388	1.34	VIT_13s0106g00520	No hit
CHR13_GSVIVT00032203001_T01	0.002676	1.14	VIT_13s0064g00110	No hit
CHR13_GSVIVT00034766001_T01	0.021389	-1.05	VIT_13s0074g00800	CCHC-type integrase
CHR13_JGVV101_37_T01	0.009176	-1.60	VIT_13s0101g00520	Unknown protein
CHR13_JGVV106_13_T01	0.000003	1.94	VIT_13s0106g00190	Ankyrin repeat
CHR13_JGVV106_28_T01	0.01351	-1.15	VIT_13s0106g00390	VAP27-1 (VAMP/synaptobrevin-associated protein 27-1)
CHR13_JGVV106_3_T01	0.000002	4.30	VIT_13s0106g00030	Ankyrin repeat
CHR13_JGVV106_4_T01	0.000004	3.64	VIT_13s0106g00040	Ankyrin
CHR13_JGVV106_5_T01	0.000328	2.02	VIT_13s0106g00060	Ankyrin repeat
CHR13_JGVV106_6_T01	0.004197	1.15	VIT_13s0106g00070	Ankyrin repeat protein
CHR13_JGVV106_7_T01	0.000002	1.89	VIT_13s0106g00080	Ankyrin repeat
CHR13_JGVV139_30_T01	0.004979	1.09	VIT_13s0139g00310	DNA-directed RNA polymerase II subunit E
CHR13_JGVV156_40_T01	0.000023	-1.48	VIT_13s0156g00460	CC-NBS-LRR class
CHR13_JGVV156_41_T01	0.000218	1.15	VIT_13s0156g00470	No hit
CHR13_JGVV156_48_T01	0.000142	-1.42	VIT_13s0156g00560	Disease resistance protein (TIR-NBS class)
CHR13_JGVV158_18_T01	0.004971	-1.19	VIT_13s0158g00200	R protein MLA10
CHR13_JGVV158_3_T01	0.000298	1.96	VIT_13s0158g00030	TIR-NBS-LRR disease resistance
CHR13_JGVV175_20_T01	0.004148	1.11	VIT_13s0175g00230	No hit
CHR13_JGVV19_211_T01	0.039454	1.18	VIT_13s0019g03090	Heat shock protein class I (HSP17.8-CI)
CHR13_JGVV19_286_T01	0.00011	-2.26	VIT_13s0019g02300	Wall-associated receptor kinase-like 20
CHR13_JGVV19_287_T01	0.001222	-1.55	VIT_13s0019g02290	Wall-associated receptor kinase-like 20
CHR13_JGVV19_388_T01	0.01055	-1.17	VIT_13s0019g00710	Carnitine racemase
CHR13_JGVV19_411_T01	0.000268	1.35	VIT_13s0019g00400	Unknown
CHR13_JGVV19_412_T01	0.000406	1.07	VIT_13s0019g00390	F-box family protein
CHR13_JGVV19_70_T01	0.002449	-1.56	VIT_13s0019g04570	GCN5 N-acetyltransferase (GNAT)
CHR13_JGVV19_76_T01	0.003273	-1.57	VIT_13s0019g04500	Transketolase
CHR13_JGVV47_36_T01	0.00427	-1.33	VIT_13s0047g00800	No hit
CHR13_JGVV47_69_T01	0.01061	2.27	VIT_13s0047g00240	Pectinesterase family
CHR13_JGVV47_79_T01	0.000246	-1.15	VIT_13s0047g00100	No hit
CHR13_JGVV47_81_T01	0.001178	1.27	VIT_13s0047g00080	ZIFL1 (Zinc induced facilitator 1)
CHR13_JGVV47_84_T01	0.000731	1.48	VIT_13s0047g00050	ZIFL1 (Zinc induced facilitator 1)
CHR13_JGVV47_87_T01	0.001037	1.11	VIT_13s0047g00020	ZIF1 (zinc induced facilitator 1); carbohydrate transporter
CHR13_JGVV64_6_T01	0.000343	-1.81	VIT_13s0064g01830	R protein disease resistance protein
CHR13_JGVV67_123_T01	0.011811	-1.49	VIT_13s0067g01980	Proteinase inhibitor (LUTI)
CHR13_JGVV67_197_T01	0.000021	2.70	VIT_13s0067g00830	R protein PRF disease resistance protein
CHR13_JGVV67_198_T01	0.000459	1.63	VIT_13s0067g00810	R protein PRF disease resistance protein
CHR13_JGVV67_201_T01	0.000071	1.81	VIT_13s0067g00780	R protein PRF disease resistance protein
CHR13_JGVV67_203_T01	0.000665	1.22	VIT_13s0067g00760	R protein PRF disease resistance protein
CHR13_JGVV67_204_T01	0.008226	1.12	VIT_13s0067g00750	R protein PRF disease resistance protein
CHR13_JGVV67_205_T01	0.000014	2.30	VIT_13s0067g00740	R protein PRF disease resistance protein
CHR13_JGVV67_217_T01	0.000235	1.41	VIT_13s0067g00490	Protein kinase Xa21
CHR13_JGVV67_220_T01	0.004363	-1.06	VIT_13s0067g00440	Protein kinase Xa21
CHR13_JGVV67_96_T01	0.001199	-1.05	VIT_13s0067g02400	Myosin heavy chain
CHR13_JGVV84_23_T01	0.021727	-1.15	VIT_13s0084g00240	Steroid sulfotransferase
CHR13_JGVV84_6_T01	0.020176	1.19	VIT_13s0084g00060	R protein MLA10
CHR13_PDVV147_12_T01	0.000184	-1.65	VIT_13s0147g00170	No hit
CHR13_RANDOM_JGVV112_10_T01	0.002992	-1.22	VIT_13s0067g00380	Pinene synthase
CHR13_RANDOM_JGVV143_23_T01	0.001939	1.26	VIT_13s0019g01190	Alpha galactosidase
CHR13_RANDOM_PDVV112_2_T01	0.00641	-1.07	VIT_13s0067g00090	Pinene synthase
CHR14_GSVIVT00021915001_T01	0.027528	1.21	VIT_14s0030g01210	R protein disease resistance protein
CHR14_GSVIVT00021955001_T01	0.000023	1.96	VIT_14s0030g00870	CC-NBS-LRR class
CHR14_GSVIVT00022047001_T01	0.007587	1.18	VIT_14s0030g00130	RPS2 (resistant to p. syringae 2)
CHR14_GSVIVT00030925001_T01	0.002683	1.46	VIT_14s0006g02090	Ankyrin protein kinase
CHR14_GSVIVT00031103001_T01	0.00006	-2.38	VIT_14s0060g02540	No hit
CHR14_GSVIVT00031104001_T01	0	-5.83	VIT_14s0060g02520	Unknown
CHR14_GSVIVT00031107001_T01	0.000999	-1.10	VIT_14s0060g02480	Unknown
CHR14_GSVIVT00036194001_T01	0.000002	3.99	VIT_14s0081g00750	No hit
CHR14_GSVIVT00036505001_T01	0.045675	-1.05	VIT_14s0083g00680	No hit
CHR14_GSVIVT00036523001_T01	0.001426	1.04	VIT_14s0083g00830	Lipase GDSL 7
CHR14_JGVV108_100_T01	0.036472	-1.47	VIT_14s0108g01080	myb domain protein 106
CHR14_JGVV108_53_T01	0.010447	-1.20	VIT_14s0108g00540	Phosphofructokinase
CHR14_JGVV30_109_T01	0.000149	1.98	VIT_14s0030g00970	Oxidoreductase, zinc-binding dehydrogenase family
CHR14_JGVV30_143_T01	0.002992	-1.14	VIT_14s0030g00460	Stress regulated protein isoform 3
CHR14_JGVV30_150_T01	0.000275	1.05	VIT_14s0030g00390	Receptor protein kinase PERK1
CHR14_JGVV30_164_T01	0.024048	1.38	VIT_14s0030g00230	Sugar transporter ERD6-like 5
CHR14_JGVV30_172_T01	0.000115	1.86	VIT_14s0030g00140	CC-NBS-LRR class
CHR14_JGVV30_176_T01	0.000195	2.22	VIT_14s0030g00040	Disease resistance protein (CC-NBS-LRR class)
CHR14_JGVV30_177_T01	0.00001	1.55	VIT_14s0030g00030	Glutathione synthetase, chloroplast precursor
CHR14_JGVV30_34_T01	0.002379	-1.23	VIT_14s0030g01960	Aldo/keto reductase
CHR14_JGVV30_96_T01	0.002507	1.11	VIT_14s0030g01170	CC-NBS-LRR class
CHR14_JGVV36_101_T01	0.000592	1.38	VIT_14s0036g00240	CC-NBS-LRR class
CHR14_JGVV36_106_T01	0.000929	1.33	VIT_14s0036g00120	RPS2 (resistant to p. syringae 2)
CHR14_JGVV36_107_T01	0.000029	1.82	VIT_14s0036g00100	Disease resistance protein (CC-NBS-LRR class)
CHR14_JGVV36_110_T01	0.000268	1.58	VIT_14s0036g00070	R protein PRF disease resistance protein
CHR14_JGVV36_114_T01	0.000401	1.65	VIT_14s0036g00020	R protein disease resistance protein
CHR14_JGVV36_29_T01	0.001643	1.35	VIT_14s0036g01110	R protein PRF disease resistance protein
CHR14_JGVV36_94_T01	0.001864	1.17	VIT_14s0036g00330	RPS2 (resistant to p. syringae 2)
CHR14_JGVV6_138_T01	0.002282	-1.14	VIT_14s0006g02320	Nuclear transcription factor Y subunit C-4
CHR14_JGVV6_139_T01	0.012243	-1.05	VIT_14s0006g02330	Germin-like protein 3 [Vitis vinifera]
CHR14_JGVV6_140_T01	0.004763	-1.16	VIT_14s0006g02350	Germin-like protein 3 [Vitis vinifera]
CHR14_JGVV6_141_T01	0.009414	-1.13	VIT_14s0006g02360	Germin-like protein 3 [Vitis vinifera]
CHR14_JGVV6_142_T01	0.007877	-1.16	VIT_14s0006g02380	Germin-like protein 3 [Vitis vinifera]
CHR14_JGVV6_143_T01	0.006043	-1.26	VIT_14s0006g02390	Germin-like protein 3 [Vitis vinifera]
CHR14_JGVV6_146_T01	0.008397	-1.07	VIT_14s0006g02420	Germin-like protein 3 [Vitis vinifera]
CHR14_JGVV6_147_T01	0.012844	-1.01	VIT_14s0006g02430	Germin-like protein 3 [Vitis vinifera]
CHR14_JGVV6_162_T01	0.023793	1.37	VIT_14s0006g02630	Receptor-like kinase ARK1AS
CHR14_JGVV6_164_T01	0.018538	1.13	VIT_14s0006g02650	Receptor-like protein kinase
CHR14_JGVV6_185_T01	0.000126	-1.76	VIT_14s0006g02890	ATSYTE/NTMC2T3.2/NTMC2TYPE3.2/SYTE
CHR14_JGVV60_17_T01	0.000415	-1.38	VIT_14s0060g02550	Unknown
CHR14_JGVV60_73_T01	0.021038	-1.08	VIT_14s0060g01890	Nodulin MtN3 family
CHR14_JGVV66_153_T01	0.046628	-1.04	VIT_14s0066g01670	Alpha-dioxygenase
CHR14_JGVV66_198_T01	0.012948	-1.27	VIT_14s0066g02150	Acyltransferase
CHR14_JGVV66_229_T01	0.049569	-1.10	VIT_14s0066g02470	Unknown protein
CHR14_JGVV66_235_T01	0.000041	1.48	VIT_14s0066g02530	Fumarate reductase/succinate dehydrogenase flavoprotein
CHR14_JGVV66_55_T01	0	-3.39	VIT_14s0066g00620	Chitinase, class III
CHR14_JGVV68_130_T01	0.002163	-1.02	VIT_14s0068g01360	GEM-like protein 5
CHR14_JGVV68_216_T01	0.003322	1.04	VIT_14s0068g02300	HcrVf1 protein
CHR14_JGVV68_7_T01	0.00896	1.16	VIT_14s0068g00080	Non-symbiotic hemoglobin class 1
CHR14_JGVV81_3_T01	0.001936	1.17	VIT_14s0081g00800	R protein PRF disease resistance protein
CHR14_JGVV81_5_T01	0.000322	1.87	VIT_14s0081g00780	R protein disease resistance protein
CHR14_PDVV171_3_T01	0.003321	1.20	VIT_14s0171g00030	Beta-1,3-galactosyltransferase sqv-2
CHR14_PDVV30_112_T01	0.000399	1.39	VIT_14s0030g01030	Alcohol dehydrogenase
CHR14_PDVV30_114_T01	0.000223	1.27	VIT_14s0030g01000	No hit
CHR14_PDVV30_119_T01	0.000034	1.64	VIT_14s0030g00920	Alcohol dehydrogenase
CHR14_PDVV6_56_T01	0.000003	-4.48	VIT_14s0006g00660	No hit
CHR14_PDVV81_7_T01	0.000008	3.45	VIT_14s0081g00770	R protein disease resistance protein
CHR15_GSVIVT00018351001_T01	0.002433	-1.23	VIT_15s0021g00840	Disease resistance family protein
CHR15_GSVIVT00018409001_T01	0.002721	-1.47	VIT_15s0021g00180	RPP13 (recognition of peronospora parasitica 13)
CHR15_GSVIVT00026863001_T01	0.001811	-1.68	VIT_15s0046g03230	Disease resistance protein RGA4
CHR15_GSVIVT00027687001_T01	0.003679	1.70	VIT_15s0048g00180	No hit
CHR15_JGVV107_18_T01	0.004783	1.60	VIT_15s0107g00270	Mechanosensitive ion channel
CHR15_JGVV107_6_T01	0.002923	1.07	VIT_15s0107g00120	putative MADS-box Short Vegetal Phase 3 (VviSVP3)
CHR15_JGVV21_228_T01	0.001222	-1.15	VIT_15s0021g00120	RPP13 (recognition of peronospora parasitica 13)
CHR15_JGVV21_78_T01	0.000643	1.33	VIT_15s0021g01930	No hit
CHR15_JGVV21_87_T01	0.000459	-1.31	VIT_15s0021g01830	Unknown
CHR15_JGVV46_157_T01	0.00691	1.12	VIT_15s0046g01960	Hydroquinone glucosyltransferase
CHR15_JGVV46_17_T01	0.000176	1.52	VIT_15s0046g03590	(+)-neomenthol dehydrogenase
CHR15_JGVV46_178_T01	0.000187	1.04	VIT_15s0046g01740	Unknown protein
CHR15_JGVV46_18_T01	0.000504	1.06	VIT_15s0046g03580	(+)-neomenthol dehydrogenase
CHR15_JGVV46_207_T01	0.030843	1.08	VIT_15s0046g01450	Alpha-L-fucosidase
CHR15_JGVV46_290_T01	0.000045	2.20	VIT_15s0046g00410	Seven in absentia SINA1p
CHR15_JGVV46_292_T01	0.000112	1.50	VIT_15s0046g00390	Seven in absentia SINA4
CHR15_JGVV48_108_T01	0.03446	1.12	VIT_15s0048g01860	No hit
CHR15_JGVV48_165_T01	0.00814	1.28	VIT_15s0048g01250	putative MADS-box Supressor of Constans overexpression 1a (VviSOC1a)
CHR15_JGVV48_49_T01	0.000246	-1.94	VIT_15s0048g02490	Catechol O-methyltransferase
CHR15_JGVV48_50_T01	0.004763	-1.59	VIT_15s0048g02480	Caffeate 3-O-methyltransferase 1
CHR15_JGVV48_51_T01	0.000026	-3.01	VIT_15s0048g02460	Quercetin 3-O-methyltransferase 1
CHR15_JGVV48_53_T01	0.000416	3.16	VIT_15s0048g02430	Naringenin,2-oxoglutarate 3-dioxygenase
CHR15_PDVV21_11_T01	0.013073	1.26	VIT_15s0021g02800	No hit
CHR15_PDVV21_86_T01	0.014734	1.79	VIT_15s0021g02030	Homoserine dehydrogenase
CHR15_PDVV46_76_T01	0.0101	1.10	VIT_15s0046g02720	No hit
CHR15_PDVV48_278_T01	0.006916	1.39	VIT_15s0048g00110	No hit
CHR16_GSVIVT00013995001_T01	0.000577	1.61	VIT_16s0013g01700	Disease resistance protein
CHR16_GSVIVT00013996001_T01	0.007884	1.40	VIT_16s0013g01710	Verticillium wilt disease resistance
CHR16_GSVIVT00013999001_T01	0.007703	1.00	VIT_16s0013g01730	Receptor Like Protein 35
CHR16_JGVV100_118_T01	0.009575	-1.20	VIT_16s0100g00090	Cationic peroxidase
CHR16_JGVV100_13_T01	0.036693	-1.39	VIT_16s0100g01190	Stilbene synthase (VvSTS47)
CHR16_JGVV115_25_T01	0.005757	1.31	VIT_16s0115g00360	Anthocyanidin 3-O-glucosyltransferase
CHR16_JGVV13_121_T01	0.000065	2.08	VIT_16s0013g01890	UDP-arabinose 4-epimerase 3
CHR16_JGVV13_50_T01	0.000029	-1.87	VIT_16s0013g00600	No hit
CHR16_JGVV22_163_T01	0.016775	-1.37	VIT_16s0022g00620	HcrVf3 protein
CHR16_JGVV22_23_T01	0.001275	1.08	VIT_16s0022g02250	basic helix-loop-helix (bHLH) family
CHR16_JGVV22_28_T01	0.000568	1.56	VIT_16s0022g02200	Subtilase
CHR16_JGVV22_4_T01	0.032869	-1.26	VIT_16s0022g02470	Cationic peroxidase
CHR16_JGVV22_49_T01	0.000754	2.08	VIT_16s0022g01970	Anthocyanidin 3-O-glucosyltransferase
CHR16_JGVV22_83_T01	0.026188	1.01	VIT_16s0022g01570	3-ketoacyl-CoA synthase
CHR16_JGVV39_114_T01	0.00167	-1.24	VIT_16s0039g01740	myb domain protein 93
CHR16_JGVV39_117_T01	0.000497	-1.70	VIT_16s0039g01800	Phosphate-induced protein 1
CHR16_JGVV39_154_T01	0.000225	-1.13	VIT_16s0039g02290	Unknown
CHR16_JGVV39_92_T01	0.000024	2.55	VIT_16s0039g01510	Calcium-dependent protein kinase-related
CHR16_JGVV50_205_T01	0.009176	-1.09	VIT_16s0050g00520	Tripeptidyl-peptidase 2
CHR16_JGVV50_236_T01	0.004424	-1.33	VIT_16s0050g00160	DTA2 (downstream target of AGL15 2)
CHR16_JGVV50_74_T01	0.018227	-1.09	VIT_16s0050g01980	EIX receptor 2
CHR16_JGVV50_94_T01	0.001351	2.05	VIT_16s0050g01740	Serine-threonine protein kinase, plant-type
CHR16_PDVV98_169_T01	0.001124	1.97	VIT_16s0098g00090	Zinc finger (C3HC4-type ring finger)
CHR17_GSVIVT00008326001_T01	0.008317	-1.11	VIT_17s0000g03350	Serine/threonine protein kinase
CHR17_JGVV0_118_T01	0.001936	1.14	VIT_17s0000g09050	No hit
CHR17_JGVV0_48_T01	0.014275	1.13	VIT_17s0000g09910	Haloacid dehalogenase hydrolase
CHR17_JGVV0_548_T01	0.004022	1.01	VIT_17s0000g04260	Universal stress protein (USP) family protein
CHR17_JGVV0_563_T01	0.00055	1.40	VIT_17s0000g04090	Cell division cycle associated 7
CHR17_JGVV0_576_T01	0.003116	1.19	VIT_17s0000g03960	Fw2.2 ORFX
CHR17_JGVV0_709_T01	0.000028	-1.69	VIT_17s0000g02440	Integral membrane protein
CHR17_JGVV0_729_T01	0.001612	-1.17	VIT_17s0000g02200	ABC Transporter (VvWBC6 - VvABCG6)
CHR17_JGVV0_768_T01	0.001782	-1.09	VIT_17s0000g01750	Auxin-independent growth promoter
CHR17_JGVV0_831_T01	0.004716	1.30	VIT_17s0000g01050	Corticosteroid 11-beta-dehydrogenase isozyme 1
CHR17_JGVV0_847_T01	0.035976	1.72	VIT_17s0000g00830	Nodulin MtN3 family
CHR17_JGVV0_854_T01	0.000184	1.21	VIT_17s0000g00720	DNA-binding protein
CHR17_JGVV53_72_T01	0.000769	1.30	VIT_17s0053g01050	Non-symbiotic hemoglobin class 1
CHR18_GSVIVT00008988001_T01	0.009583	1.18	VIT_18s0001g04940	No hit
CHR18_JGVV1_1023_T01	0	-3.86	VIT_18s0001g13820	Cytochrome P450, family 83, subfamily B, polypeptide 1
CHR18_JGVV1_1024_T01	0.000001	-3.28	VIT_18s0001g13830	Cytochrome P450, family 83, subfamily B, polypeptide 1
CHR18_JGVV1_1026_T01	0.000005	-2.48	VIT_18s0001g13850	Cytochrome P450, family 83, subfamily B, polypeptide 1
CHR18_JGVV1_1096_T01	0.003383	1.71	VIT_18s0001g14590	ATSYTC/NTMC2T1.3/NTMC2TYPE1.3/SYTC
CHR18_JGVV1_19_T01	0.022125	-1.22	VIT_18s0001g00290	OPCL1 (OPC-8:0 COA ligase1)
CHR18_JGVV1_276_T01	0.013551	1.16	VIT_18s0001g04920	No hit
CHR18_JGVV1_331_T01	0.00167	-1.12	VIT_18s0001g05990	UDP-glycosyltransferase 85A1
CHR18_JGVV1_336_T01	0.001123	-1.39	VIT_18s0001g06060	UDP-glycosyltransferase 85A1
CHR18_JGVV1_337_T01	0.007246	-1.13	VIT_18s0001g06080	UDP-glycosyltransferase 85A1
CHR18_JGVV1_423_T01	0.024698	-1.16	VIT_18s0001g07350	No hit
CHR18_JGVV1_43_T01	0.001429	1.21	VIT_18s0001g00640	Pentatricopeptide (PPR) repeat-containing protein
CHR18_JGVV1_560_T01	0.009706	-1.50	VIT_18s0001g08820	Unknown protein
CHR18_JGVV1_595_T01	0.027629	1.19	VIT_18s0001g09210	basic helix-loop-helix (bHLH) family
CHR18_JGVV1_731_T01	0.005696	-1.03	VIT_18s0001g10660	Methionyl-tRNA synthetase
CHR18_JGVV1_748_T01	0.00011	-1.26	VIT_18s0001g10830	Patatin
CHR18_JGVV1_754_T01	0.000115	-1.23	VIT_18s0001g10900	Patatin
CHR18_JGVV1_805_T01	0.035332	-1.96	VIT_18s0001g11430	flavonoid 3-monooxygenase
CHR18_JGVV1_813_T01	0.034972	-1.11	VIT_18s0001g11560	CyP82A3
CHR18_JGVV1_856_T01	0.025727	-1.10	VIT_18s0001g12040	Coniferyl-alcohol glucosyltransferase
CHR18_JGVV1_88_T01	0.038546	-2.45	VIT_18s0001g01310	Wall-associated receptor kinase 5
CHR18_JGVV1_97_T01	0.008689	-1.01	VIT_18s0001g01470	No hit
CHR18_JGVV1_974_T01	0.000585	1.30	VIT_18s0001g13290	GTP1/OBG family
CHR18_JGVV1_975_T01	0.000058	1.73	VIT_18s0001g13300	Unknown
CHR18_JGVV117_11_T01	0.001165	1.25	VIT_18s0117g00460	No hit
CHR18_JGVV117_16_T01	0.001206	1.40	VIT_18s0117g00390	far-red impaired responsive family protein
CHR18_JGVV117_21_T01	0.049458	-2.03	VIT_18s0117g00300	Coatomer protein complex, subunit beta 2
CHR18_JGVV117_41_T01	0.012933	1.63	VIT_18s0117g00060	R protein L6
CHR18_JGVV117_43_T01	0.000084	1.93	VIT_18s0117g00040	No hit
CHR18_JGVV117_44_T01	0.000001	4.44	VIT_18s0117g00030	No hit
CHR18_JGVV122_101_T01	0.006028	1.13	VIT_18s0122g00200	Cullin-1
CHR18_JGVV122_85_T01	0.000078	2.04	VIT_18s0122g00450	Sinapyl alcohol dehydrogenase
CHR18_JGVV41_117_T01	0.000176	1.50	VIT_18s0041g01030	Non-symbiotic hemoglobin class 1
CHR18_JGVV41_13_T01	0	5.09	VIT_18s0041g02330	No hit
CHR18_JGVV41_132_T01	0.005525	1.14	VIT_18s0041g00850	Non-symbiotic hemoglobin class 1
CHR18_JGVV41_173_T01	0.047458	2.90	VIT_18s0041g00390	Cysteine protease inhibitor
CHR18_JGVV41_175_T01	0.0053	2.68	VIT_18s0041g00370	Double strand break repair protein (XRCC4)
CHR18_JGVV75_36_T01	0.002489	-1.66	VIT_18s0075g00480	R protein L6
CHR18_JGVV75_6_T01	0.00007	1.32	VIT_18s0075g00080	Anaphase-promoting complex component APC1
CHR18_JGVV75_7_T01	0.000001	2.29	VIT_18s0075g00090	Unknown
CHR18_JGVV86_30_T01	0.00392	1.44	VIT_18s0086g00440	V-type H+-transporting ATPase 21kDa proteolipid subunit
CHR18_JGVV89_103_T01	0.009318	1.10	VIT_18s0089g00270	R protein L6
CHR18_JGVV89_2_T01	0.001429	1.16	VIT_18s0089g01420	Hydrolase, alpha/beta fold
CHR18_JGVV89_63_T01	0.002204	-1.62	VIT_18s0089g00740	No hit
CHR18_JGVV89_73_T01	0.00038	1.04	VIT_18s0089g00620	Glycerophosphoryl diester phosphodiesterase
CHR18_JGVV89_78_T01	0.002106	1.11	VIT_18s0089g00570	Acetyl-CoA acetyltransferase, cytosolic 2
CHR18_JGVV89_80_T01	0.000004	2.69	VIT_18s0089g00550	TIR-NBS-TIR type disease resistance protein
CHR18_JGVV89_91_T01	0.021037	-1.86	VIT_18s0089g00400	Carboxyesterase18 CXE18
CHR18_JGVV89_93_T01	0.037365	-1.81	VIT_18s0089g00380	Carboxyesterase18 CXE18
CHR18_PDVV1_230_T01	0.033172	1.02	VIT_18s0001g03650	No hit
CHR18_PDVV1_253_T01	0.007184	-1.26	VIT_18s0001g04130	Unknown
CHR18_PDVV86_50_T01	0.000819	1.09	VIT_18s0086g00600	No hit
CHR18_RANDOM_JGVV111_1_T01	0.000127	1.69	VIT_18s0122g00030	No hit
CHR18_RANDOM_JGVV126_7_T01	0.002141	1.21	VIT_18s0001g01540	Oxidoreductase N-terminal domain-containing
CHR18_RANDOM_JGVV170_12_T01	0.000429	-3.63	VIT_18s0001g03260	R protein L6
CHR18_RANDOM_JGVV170_16_T01	0.028487	-2.10	VIT_18s0001g03400	Nematode resistance-like protein
CHR18_RANDOM_JGVV82_13_T01	0.000429	1.42	VIT_18s0001g03780	Protein kinase
CHR18_RANDOM_JGVV82_27_T01	0.001183	1.10	VIT_18s0001g04110	(-)-germacrene D synthase (VvTPS03)
CHR18_RANDOM_JGVV82_29_T01	0.004128	1.09	VIT_18s0001g04170	(-)-germacrene D synthase (VvTPS05)
CHR18_RANDOM_JGVV82_7_T01	0.00006	-2.07	VIT_18s0001g03690	Unknown protein
CHR18_RANDOM_PDVV82_54_T01	0.000032	2.09	VIT_18s0001g04950	No hit
CHR19_GSVIVT00014546001_T01	0.028474	1.37	VIT_19s0014g04700	No hit
CHR19_GSVIVT00020312001_T01	0.018351	-1.01	VIT_19s0027g01410	No hit
CHR19_GSVIVT00020367001_T01	0.000004	2.07	VIT_19s0027g01000	Disease resistance protein (NBS-LRR class)
CHR19_GSVIVT00020369001_T01	0.000001	3.40	VIT_19s0027g00970	No hit
CHR19_GSVIVT00020388001_T01	0.037922	-1.57	VIT_19s0027g00870	NAC domain-containing protein (VvNAC30)
CHR19_GSVIVT00020395001_T01	0.000174	2.79	VIT_19s0027g00830	Disease resistance protein (CC-NBS-LRR class)
CHR19_GSVIVT00020465001_T01	0.005181	1.26	VIT_19s0027g00320	Unknown
CHR19_JGVV135_14_T01	0.039642	-1.10	VIT_19s0135g00180	CYP72A59
CHR19_JGVV135_22_T01	0.000012	-2.14	VIT_19s0135g00300	Ankyrin
CHR19_JGVV14_117_T01	0.000067	2.76	VIT_19s0014g01360	Curculin (mannose-binding) lectin
CHR19_JGVV14_192_T01	0.002243	-2.40	VIT_19s0014g02190	Tyrosine aminotransferase
CHR19_JGVV14_226_T01	0.028337	1.10	VIT_19s0014g02560	(-)-germacrene D synthase (VvTPS23)
CHR19_JGVV14_246_T01	0.001572	1.06	VIT_19s0014g02790	Unknown protein
CHR19_JGVV14_257_T01	0.003388	-1.11	VIT_19s0014g02900	Ring finger protein 185
CHR19_JGVV14_293_T01	0.014949	-1.27	VIT_19s0014g03300	NAC domain-containing protein (VvNAC18)
CHR19_JGVV14_298_T01	0.000367	-1.13	VIT_19s0014g03350	Peptidyl-prolyl cis-trans isomerase TLP38, chloroplast
CHR19_JGVV14_308_T01	0.005839	1.41	VIT_19s0014g03450	Unknown
CHR19_JGVV14_309_T01	0.003193	-1.11	VIT_19s0014g03460	Unknown protein
CHR19_JGVV14_337_T01	0.011864	1.29	VIT_19s0014g03770	Retrotransposon
CHR19_JGVV14_357_T01	0.000225	-1.65	VIT_19s0014g04040	S-receptor protein kinase
CHR19_JGVV14_359_T01	0.000236	-1.62	VIT_19s0014g04060	ARK3 (Arabidopsis Receptor Kinase 3)
CHR19_JGVV14_361_T01	0.000737	-1.36	VIT_19s0014g04080	Serine/threonine-protein kinase receptor ARK3
CHR19_JGVV14_362_T01	0.000819	-1.33	VIT_19s0014g04090	Serine/threonine-protein kinase receptor ARK3
CHR19_JGVV14_365_T01	0.002415	-1.14	VIT_19s0014g04130	Serine/threonine-protein kinase receptor ARK3
CHR19_JGVV14_367_T01	0.001527	-1.45	VIT_19s0014g04150	S-receptor protein kinase
CHR19_JGVV14_368_T01	0.000029	-2.19	VIT_19s0014g04160	ARK3 (Arabidopsis Receptor Kinase 3)
CHR19_JGVV14_373_T01	0.001269	2.92	VIT_19s0014g04210	S-locus protein kinase
CHR19_JGVV14_376_T01	0.031971	1.00	VIT_19s0014g04240	S-locus protein kinase
CHR19_JGVV14_473_T01	0.000002	-4.12	VIT_19s0014g05330	Ankyrin repeat
CHR19_JGVV14_474_T01	0	-5.90	VIT_19s0014g05340	No hit
CHR19_JGVV14_475_T01	0.000309	-2.31	VIT_19s0014g05350	No hit
CHR19_JGVV14_74_T01	0.000444	2.08	VIT_19s0014g00900	Brassinosteroid Signaling positive regulator (BZR1)
CHR19_JGVV14_75_T01	0.002977	1.47	VIT_19s0014g00910	No hit
CHR19_JGVV14_78_T01	0.000041	-1.25	VIT_19s0014g00940	Serine/threonine Protein kinase BNK1
CHR19_JGVV15_146_T01	0.004038	-1.06	VIT_19s0015g01660	Phenylalanine-tRNA ligase
CHR19_JGVV15_165_T01	0.014408	-1.08	VIT_19s0015g01900	Dimethylmenaquinone methyltransferase
CHR19_JGVV15_179_T01	0.001742	-1.20	VIT_19s0015g02130	Ankyrin repeat
CHR19_JGVV15_184_T01	0.000019	-2.23	VIT_19s0015g02210	Ankyrin repeat protein
CHR19_JGVV15_188_T01	0.000041	-1.56	VIT_19s0015g02280	Ankyrin repeat
CHR19_JGVV15_192_T01	0.000051	-2.14	VIT_19s0015g02380	Ankyrin repeat
CHR19_JGVV15_193_T01	0.00006	-2.24	VIT_19s0015g02390	No hit
CHR19_JGVV15_194_T01	0.000011	-2.44	VIT_19s0015g02410	Receptor protein kinase
CHR19_JGVV176_2_T01	0.000303	-1.97	VIT_19s0176g00020	AAA-type ATPase
CHR19_JGVV177_25_T01	0.017708	1.07	VIT_19s0177g00270	Molecular chaperone DnaJ
CHR19_JGVV27_14_T01	0.035843	-1.18	VIT_19s0027g01780	RPS5 (resistant to p. syringae 5)
CHR19_JGVV27_25_T01	0.000367	1.59	VIT_19s0027g01630	Disease resistance protein (NBS-LRR class)
CHR19_JGVV27_27_T01	0.005138	1.74	VIT_19s0027g01600	CC-NBS-LRR class
CHR19_JGVV27_31_T01	0.000219	-1.54	VIT_19s0027g01550	Disease resistance protein (CC-NBS-LRR class)
CHR19_JGVV85_39_T01	0.000078	-1.19	VIT_19s0085g00830	Ent-kaur-16-ene synthase (VvTPS69)
CHR19_JGVV90_153_T01	0.001471	1.10	VIT_19s0090g01670	Receptor-like kinase 902
CHR19_JGVV90_166_T01	0.00018	1.30	VIT_19s0090g01800	Armadillo/beta-catenin repeat
CHR19_JGVV90_53_T01	0.02521	-1.07	VIT_19s0090g00590	myb domain protein 101
CHR19_JGVV90_58_T01	0.020873	-1.41	VIT_19s0090g00660	Lipase GDSL
CHR19_JGVV93_22_T01	0.045057	-1.65	VIT_19s0093g00320	Glutathione S-transferase (VvGST1)
CHR19_JGVV93_24_T01	0.000742	1.20	VIT_19s0093g00350	Glutathione S-transferase 25 GSTU25
CHR19_JGVV93_28_T01	0	-4.33	VIT_19s0093g00390	Glutathione S-transferase 25 GSTU25
CHR19_PDVV135_21_T01	0.000003	-1.82	VIT_19s0135g00250	Ankyrin repeat protein
CHR19_PDVV15_180_T01	0.000275	-1.74	VIT_19s0015g02180	Unknown
CHR19_PDVV15_186_T01	0.000011	-2.23	VIT_19s0015g02230	Ankyrin repeat
CHR19_PDVV15_200_T01	0.003045	-1.09	VIT_19s0015g02400	No hit
CHR19_PDVV27_62_T01	0	4.91	VIT_19s0027g00990	No hit
CHR2_GSVIVT00013179001_T01	0.003246	1.20	VIT_02s0012g01070	No hit
CHR2_GSVIVT00022735001_T01	0.022211	-1.27	VIT_02s0033g00920	No hit
CHR2_JGVV12_55_T01	0.001053	1.84	VIT_02s0012g02460	NADP-malic enzyme
CHR2_JGVV12_61_T01	0.00086	1.21	VIT_02s0012g02380	Geraniol 10-hydroxylase
CHR2_JGVV12_62_T01	0.003395	1.33	VIT_02s0012g02370	Geraniol 10-hydroxylase
CHR2_JGVV154_41_T01	0.016868	1.26	VIT_02s0154g00470	No hit
CHR2_JGVV25_126_T01	0.002915	-1.91	VIT_02s0025g01360	ERF/AP2 Gene Family (VvERF002),Dehydration Responsive Element-Binding Transcription Factor (VvDREB01)
CHR2_JGVV25_251_T01	0.01566	1.00	VIT_02s0025g02720	Unknown protein
CHR2_JGVV25_306_T01	0.006014	-1.18	VIT_02s0025g03310	Arsenite transport protein (ArsB)
CHR2_JGVV25_308_T01	0.00055	1.64	VIT_02s0025g03330	H(+)-ATPase 4 AHA4
CHR2_JGVV25_405_T01	0.003379	-1.15	VIT_02s0025g04470	No hit
CHR2_JGVV87_1_T01	0.005854	1.56	VIT_02s0087g01020	CRK10 (cysteine-rich RLK10)
CHR2_JGVV87_81_T01	0.000762	-1.61	VIT_02s0087g00150	No hit
CHR2_PDVV12_8_T01	0.000225	1.78	VIT_02s0012g03180	Unknown
CHR2_PDVV154_46_T01	0.000006	-4.00	VIT_02s0154g00560	No hit
CHR2_PDVV33_94_T01	0.000014	-3.03	VIT_02s0033g01200	No hit
CHR3_GSVIVT00015609001_T01	0.000374	1.40	VIT_03s0017g00010	No hit
CHR3_GSVIVT00015808001_T01	0.000999	1.53	VIT_03s0017g01620	Disease resistance protein RGA4
CHR3_GSVIVT00036953001_T01	0.043031	1.30	VIT_03s0088g01300	No hit
CHR3_JGVV110_2_T01	0.000347	1.64	VIT_03s0110g00020	Unknown
CHR3_JGVV110_3_T01	0.000399	1.62	VIT_03s0110g00030	Unknown
CHR3_JGVV110_6_T01	0.008397	1.76	VIT_03s0110g00080	Unknown
CHR3_JGVV132_24_T01	0.000043	1.21	VIT_03s0132g00310	Myosin-like protein XIK
CHR3_JGVV167_6_T01	0.00013	1.92	VIT_03s0167g00070	putative MADS-box Short Vegetal Phase 5 (VviSVP5)
CHR3_JGVV17_1_T01	0.015054	1.76	VIT_03s0017g00020	No hit
CHR3_JGVV17_115_T01	0.00151	1.64	VIT_03s0017g01840	Disease resistance protein RGA4
CHR3_JGVV17_122_T01	0.006648	1.07	VIT_03s0017g01990	UDP-glucose glucosyltransferase
CHR3_JGVV17_24_T01	0.009064	1.44	VIT_03s0017g00440	putative MADS-box JOIN 1 (VviSVPS1)
CHR3_JGVV17_34_T01	0.000001	2.47	VIT_03s0017g00620	GA 20-oxidase
CHR3_JGVV17_41_T01	0.004716	1.59	VIT_03s0017g00710	flavonol synthase
CHR3_JGVV17_49_T01	0.000543	2.34	VIT_03s0017g00920	R protein PRF disease resistance protein
CHR3_JGVV17_62_T01	0.000287	1.25	VIT_03s0017g01120	Unknown
CHR3_JGVV17_90_T01	0.013152	-1.03	VIT_03s0017g01490	Berberine bridge enzyme
CHR3_JGVV17_91_T01	0.00001	2.34	VIT_03s0017g01500	N-6 Adenine-specific DNA methylase
CHR3_JGVV17_92_T01	0.002865	1.82	VIT_03s0017g01510	N-6 Adenine-specific DNA methylase
CHR3_JGVV38_142_T01	0.003147	-1.45	VIT_03s0038g03280	Unknown
CHR3_JGVV38_157_T01	0.003477	-1.49	VIT_03s0038g03130	Flavin containing monooxygenase 3
CHR3_JGVV38_163_T01	0.010232	2.12	VIT_03s0038g03070	O-acetyltransferase
CHR3_JGVV38_211_T01	0.034781	-1.15	VIT_03s0038g02550	Blue copper-binding protein
CHR3_JGVV38_218_T01	0.000287	1.31	VIT_03s0038g02480	SKP1
CHR3_JGVV38_288_T01	0.003908	-1.01	VIT_03s0038g01750	Disease resistance RPP8 2
CHR3_JGVV38_297_T01	0.000003	-4.02	VIT_03s0038g01590	Disease resistance protein (CC-NBS-LRR class)
CHR3_JGVV38_299_T01	0.000002	3.53	VIT_03s0038g01550	R protein PRF disease resistance protein
CHR3_JGVV38_300_T01	0.001274	1.50	VIT_03s0038g01540	R protein PRF disease resistance protein
CHR3_JGVV38_302_T01	0.000144	1.37	VIT_03s0038g01520	R protein PRF disease resistance protein
CHR3_JGVV38_349_T01	0.000588	-1.21	VIT_03s0038g00920	Carbohydrate kinase, PfkB
CHR3_JGVV38_375_T01	0.000891	-1.45	VIT_03s0038g00550	ferulate 5-hydroxylase
CHR3_JGVV38_379_T01	0.000459	-1.56	VIT_03s0038g00500	ferulate 5-hydroxylase
CHR3_JGVV63_138_T01	0.003322	1.53	VIT_03s0063g01490	CYP82C1p
CHR3_JGVV63_147_T01	0.001782	1.51	VIT_03s0063g01580	CYP82C2
CHR3_JGVV63_148_T01	0.013761	1.95	VIT_03s0063g01590	CYP82C4
CHR3_JGVV63_151_T01	0.005412	1.27	VIT_03s0063g01630	CYP82C1p
CHR3_JGVV63_157_T01	0.002379	1.72	VIT_03s0063g01690	flavonoid 3-monooxygenase
CHR3_JGVV63_160_T01	0.005866	1.42	VIT_03s0063g01720	S-N-methylcoclaurine 3'-hydroxylase
CHR3_JGVV63_183_T01	0.000197	1.80	VIT_03s0063g01960	Non-symbiotic hemoglobin class 1
CHR3_JGVV63_39_T01	0.002241	-1.42	VIT_03s0063g00410	Alpha-amylase
CHR3_JGVV63_64_T01	0.006152	1.13	VIT_03s0063g00700	CXE carboxylesterase
CHR3_JGVV63_68_T01	0.000033	1.32	VIT_03s0063g00740	Carboxylesterase CXE
CHR3_JGVV63_69_T01	0.002032	1.46	VIT_03s0063g00750	Carboxylesterase CXE
CHR3_JGVV88_5_T01	0.013558	-1.24	VIT_03s0088g01240	basic helix-loop-helix (bHLH) family
CHR3_JGVV88_84_T01	0.013119	-1.19	VIT_03s0088g00290	Phytosulfokines PSK2
CHR3_JGVV91_110_T01	0.00602	1.24	VIT_03s0091g00090	No hit
CHR3_JGVV91_12_T01	0.001796	-1.04	VIT_03s0091g01140	Meprin and TRAF homology domain-containing protein
CHR3_JGVV91_3_T01	0.012334	1.68	VIT_03s0091g01270	sinapoylglucose-choline O-sinapoyltransferase
CHR3_JGVV91_81_T01	0.015054	1.36	VIT_03s0091g00390	Snakin-1
CHR3_JGVV91_98_T01	0.015482	-1.15	VIT_03s0091g00210	Ethylene-responsive protein
CHR3_PDVV88_115_T01	0.015898	1.03	VIT_03s0088g00030	Serine carboxypeptidase-like 6
CHR3_PDVV97_11_T01	0.000363	-1.27	VIT_03s0097g00140	No hit
CHR4_GSVIVT00026557001_T01	0.000064	1.94	VIT_04s0044g00760	Cellulose synthase CSLE1
CHR4_JGVV23_146_T01	0.000169	1.45	VIT_04s0023g02360	Chaperone BCS1 mitochondrial
CHR4_JGVV23_159_T01	0.025232	-1.74	VIT_04s0023g02210	SAM dependent carboxyl methyltransferase Methyltransf_7
CHR4_JGVV23_33_T01	0.000459	2.24	VIT_04s0023g03590	Unknown
CHR4_JGVV23_334_T01	0.000312	-2.60	VIT_04s0023g00130	Unknown protein
CHR4_JGVV44_111_T01	0.015227	-2.05	VIT_04s0044g00810	S-receptor kinase
CHR4_JGVV44_112_T01	0.014281	1.38	VIT_04s0044g00790	Cellulose synthase CSLE1
CHR4_JGVV44_114_T01	0.009121	1.55	VIT_04s0044g00770	Cellulose synthase CSLE1
CHR4_JGVV44_115_T01	0.010595	-2.30	VIT_04s0044g00750	S-receptor kinase
CHR4_JGVV44_56_T01	0.003062	1.03	VIT_04s0044g01450	Unknown protein
CHR4_JGVV44_96_T01	0.01215	1.03	VIT_04s0044g01010	Pectinesterase family
CHR4_JGVV69_24_T01	0.014949	1.12	VIT_04s0069g00300	Gamma-aminobutyrate transaminase subunit precursor isozyme 3
CHR4_JGVV8_19_T01	0.000025	-2.72	VIT_04s0008g00280	Amino acid permease 1
CHR4_JGVV8_300_T01	0.007855	1.39	VIT_04s0008g03200	Lachrymatory factor synthase
CHR4_JGVV8_32_T01	0.001843	-1.15	VIT_04s0008g00420	Clavata1 receptor kinase (CLV1)
CHR4_JGVV8_336_T01	0.04374	1.30	VIT_04s0008g03580	Proton-dependent oligopeptide transport (POT) family protein
CHR4_JGVV8_357_T01	0.000486	-1.11	VIT_04s0008g03790	Myb-related protein 3R-1 (Plant c-MYB-like protein 1) MYB3R1
CHR4_JGVV8_376_T01	0.014795	1.38	VIT_04s0008g03990	Unknown
CHR4_JGVV8_377_T01	0.009086	1.21	VIT_04s0008g04000	Dehydration-responsive protein (RD22)
CHR4_JGVV8_379_T01	0.00641	-1.16	VIT_04s0008g04020	RD22 [Vitis vinifera]
CHR4_JGVV8_384_T01	0.00004	-2.78	VIT_04s0008g04090	RD22 [Vitis vinifera]
CHR4_JGVV8_386_T01	0.021106	-1.05	VIT_04s0008g04130	RD22 [Vitis vinifera]
CHR4_JGVV8_390_T01	0.013283	-1.26	VIT_04s0008g04180	Arsenite transport protein (ArsB)
CHR4_JGVV8_480_T01	0.002497	1.02	VIT_04s0008g05160	Unknown protein
CHR4_JGVV8_586_T01	0.001032	-1.32	VIT_04s0008g06300	Leucine-rich repeat family
CHR4_JGVV8_600_T01	0.021481	-2.19	VIT_04s0008g06460	Beta-glucuronidase
CHR4_JGVV8_77_T01	0.011388	1.05	VIT_04s0008g00870	Phosphoethanolamine/phosphocholine phosphatase
CHR4_JGVV8_80_T01	0.005141	-1.44	VIT_04s0008g00900	MYB divaricata
CHR4_PDVV44_125_T01	0.011391	-1.98	VIT_04s0044g00820	S-receptor kinase
CHR4_RANDOM_JGVV501_2_T01	0.039211	-1.64	VIT_04s0008g00120	Chitinase precursor
CHR5_GSVIVT00001650001_T01	0.004908	-1.19	VIT_05s0165g00280	No hit
CHR5_GSVIVT00010728001_T01	0.000154	-3.11	VIT_05s0102g00040	No hit
CHR5_GSVIVT00010775001_T01	0.008016	1.19	VIT_05s0102g00530	No hit
CHR5_GSVIVT00017611001_T01	0.004186	-2.44	VIT_05s0020g00090	No hit
CHR5_GSVIVT00020877001_T01	0.000005	-2.95	VIT_05s0029g01580	Ankyrin repeat protein
CHR5_GSVIVT00020967001_T01	0.000497	-1.60	VIT_05s0029g00850	TIR-NBS-TIR type disease resistance protein
CHR5_GSVIVT00020981001_T01	0.002437	-1.50	VIT_05s0029g00770	Nematode resistance-like protein
CHR5_GSVIVT00020983001_T01	0.001001	-2.24	VIT_05s0029g00750	R protein L6
CHR5_GSVIVT00021007001_T01	0.000029	-3.37	VIT_05s0029g00570	No hit
CHR5_GSVIVT00034972001_T01	0.009176	1.64	VIT_05s0077g00760	No hit
CHR5_JGVV102_2_T01	0.024971	-1.31	VIT_05s0102g00030	Ankyrin repeat protein family
CHR5_JGVV102_3_T01	0.000006	-3.96	VIT_05s0102g00050	Ankyrin repeat protein family
CHR5_JGVV102_4_T01	0.000663	-1.20	VIT_05s0102g00060	Ankyrin repeat protein family
CHR5_JGVV102_49_T01	0.000835	1.01	VIT_05s0102g00550	Cell division cycle 20, cofactor of APC complex
CHR5_JGVV102_53_T01	0.001223	1.79	VIT_05s0102g00600	No hit
CHR5_JGVV102_55_T01	0.0002	1.16	VIT_05s0102g00620	No hit
CHR5_JGVV102_57_T01	0.000297	1.04	VIT_05s0102g00640	WD-repeat protein
CHR5_JGVV102_84_T01	0.000487	1.60	VIT_05s0102g00930	Glucosyltransferase-11
CHR5_JGVV102_90_T01	0.004468	1.31	VIT_05s0102g00990	Glucosyltransferase-12
CHR5_JGVV102_91_T01	0.011098	1.17	VIT_05s0102g01010	R protein PRF disease resistance protein
CHR5_JGVV102_93_T01	0.001908	1.48	VIT_05s0102g01040	R protein PRF disease resistance protein
CHR5_JGVV102_96_T01	0.000184	1.31	VIT_05s0102g01080	Disease resistance protein (CC-NBS-LRR class)
CHR5_JGVV124_52_T01	0.0002	-2.87	VIT_05s0124g00610	Ankyrin repeat protein family
CHR5_JGVV124_57_T01	0.000026	-2.35	VIT_05s0124g00670	Ankyrin repeat protein
CHR5_JGVV124_59_T01	0.000029	-2.32	VIT_05s0124g00690	Ankyrin repeat
CHR5_JGVV136_19_T01	0.014208	1.04	VIT_05s0136g00320	Unknown protein
CHR5_JGVV136_25_T01	0.001968	1.02	VIT_05s0136g00380	Unknown protein
CHR5_JGVV136_26_T01	0.000115	1.66	VIT_05s0136g00390	Unknown protein
CHR5_JGVV165_11_T01	0.001826	-1.07	VIT_05s0165g00170	No hit
CHR5_JGVV165_18_T01	0.010595	-1.92	VIT_05s0165g00270	Ankyrin repeat protein family
CHR5_JGVV165_19_T01	0.000009	-5.10	VIT_05s0165g00290	Ankyrin
CHR5_JGVV20_11_T01	0.000115	-1.33	VIT_05s0020g00130	Unknown protein
CHR5_JGVV20_16_T01	0	-5.39	VIT_05s0020g00200	No hit
CHR5_JGVV20_17_T01	0.000001	-4.68	VIT_05s0020g00210	No hit
CHR5_JGVV20_206_T01	0.000195	-1.31	VIT_05s0020g02230	Pto kinase interactor
CHR5_JGVV20_21_T01	0.003113	-1.49	VIT_05s0020g00260	Unknown protein
CHR5_JGVV20_237_T01	0.000486	1.11	VIT_05s0020g02540	Endo-1,3;1,4-beta-D-glucanase precursor
CHR5_JGVV20_332_T01	0.005107	-1.18	VIT_05s0020g03530	Late embryogenesis abundant protein D-34 (LEA D-34)
CHR5_JGVV20_471_T01	0.005441	-1.44	VIT_05s0020g04990	No hit
CHR5_JGVV20_7_T01	0.00005	-1.30	VIT_05s0020g00080	Unknown
CHR5_JGVV20_83_T01	0.011843	-1.03	VIT_05s0020g00910	F-box family protein
CHR5_JGVV29_12_T01	0.000814	-1.66	VIT_05s0029g01420	Ankyrin repeat
CHR5_JGVV29_37_T01	0.000138	1.99	VIT_05s0029g01120	WD-repeat protein
CHR5_JGVV29_44_T01	0.002433	-1.16	VIT_05s0029g01000	HcrVf3 protein
CHR5_JGVV29_47_T01	0.049854	-1.71	VIT_05s0029g00870	RPS4 (resistant to p. syringae 4)
CHR5_JGVV49_24_T01	0.00205	-1.20	VIT_05s0049g00260	2-oxoglutarate-dependent dioxygenase
CHR5_JGVV49_29_T01	0.000085	-1.68	VIT_05s0049g00310	E8 protein
CHR5_JGVV49_30_T01	0.041524	-1.11	VIT_05s0049g00330	E8 protein
CHR5_JGVV51_11_T01	0.000001	2.68	VIT_05s0051g00120	N-6 Adenine-specific DNA methylase
CHR5_JGVV51_80_T01	0.001434	1.15	VIT_05s0051g01080	AarF domain containing kinase
CHR5_JGVV62_50_T01	0.000347	2.69	VIT_05s0062g00670	No hit
CHR5_JGVV62_95_T01	0.000093	2.07	VIT_05s0062g01160	Pectinesterase family
CHR5_JGVV77_130_T01	0.001359	1.05	VIT_05s0077g01590	s9_Pathogenesis protein 10 [Vitis vinifera]
CHR5_JGVV77_172_T01	0.036839	-1.26	VIT_05s0077g02020	Epoxide hydrolase
CHR5_JGVV77_180_T01	0.00177	1.48	VIT_05s0077g02100	Senescence-associated protein
CHR5_JGVV77_21_T01	0.000297	-1.14	VIT_05s0077g00350	Unknown protein
CHR5_JGVV77_22_T01	0.002683	-1.81	VIT_05s0077g00370	Heat stable protein 1 HS1
CHR5_JGVV77_59_T01	0.003873	-1.57	VIT_05s0077g00840	Galactinol-raffinose galactosyltransferase
CHR5_JGVV94_112_T01	0.000041	4.80	VIT_05s0094g01230	Allyl alcohol dehydrogenase
CHR5_JGVV94_144_T01	0.017242	-1.35	VIT_05s0094g01590	Kelch repeat-containing F-box protein
CHR5_JGVV94_24_T01	0.020643	-1.31	VIT_05s0094g00280	Chitinase, class IV [Vitis vinifera]
CHR5_JGVV94_32_T01	0.026697	-2.00	VIT_05s0094g00360	Chitinase class IV
CHR5_PDVV102_86_T01	0.004363	1.10	VIT_05s0102g01070	No hit
CHR6_GSVIVT00024966001_T01	0	4.75	VIT_06s0004g04670	No hit
CHR6_GSVIVT00025484001_T01	0.022112	-1.25	VIT_06s0004g00310	Hcr2-p4.1
CHR6_JGVV4_137_T01	0.004128	-1.08	VIT_06s0004g07040	Glutaredoxin
CHR6_JGVV4_191_T01	0.014112	-1.66	VIT_06s0004g06480	CYP71E
CHR6_JGVV4_257_T01	0.002954	2.87	VIT_06s0004g05760	Copper transporter 1
CHR6_JGVV4_258_T01	0.001612	2.76	VIT_06s0004g05750	Copper transporter 1
CHR6_JGVV4_263_T01	0.005451	1.01	VIT_06s0004g05670	Glutathione S-transferase 25 GSTU7
CHR6_JGVV4_287_T01	0.000421	-1.19	VIT_06s0004g05390	Tropinone reductase
CHR6_JGVV4_323_T01	0.007751	-1.09	VIT_06s0004g05010	Ubiquitin fusion degradation protein UFD1
CHR6_JGVV4_385_T01	0.000004	-3.74	VIT_06s0004g04320	Alcohol dehydrogenase 3
CHR6_JGVV4_386_T01	0.000002	-3.75	VIT_06s0004g04310	Alcohol dehydrogenase
CHR6_JGVV4_487_T01	0.002595	1.25	VIT_06s0004g03210	Unknown
CHR6_JGVV4_496_T01	0.000176	-2.66	VIT_06s0004g03120	MLO-like protein 3
CHR6_JGVV4_511_T01	0.001887	1.63	VIT_06s0004g02960	Chorismate synthase 1
CHR6_JGVV4_641_T01	0.03671	1.39	VIT_06s0004g01510	Lipoxygenase (LOX2) (VvLOXA)
CHR6_JGVV4_651_T01	0.02219	1.11	VIT_06s0004g01410	S-receptor kinase
CHR6_JGVV4_671_T01	0.000476	-1.43	VIT_06s0004g01180	Peroxidase
CHR6_JGVV4_744_T01	0.006916	-1.17	VIT_06s0004g00340	Hcr2-p4.1
CHR6_JGVV4_89_T01	0.026102	1.71	VIT_06s0004g07550	Wound-induced protein WI12
CHR6_JGVV61_85_T01	0.017216	1.22	VIT_06s0061g00730	Aquaporin GAMMA-TIP3/TIP1;3
CHR6_JGVV61_95_T01	0.000014	-1.60	VIT_06s0061g00610	Unknown protein
CHR6_JGVV80_93_T01	0.005839	1.72	VIT_06s0080g00260	Seed maturation protein PM38
CHR6_JGVV9_11_T01	0.032611	-1.06	VIT_06s0009g03690	F-box domain containing protein
CHR6_JGVV9_115_T01	0.001892	1.92	VIT_06s0009g02450	Integrase
CHR6_JGVV9_143_T01	0.000602	1.23	VIT_06s0009g02140	Molybdopterin biosynthesis MoaE CNX6
CHR6_JGVV9_209_T01	0.000029	1.85	VIT_06s0009g01350	R protein PRF disease resistance protein
CHR6_JGVV9_253_T01	0.001304	-1.02	VIT_06s0009g00760	HcrVf1 protein
CHR6_PDVV4_256_T01	0.000308	-1.70	VIT_06s0004g05720	No hit
CHR6_PDVV4_629_T01	0.020362	-1.48	VIT_06s0004g01390	S-receptor kinase
CHR7_GSVIVT00028663001_T01	0.000962	-1.84	VIT_07s0005g06510	No hit
CHR7_GSVIVT00038367001_T01	0.001791	1.39	VIT_07s0095g00800	AarF domain containing kinase
CHR7_JGVV104_159_T01	0.000665	-1.24	VIT_07s0104g00150	Outer envelope membrane protein
CHR7_JGVV104_43_T01	0.04059	1.91	VIT_07s0104g01390	Arsenate reductase (glutaredoxin)
CHR7_JGVV104_90_T01	0.047671	-1.21	VIT_07s0104g00850	Pto kinase interactor
CHR7_JGVV129_86_T01	0.001529	-1.46	VIT_07s0129g00890	Protein kinase
CHR7_JGVV129_89_T01	0.001554	-2.24	VIT_07s0129g00920	Receptor-like protein kinase
CHR7_JGVV130_20_T01	0.025484	1.05	VIT_07s0130g00200	Lipase GDSL
CHR7_JGVV141_19_T01	0.034822	-1.36	VIT_07s0141g00360	Lipase class 3
CHR7_JGVV151_52_T01	0.000588	-1.36	VIT_07s0151g00290	Unknown protein
CHR7_JGVV31_260_T01	0.000065	1.23	VIT_07s0031g02880	No hit
CHR7_JGVV5_108_T01	0.010595	1.01	VIT_07s0005g01110	Aminotransferases class I pyridoxal-phosphate-binding site
CHR7_JGVV5_259_T01	0.000745	-1.15	VIT_07s0005g02670	3-N-debenzoyl-2-deoxytaxol N-benzoyltransferase
CHR7_JGVV5_299_T01	0.001695	-1.71	VIT_07s0005g03130	flavanone 3-hydroxylase
CHR7_JGVV5_301_T01	0.0027	-1.52	VIT_07s0005g03150	flavanone 3-hydroxylase
CHR7_JGVV5_404_T01	0.046879	-1.45	VIT_07s0005g04340	Unknown protein
CHR7_JGVV5_405_T01	0.033137	-1.02	VIT_07s0005g04350	No hit
CHR7_JGVV5_532_T01	0.000026	2.06	VIT_07s0005g06000	Pore-forming toxin-like protein Hfr-2
CHR7_JGVV5_536_T01	0.000347	1.41	VIT_07s0005g06060	Pore-forming toxin-like protein Hfr-2
CHR7_JGVV5_539_T01	0.000069	2.14	VIT_07s0005g06090	Pore-forming toxin-like protein Hfr-2
CHR7_JGVV5_541_T01	0.000275	1.84	VIT_07s0005g06110	Pore-forming toxin-like protein Hfr-2
CHR7_JGVV5_571_T01	0.000011	-2.13	VIT_07s0005g06480	EMB1974 (embryo defective 1974)
CHR7_JGVV5_69_T01	0.009866	1.26	VIT_07s0005g00710	Ring-H2 subgroup RHE protein
CHR7_JGVV5_78_T01	0.006044	4.14	VIT_07s0005g00800	Pollen Ole e 1 allergen and extensin
CHR7_JGVV95_13_T01	0.000754	1.33	VIT_07s0095g00220	DNA binding
CHR7_JGVV95_9_T01	0.00148	1.15	VIT_07s0095g00170	Lysine histidine transporter 1
CHR7_PDVV95_42_T01	0.000006	-2.66	VIT_07s0095g00560	No hit
CHR7_RANDOM_JGVV224_6_T01	0.005869	1.90	VIT_07s0151g00010	No hit
CHR7_RANDOM_PDVV209_15_T01	0.000278	-1.66	VIT_07s0141g00670	No hit
CHR8_GSVIVT00022503001_T01	0.000176	-2.00	VIT_08s0032g00650	No hit
CHR8_GSVIVT00030278001_T01	0.0004	1.82	VIT_08s0058g00520	ERF/AP2 Gene Family (VvERF038)
CHR8_GSVIVT00033640001_T01	0.000197	1.74	VIT_08s0007g05110	No hit
CHR8_GSVIVT00033683001_T01	0.000194	2.99	VIT_08s0007g04730	No hit
CHR8_GSVIVT00033983001_T01	0.042103	-1.37	VIT_08s0007g02060	No hit
CHR8_JGVV32_57_T01	0.00855	-1.67	VIT_08s0032g00710	CXE carboxylesterase
CHR8_JGVV40_143_T01	0.00096	1.12	VIT_08s0040g01830	Integral membrane protein
CHR8_JGVV40_152_T01	0.00246	1.72	VIT_08s0040g01740	ATSYTB/NTMC2T1.2/NTMC2TYPE1.2/SYTB
CHR8_JGVV40_159_T01	0.045602	1.54	VIT_08s0040g01670	Auxin responsive SAUR protein
CHR8_JGVV40_173_T01	0.00062	-1.33	VIT_08s0040g01520	Indole-3-acetate beta-glucosyltransferase
CHR8_JGVV40_216_T01	0.014766	-1.46	VIT_08s0040g01070	Serine carboxypeptidase S10
CHR8_JGVV40_217_T01	0.014366	-1.19	VIT_08s0040g01060	Serine carboxypeptidase S10
CHR8_JGVV40_74_T01	0.017606	1.06	VIT_08s0040g02600	F-box protein
CHR8_JGVV56_35_T01	0.001363	-1.17	VIT_08s0056g00430	Unknown protein
CHR8_JGVV56_95_T01	0.001183	1.50	VIT_08s0056g01130	Mini zinc finger 2 MIF2
CHR8_JGVV7_124_T01	0.005138	2.35	VIT_08s0007g07720	CYP93A1 2-hydroxyisoflavanone synthase
CHR8_JGVV7_229_T01	0.005451	-1.02	VIT_08s0007g06600	Lectin protein kinase
CHR8_JGVV7_278_T01	0.045942	1.74	VIT_08s0007g06060	Beta 1-3 glucanase
CHR8_JGVV7_284_T01	0.002133	2.42	VIT_08s0007g05990	Beta 1-3 glucanase
CHR8_JGVV7_356_T01	0.000397	1.66	VIT_08s0007g05240	Phosphatidylinositol-4-phosphate 5-kinase
CHR8_JGVV7_357_T01	0.000573	2.61	VIT_08s0007g05230	Unknown protein
CHR8_JGVV7_417_T01	0.011835	-1.11	VIT_08s0007g04570	UGT73D1 (UDP-glucosyl transferase 73D1); UDP-glycosyltransferase
CHR8_JGVV7_428_T01	0.047107	1.16	VIT_08s0007g04450	Pollen Ole e 1 allergen and extensin family
CHR8_JGVV7_466_T01	0.001392	1.65	VIT_08s0007g04060	CYPLXXVIA2
CHR8_JGVV7_544_T01	0.005242	1.32	VIT_08s0007g03270	SOUL heme-binding protein
CHR8_JGVV7_659_T01	0.015898	-1.03	VIT_08s0007g02050	Unknown protein
CHR8_JGVV7_847_T01	0.045735	-1.27	VIT_08s0007g00030	Cation/hydrogen exchanger 20 (CHX20)
CHR9_GSVIVT00015955001_T01	0.000255	-2.47	VIT_09s0018g00260	No hit
CHR9_GSVIVT00016049001_T01	0.00503	1.50	VIT_09s0018g01170	No hit
CHR9_GSVIVT00017146001_T01	0.000665	1.25	VIT_09s0002g05000	R protein disease resistance protein
CHR9_GSVIVT00017162001_T01	0.049344	1.97	VIT_09s0002g05190	No hit
CHR9_GSVIVT00017263001_T01	0.001892	1.35	VIT_09s0002g06180	Disease resistance protein (NBS-LRR class)
CHR9_GSVIVT00017264001_T01	0.000374	2.09	VIT_09s0002g06190	No hit
CHR9_GSVIVT00029599001_T01	0.000144	1.43	VIT_09s0054g00380	Unknown protein
CHR9_GSVIVT00038435001_T01	0.007803	-1.61	VIT_09s0096g00710	No hit
CHR9_JGVV18_110_T01	0.006681	1.74	VIT_09s0018g01580	ATSYTC/NTMC2T1.3/NTMC2TYPE1.3/SYTC
CHR9_JGVV18_52_T01	0.002648	1.54	VIT_09s0018g00780	HcrVf1 protein
CHR9_JGVV18_98_T01	0.000248	1.69	VIT_09s0018g01440	Receptor kinase TRKe
CHR9_JGVV18_99_T01	0.00019	1.90	VIT_09s0018g01450	Receptor kinase TRKe
CHR9_JGVV2_170_T01	0.020558	-1.01	VIT_09s0002g01930	Unknown
CHR9_JGVV2_204_T01	0.004921	-1.10	VIT_09s0002g02280	No hit
CHR9_JGVV2_274_T01	0.009494	1.28	VIT_09s0002g03020	FRK1 (FLG22-induced receptor-like kinase 1)
CHR9_JGVV2_314_T01	0.003943	1.81	VIT_09s0002g03460	Taurine dioxygenase
CHR9_JGVV2_357_T01	0.011707	-2.54	VIT_09s0002g03920	Ankyrin repeat
CHR9_JGVV2_393_T01	0.009699	1.40	VIT_09s0002g04310	Rho guanyl-nucleotide exchange factor ROPGEF8
CHR9_JGVV2_442_T01	0.000744	1.18	VIT_09s0002g04890	R protein PRF disease resistance protein
CHR9_JGVV2_446_T01	0.001222	1.05	VIT_09s0002g04950	RPS5 (resistant to p. syringae 5)
CHR9_JGVV2_556_T01	0.001575	1.53	VIT_09s0002g06210	RPS5 (resistant to p. syringae 5)
CHR9_JGVV2_558_T01	0.00062	1.71	VIT_09s0002g06240	RPS5 (resistant to p. syringae 5)
CHR9_JGVV2_571_T01	0.002829	1.19	VIT_09s0002g06380	Polygalacturonase GH28
CHR9_JGVV2_579_T01	0.031263	-1.16	VIT_09s0002g06470	CYP81B2v1
CHR9_JGVV2_580_T01	0.037632	-1.00	VIT_09s0002g06480	CYP81B2v1
CHR9_JGVV2_649_T01	0.003144	1.51	VIT_09s0002g07260	No hit
CHR9_JGVV2_690_T01	0.000013	2.92	VIT_09s0002g07770	Beta-galactosidase
CHR9_JGVV2_694_T01	0.021727	1.20	VIT_09s0002g07820	Quinone oxidoreductase
CHR9_JGVV2_717_T01	0.000621	1.22	VIT_09s0002g08080	No hit
CHR9_JGVV2_736_T01	0.00038	-1.99	VIT_09s0002g08300	R protein MLA10
CHR9_JGVV2_762_T01	0	-5.31	VIT_09s0002g08680	Unknown
CHR9_JGVV2_9_T01	0.000069	1.48	VIT_09s0002g00140	Lipase class 3
CHR9_JGVV70_56_T01	0.012453	1.51	VIT_09s0070g00660	No hit
CHR9_JGVV70_60_T01	0.001108	1.22	VIT_09s0070g00720	No hit
CHR9_JGVV96_36_T01	0.00097	-1.84	VIT_09s0096g00430	C2-HC type zinc finger protein C.e-MyT1
CHR9_JGVV96_39_T01	0.000397	1.76	VIT_09s0096g00500	Non-symbiotic hemoglobin class 1
CHR9_JGVV96_50_T01	0.000024	-2.46	VIT_09s0096g00660	C2-HC type zinc finger protein C.e-MyT1
CHR9_JGVV96_51_T01	0.000012	-2.50	VIT_09s0096g00680	C2-HC type zinc finger protein C.e-MyT1
CHR9_JGVV96_65_T01	0.000047	3.82	VIT_09s0096g00930	Disease resistance protein (TIR-NBS-LRR class)
CHR9_PDVV2_269_T01	0.007855	-1.23	VIT_09s0002g03270	RPS5 (resistant to p. syringae 5)
CHR9_PDVV96_20_T01	0.003321	-1.06	VIT_09s0096g00260	No hit
CHR9_PDVV96_56_T01	0.000077	-2.13	VIT_09s0096g00720	C2-HC type zinc finger protein C.e-MyT1
CHRUN_GSVIVT00001767001_T01	0.006248	1.38	VIT_00s0169g00110	No hit
CHRUN_GSVIVT00001888001_T01	0.001443	1.12	VIT_00s0173g00270	No hit
CHRUN_GSVIVT00002870001_T01	0.00038	1.73	VIT_00s0934g00010	RARE-cold-inducible 2B
CHRUN_GSVIVT00003451001_T01	0.000528	3.55	VIT_00s0193g00010	No hit
CHRUN_GSVIVT00004273001_T01	0.006768	1.19	VIT_00s1213g00020	Cellulose synthase CSLE1
CHRUN_GSVIVT00004740001_T01	0.004979	1.17	VIT_00s0230g00160	No hit
CHRUN_GSVIVT00004776001_T01	0.039807	1.12	VIT_00s0233g00040	C-terminal processing protease
CHRUN_GSVIVT00005244001_T01	0.002683	1.07	VIT_00s0269g00110	Ankyrin repeat protein
CHRUN_GSVIVT00005245001_T01	0.010269	1.12	VIT_00s0269g00120	Ankyrin repeat protein
CHRUN_GSVIVT00005295001_T01	0.044517	1.01	VIT_00s0274g00020	No hit
CHRUN_GSVIVT00005520001_T01	0.000002	-3.32	VIT_00s1860g00010	No hit
CHRUN_JGVV120_10_T01	0.000476	-1.57	VIT_00s0120g00120	No hit
CHRUN_JGVV1206_1_T01	0.013024	-1.55	VIT_00s1206g00010	Aspartic proteinase nepenthesin-1 precursor
CHRUN_JGVV1213_1_T01	0.022688	1.23	VIT_00s1213g00010	Cellulose synthase CSLE1
CHRUN_JGVV1261_1_T01	0.023997	1.04	VIT_00s1261g00010	CC-NBS-LRR class
CHRUN_JGVV131_10_T01	0.005764	1.09	VIT_00s0131g00130	Annexin ANN3
CHRUN_JGVV1321_1_T01	0.000004	2.88	VIT_00s1321g00010	Unknown
CHRUN_JGVV1386_1_T01	0.043193	-1.42	VIT_00s1386g00010	F-box family protein
CHRUN_JGVV1490_1_T01	0.004089	1.08	VIT_00s1490g00010	5'-adenylylsulfate reductase (APR1)
CHRUN_JGVV160_1_T01	0.000144	-1.48	VIT_00s0160g00010	No hit
CHRUN_JGVV160_13_T01	0.001538	1.04	VIT_00s0160g00150	No hit
CHRUN_JGVV160_19_T01	0.000085	1.69	VIT_00s0160g00210	Myosin heavy chain
CHRUN_JGVV163_1_T01	0.002163	1.62	VIT_00s0163g00020	AarF domain-containing kinase ABC1
CHRUN_JGVV179_34_T01	0.000024	1.69	VIT_00s0179g00370	ESCRT-I complex subunit TSG101
CHRUN_JGVV181_14_T01	0.001054	-1.41	VIT_00s0181g00140	Riboflavin kinase
CHRUN_JGVV1871_1_T01	0.006412	1.15	VIT_00s1871g00010	Ankyrin repeat protein
CHRUN_JGVV189_8_T01	0.046907	1.14	VIT_00s0189g00110	CYP82C4
CHRUN_JGVV193_1_T01	0.000416	3.62	VIT_00s0193g00020	No hit
CHRUN_JGVV194_4_T01	0.006658	1.28	VIT_00s0194g00050	Calcineurin B protein 3
CHRUN_JGVV199_25_T01	0.000276	-2.15	VIT_00s0199g00270	Unknown protein
CHRUN_JGVV199_26_T01	0.011391	-1.98	VIT_00s0199g00280	No hit
CHRUN_JGVV202_3_T01	0.033651	1.02	VIT_00s0202g00030	Ankyrin repeat protein
CHRUN_JGVV2045_1_T01	0.001032	-1.02	VIT_00s2045g00010	No hit
CHRUN_JGVV218_20_T01	0.000878	-1.22	VIT_00s0218g00200	UDP-glucuronosyl/UDP-glucosyltransferase
CHRUN_JGVV226_5_T01	0.000156	-1.62	VIT_00s0226g00050	R protein PRF disease resistance protein
CHRUN_JGVV238_10_T01	0.013029	1.46	VIT_00s0238g00120	No hit
CHRUN_JGVV238_6_T01	0.000002	-2.09	VIT_00s0238g00060	RPS4 (resistant to p. syringae 4)
CHRUN_JGVV238_7_T01	0.000878	2.14	VIT_00s0238g00070	TIR-NBS-LRR disease resistance
CHRUN_JGVV253_10_T01	0.026102	-1.32	VIT_00s0253g00100	Methyl jasmonate esterase
CHRUN_JGVV253_13_T01	0.036661	-1.42	VIT_00s0253g00140	Polyneuridine-aldehyde esterase precursor
CHRUN_JGVV253_14_T01	0.028969	1.35	VIT_00s0253g00150	Methyl jasmonate esterase
CHRUN_JGVV253_16_T01	0.038568	1.31	VIT_00s0253g00170	Methyl jasmonate esterase
CHRUN_JGVV256_1_T01	0.000011	3.76	VIT_00s0256g00010	Unknown
CHRUN_JGVV256_11_T01	0.000061	2.91	VIT_00s0256g00110	Ankyrin repeat protein
CHRUN_JGVV256_12_T01	0.002648	2.54	VIT_00s0256g00120	Unknown
CHRUN_JGVV256_2_T01	0.000031	3.88	VIT_00s0256g00020	Unknown
CHRUN_JGVV256_3_T01	0.000889	2.32	VIT_00s0256g00030	Ankyrin repeat protein
CHRUN_JGVV256_4_T01	0.000093	2.68	VIT_00s0256g00040	Ankyrin repeat protein
CHRUN_JGVV256_5_T01	0.001001	2.69	VIT_00s0256g00050	Unknown
CHRUN_JGVV258_12_T01	0.049458	-1.17	VIT_00s0258g00140	Brassinosteroid insensitive 1-associated receptor kinase 1
CHRUN_JGVV2634_1_T01	0.014076	-1.60	VIT_00s2634g00010	Receptor kinase RK20-1
CHRUN_JGVV269_12_T01	0.003116	1.31	VIT_00s0269g00180	Ankyrin repeat protein family
CHRUN_JGVV279_1_T01	0.001796	1.46	VIT_00s0279g00010	Unknown
CHRUN_JGVV281_2_T01	0.016659	1.63	VIT_00s0281g00020	Ankyrin repeat protein
CHRUN_JGVV288_2_T01	0.008708	-1.68	VIT_00s0288g00020	Nematode resistance-like protein
CHRUN_JGVV288_6_T01	0.015865	-1.87	VIT_00s0288g00070	Disease resistance protein
CHRUN_JGVV338_1_T01	0.001793	2.01	VIT_00s0338g00010	F-box family protein
CHRUN_JGVV347_5_T01	0.000549	1.24	VIT_00s0347g00050	Ser/Thr receptor-like kinase1
CHRUN_JGVV366_1_T01	0.025608	-2.08	VIT_00s0366g00020	CRK10 (cysteine-rich RLK10)
CHRUN_JGVV370_6_T01	0.000041	1.30	VIT_00s0370g00060	Epoxide hydrolase 2
CHRUN_JGVV370_7_T01	0.006438	1.27	VIT_00s0370g00070	Epoxide hydrolase
CHRUN_JGVV371_1_T01	0.000363	2.95	VIT_00s0371g00020	Cinnamyl alcohol dehydrogenase
CHRUN_JGVV397_2_T01	0.002034	1.53	VIT_00s0397g00020	HcrVf1 protein
CHRUN_JGVV411_2_T01	0.000715	2.79	VIT_00s0411g00020	Ankyrin repeat protein
CHRUN_JGVV411_3_T01	0.000029	2.56	VIT_00s0411g00030	Unknown
CHRUN_JGVV414_1_T01	0.013283	1.19	VIT_00s0414g00010	Cellulose synthase CSLE1
CHRUN_JGVV429_1_T01	0.005764	-1.51	VIT_00s0429g00010	Receptor kinase RK20-1
CHRUN_JGVV429_4_T01	0.009481	-1.73	VIT_00s0429g00040	Aspartic Protease (VvAP47)
CHRUN_JGVV434_4_T01	0.000668	-1.63	VIT_00s0434g00070	Unknown
CHRUN_JGVV437_5_T01	0.003754	-2.00	VIT_00s0437g00070	Receptor kinase RK20-1
CHRUN_JGVV454_1_T01	0.000487	1.28	VIT_00s0454g00010	Subtilase
CHRUN_JGVV469_4_T01	0.012753	1.30	VIT_00s0469g00040	Cellulose synthase CSLE1
CHRUN_JGVV480_1_T01	0.000345	1.11	VIT_00s0480g00010	Hydroxyproline-rich glycoprotein family protein
CHRUN_JGVV508_4_T01	0.00782	-1.02	VIT_00s0508g00050	Oligopeptide transporter 1
CHRUN_JGVV531_6_T01	0.007877	1.01	VIT_00s0531g00060	Cellulose synthase CSLE1
CHRUN_JGVV587_2_T01	0.011843	-1.01	VIT_00s0587g00030	CBS domain-containing protein
CHRUN_JGVV658_1_T01	0.006117	-1.01	VIT_00s0658g00020	Protein kinase Xa21
CHRUN_JGVV684_2_T01	0.014208	-1.03	VIT_00s0684g00020	Calmodulin binding IQD20 (IQ-domain 20)
CHRUN_JGVV704_2_T01	0.020858	1.08	VIT_00s0704g00020	5-alpha-taxadienol-10-beta-hydroxylase
CHRUN_JGVV704_3_T01	0.003419	1.52	VIT_00s0704g00030	5-alpha-taxadienol-10-beta-hydroxylase
CHRUN_JGVV724_1_T01	0.00887	-1.01	VIT_00s0724g00010	Pinene synthase
CHRUN_JGVV726_1_T01	0.004609	1.44	VIT_00s0726g00010	E3 ubiquitin-protein ligase SIAH1
CHRUN_JGVV762_2_T01	0.020425	1.04	VIT_00s0762g00020	S-locus lectin protein kinase
CHRUN_PDVV1386_2_T01	0.002829	-2.15	VIT_00s1386g00020	F-box family protein
CHRUN_PDVV144_21_T01	0.014816	-1.08	VIT_00s0144g00290	No hit
CHRUN_PDVV203_1_T01	0.000333	-1.38	VIT_00s0203g00010	No hit
CHRUN_PDVV230_12_T01	0.000268	1.24	VIT_00s0230g00150	No hit
CHRUN_PDVV2698_1_T01	0.001612	1.21	VIT_00s2698g00010	No hit
CHRUN_PDVV726_2_T01	0.000097	1.90	VIT_00s0726g00020	Seven in absentia (SINA) family

## Sheet: 1103P +Mg vs SO4 +Mg_14d
Differentially expressed transcripts identified by the comparison 1103P +Mg vs SO4 +Mg after 14 days
Probe_ID	adjusted p-value	Log2(ratio)	Unique ID	Functional annotation
CHR1_GSVIVT00020057001_T01	0.003007	-1.76	VIT_01s0026g01760	No hit
CHR1_JGVV10_262_T01	0.032677	-1.06	VIT_01s0010g03510	Anthocyanin O-methyltransferase (VvAOMT1)
CHR1_JGVV11_270_T01	0.021326	-1.35	VIT_01s0011g03900	Receptor serine/threonine kinase PR5K
CHR1_JGVV11_272_T01	0.001114	-1.03	VIT_01s0011g03880	Sterol-C5(6)-desaturase
CHR1_JGVV11_467_T01	0.013955	-1.15	VIT_01s0011g01770	No hit
CHR1_JGVV11_501_T01	0.042779	-1.04	VIT_01s0011g01410	PLATZ transcription factor
CHR1_JGVV137_35_T01	0.031876	1.20	VIT_01s0137g00480	SEC14 cytosolic factor
CHR1_JGVV146_20_T01	0.003099	-1.85	VIT_01s0146g00220	Glutaredoxin-like
CHR1_JGVV150_23_T01	0.004409	-1.82	VIT_01s0150g00230	Pectinesterase family
CHR1_JGVV150_52_T01	0.000698	-1.61	VIT_01s0150g00540	Unknown protein
CHR1_JGVV26_151_T01	0.005773	1.12	VIT_01s0026g01050	Myb family
CHR1_JGVV26_246_T01	0.005705	-1.39	VIT_01s0026g00070	No hit
CHR1_JGVV26_27_T01	0.00373	-1.47	VIT_01s0026g02480	CP12-2
CHR10_GSVIVT00026147001_T01	0.027674	-1.32	VIT_10s0042g00190	No hit
CHR10_JGVV116_28_T01	0.035284	1.13	VIT_10s0116g00590	Pectinesterase family
CHR10_JGVV116_5_T01	0.044688	1.08	VIT_10s0116g00150	Receptor kinase RK20-1
CHR10_JGVV116_68_T01	0.021761	-1.02	VIT_10s0116g01270	F-box family protein
CHR10_JGVV116_71_T01	0.026009	-1.31	VIT_10s0116g01310	F-box family protein
CHR10_JGVV116_72_T01	0.02139	-1.02	VIT_10s0116g01330	F-box family protein
CHR10_JGVV116_73_T01	0.019672	-1.04	VIT_10s0116g01360	F-box family protein
CHR10_JGVV3_171_T01	0.048742	1.16	VIT_10s0003g01880	RKF1 (receptor-like kinase in flowers 1)
CHR10_JGVV3_224_T01	0.003826	-1.45	VIT_10s0003g02460	SRG1 (senescence-related gene 1) oxidoreductase
CHR10_JGVV3_225_T01	0.000088	-1.88	VIT_10s0003g02470	SRG1 (senescence-related gene 1) oxidoreductase
CHR10_JGVV3_311_T01	0.017712	1.45	VIT_10s0003g03430	No hit
CHR10_JGVV3_378_T01	0.000008	-3.17	VIT_10s0003g04250	Glutathione S-transferase GSTU22
CHR10_JGVV3_44_T01	0.004113	-1.31	VIT_10s0003g00470	Trans-resveratrol di-O-methyltransferase - VvROMT
CHR10_JGVV3_92_T01	0.042377	-1.05	VIT_10s0003g01010	Lipase GDSL
CHR10_JGVV71_88_T01	0.049568	1.49	VIT_10s0071g00130	R protein disease resistance protein
CHR10_PDVV3_402_T01	0.009784	-1.11	VIT_10s0003g04840	Receptor kinase TRKe
CHR10_RANDOM_JGVV168_4_T01	0.000746	1.29	VIT_10s0116g00930	Root hair defective 3 GTP-binding (RHD3)
CHR11_GSVIVT00015469001_T01	0.013009	-1.19	VIT_11s0016g04670	No hit
CHR11_GSVIVT00029290001_T01	0.006865	-1.28	VIT_11s0052g00270	R protein MLA10
CHR11_GSVIVT00029294001_T01	0.004239	-1.55	VIT_11s0052g00230	Accelerated cell death 11 (ACD11)
CHR11_JGVV118_19_T01	0.04015	1.08	VIT_11s0118g00230	ATSYTE/NTMC2T2.1/NTMC2TYPE2.1/SYTE
CHR11_JGVV16_136_T01	0.017779	1.52	VIT_11s0016g01640	Phenylalanine ammonia-lyase
CHR11_JGVV16_226_T01	0.003119	2.81	VIT_11s0016g02610	Caffeoyl-CoA O-methyltransferase
CHR11_JGVV16_23_T01	0.000087	-2.55	VIT_11s0016g00430	Lipase GDSL 5
CHR11_JGVV16_285_T01	0.038603	1.08	VIT_11s0016g03220	RNA-directed RNA polymerase
CHR11_JGVV16_427_T01	0.041931	-1.25	VIT_11s0016g04750	Potassium channel AKT1
CHR11_JGVV52_142_T01	0.004078	-1.49	VIT_11s0052g00240	Accelerated cell death 11 (ACD11)
CHR11_JGVV65_34_T01	0.018041	1.06	VIT_11s0065g00390	Tassel serine threonine kinase 1
CHR11_JGVV65_87_T01	0.009028	-1.30	VIT_11s0065g01050	No hit
CHR11_PDVV16_138_T01	0.007037	-1.10	VIT_11s0016g01430	Zinc finger (C3HC4-type ring finger)
CHR11_PDVV16_148_T01	0.000029	3.41	VIT_11s0016g01540	Ankyrin repeat family protein
CHR11_PDVV52_10_T01	0.000128	1.32	VIT_11s0052g01790	No hit
CHR12_GSVIVT00013344001_T01	0.042377	1.07	VIT_12s0121g00340	No hit
CHR12_GSVIVT00022861001_T01	0.000746	-1.14	VIT_12s0034g02270	Cc-nbs-lrr resistance protein
CHR12_GSVIVT00023081001_T01	0.007705	-1.34	VIT_12s0034g00170	No hit
CHR12_GSVIVT00030020001_T01	0.007122	-1.18	VIT_12s0057g00350	Exopolygalacturonase
CHR12_GSVIVT00030021001_T01	0.00712	-1.40	VIT_12s0057g00360	No hit
CHR12_JGVV134_2_T01	0.018429	-1.10	VIT_12s0134g00020	Myrcene synthase (VvTPS34), (E)-b-Ocimene syn
CHR12_JGVV28_1_T01	0.004648	-1.66	VIT_12s0028g04040	Ankyrin repeat
CHR12_JGVV28_107_T01	0.02348	-1.11	VIT_12s0028g02890	O-methyltransferase
CHR12_JGVV28_116_T01	0.044801	-1.45	VIT_12s0028g02800	Isoflavone methyltransferase/ Orcinol O-methyltransferase 1 oomt1
CHR12_JGVV28_2_T01	0.003861	-1.40	VIT_12s0028g04030	Ankyrin repeat
CHR12_JGVV28_234_T01	0.032289	1.35	VIT_12s0028g01560	Zinc finger (C3HC4-type ring finger)
CHR12_JGVV28_237_T01	0.003678	-1.45	VIT_12s0028g01530	S-receptor kinase
CHR12_JGVV28_238_T01	0.015302	-1.32	VIT_12s0028g01520	S-receptor kinase
CHR12_JGVV28_243_T01	0.031697	-1.07	VIT_12s0028g01430	S-locus lectin protein kinase
CHR12_JGVV28_5_T01	0.000746	-1.46	VIT_12s0028g04000	Ankyrin repeat
CHR12_JGVV28_6_T01	0.0095	-1.10	VIT_12s0028g03990	Ankyrin repeat
CHR12_JGVV34_11_T01	0.00354	-1.24	VIT_12s0034g02500	R protein MLA10
CHR12_JGVV34_181_T01	0.024872	-2.26	VIT_12s0034g00270	R protein L6
CHR12_JGVV34_23_T01	0.002454	-1.80	VIT_12s0034g02350	R protein disease resistance protein
CHR12_JGVV35_161_T01	0.00028	-1.61	VIT_12s0035g00380	AAA-type ATPase
CHR12_JGVV35_163_T01	0.023595	-1.13	VIT_12s0035g00350	AAA-type ATPase
CHR12_JGVV35_25_T01	0.043427	-1.18	VIT_12s0035g02040	No hit
CHR12_JGVV35_64_T01	0.000007	3.50	VIT_12s0035g01640	DNA binding
CHR12_JGVV35_72_T01	0.006207	1.09	VIT_12s0035g01470	Disease resistance protein RPS2
CHR12_JGVV35_88_T01	0.005814	1.03	VIT_12s0035g01250	Disease resistance protein (NBS-LRR class)
CHR12_JGVV59_10_T01	0.000428	-1.73	VIT_12s0059g00110	Ankyrin repeat
CHR12_JGVV59_11_T01	0.003099	1.66	VIT_12s0059g00120	Ankyrin repeat
CHR12_JGVV59_12_T01	0.001114	-1.43	VIT_12s0059g00130	Ankyrin repeat
CHR12_JGVV59_14_T01	0.000117	-1.86	VIT_12s0059g00150	Ankyrin repeat
CHR12_JGVV59_235_T01	0.034087	-1.15	VIT_12s0059g02480	CYCP2;1 (cyclin p2;1)
CHR12_JGVV59_31_T01	0.022399	-1.25	VIT_12s0059g00330	TAFII59 (TATA box associated factor II 59)
CHR12_JGVV59_4_T01	0.000029	-2.57	VIT_12s0059g00050	Ankyrin repeat
CHR12_JGVV59_47_T01	0.017708	-1.47	VIT_12s0059g00500	No hit
CHR12_JGVV59_7_T01	0.018465	-1.58	VIT_12s0059g00080	Ankyrin repeat
CHR12_JGVV59_8_T01	0.003007	-1.13	VIT_12s0059g00090	Ankyrin repeat
CHR12_PDVV34_64_T01	0.010564	1.04	VIT_12s0034g01730	No hit
CHR12_PDVV35_157_T01	0.00223	-1.15	VIT_12s0035g00360	AAA-type ATPase
CHR13_GSVIVT00001390001_T01	0.000635	-2.45	VIT_13s0156g00490	No hit
CHR13_JGVV101_37_T01	0.00409	-1.30	VIT_13s0101g00520	Unknown protein
CHR13_JGVV106_14_T01	0.018429	-1.07	VIT_13s0106g00200	Unknown
CHR13_JGVV106_25_T01	0.017691	1.01	VIT_13s0106g00360	Non-symbiotic hemoglobin class 1
CHR13_JGVV106_3_T01	0.00004	4.04	VIT_13s0106g00030	Ankyrin repeat
CHR13_JGVV106_4_T01	0.000029	3.43	VIT_13s0106g00040	Ankyrin
CHR13_JGVV106_5_T01	0.001692	1.43	VIT_13s0106g00060	Ankyrin repeat
CHR13_JGVV139_22_T01	0.00451	-1.11	VIT_13s0139g00230	R protein disease resistance protein
CHR13_JGVV147_10_T01	0.002537	-1.50	VIT_13s0147g00140	RNase H
CHR13_JGVV156_41_T01	0.000265	1.57	VIT_13s0156g00470	No hit
CHR13_JGVV175_18_T01	0.004113	1.23	VIT_13s0175g00210	NLI interacting factor (NIF)
CHR13_JGVV175_20_T01	0.005391	1.35	VIT_13s0175g00230	No hit
CHR13_JGVV19_224_T01	0.034235	-1.04	VIT_13s0019g02950	UGT76C2 (UDP-glucosyl transferase 76C2)
CHR13_JGVV19_286_T01	0.011668	-1.56	VIT_13s0019g02300	Wall-associated receptor kinase-like 20
CHR13_JGVV19_412_T01	0.001369	1.19	VIT_13s0019g00390	F-box family protein
CHR13_JGVV19_70_T01	0.000428	-2.38	VIT_13s0019g04570	GCN5 N-acetyltransferase (GNAT)
CHR13_JGVV47_36_T01	0.001359	-1.99	VIT_13s0047g00800	No hit
CHR13_JGVV47_79_T01	0.000495	-1.57	VIT_13s0047g00100	No hit
CHR13_JGVV47_84_T01	0.010138	1.10	VIT_13s0047g00050	ZIFL1 (Zinc induced facilitator 1)
CHR13_JGVV47_87_T01	0.000431	1.96	VIT_13s0047g00020	ZIF1 (zinc induced facilitator 1); carbohydrate transporter
CHR13_JGVV64_106_T01	0.000672	-1.35	VIT_13s0064g00670	No hit
CHR13_JGVV64_6_T01	0.004847	-1.26	VIT_13s0064g01830	R protein disease resistance protein
CHR13_JGVV67_123_T01	0.015302	-1.18	VIT_13s0067g01980	Proteinase inhibitor (LUTI)
CHR13_JGVV67_197_T01	0.001677	1.58	VIT_13s0067g00830	R protein PRF disease resistance protein
CHR13_JGVV67_198_T01	0.008557	1.49	VIT_13s0067g00810	R protein PRF disease resistance protein
CHR13_JGVV67_201_T01	0.004146	1.15	VIT_13s0067g00780	R protein PRF disease resistance protein
CHR13_JGVV67_203_T01	0.002236	1.32	VIT_13s0067g00760	R protein PRF disease resistance protein
CHR13_JGVV67_205_T01	0.000186	1.56	VIT_13s0067g00740	R protein PRF disease resistance protein
CHR13_JGVV67_220_T01	0.000213	-1.60	VIT_13s0067g00440	Protein kinase Xa21
CHR13_JGVV67_73_T01	0.01026	-1.63	VIT_13s0067g02800	Cytochrome P450, family 79, subfamily B, polypeptide 2
CHR13_JGVV74_53_T01	0.004497	-1.27	VIT_13s0074g00690	ABC Transporter (VvPDR26 - VvABCG56)
CHR13_PDVV106_13_T01	0.030791	-1.05	VIT_13s0106g00170	Cig3
CHR13_PDVV147_12_T01	0.014107	-1.12	VIT_13s0147g00170	No hit
CHR13_RANDOM_JGVV112_43_T01	0.000011	-2.30	VIT_13s0067g01310	R protein disease resistance protein
CHR14_GSVIVT00021915001_T01	0.029817	1.39	VIT_14s0030g01210	R protein disease resistance protein
CHR14_GSVIVT00021955001_T01	0.00223	2.04	VIT_14s0030g00870	CC-NBS-LRR class
CHR14_GSVIVT00030915001_T01	0.003007	1.18	VIT_14s0006g02030	Tetratricopeptide helical
CHR14_GSVIVT00031103001_T01	0.000525	-1.92	VIT_14s0060g02540	No hit
CHR14_GSVIVT00031104001_T01	0	-5.45	VIT_14s0060g02520	Unknown
CHR14_GSVIVT00031107001_T01	0.013795	-1.44	VIT_14s0060g02480	Unknown
CHR14_GSVIVT00031108001_T01	0.009378	-1.25	VIT_14s0060g02470	Unknown
CHR14_GSVIVT00036194001_T01	0.000054	3.68	VIT_14s0081g00750	No hit
CHR14_JGVV108_100_T01	0.008311	-1.08	VIT_14s0108g01080	myb domain protein 106
CHR14_JGVV128_67_T01	0.025331	1.03	VIT_14s0128g00720	Acyl-CoA synthetase long-chain member 7
CHR14_JGVV30_109_T01	0.002962	1.50	VIT_14s0030g00970	Oxidoreductase, zinc-binding dehydrogenase family
CHR14_JGVV30_114_T01	0.004847	1.62	VIT_14s0030g00840	R protein disease resistance protein
CHR14_JGVV30_172_T01	0.000295	2.26	VIT_14s0030g00140	CC-NBS-LRR class
CHR14_JGVV30_176_T01	0.000054	2.23	VIT_14s0030g00040	Disease resistance protein (CC-NBS-LRR class)
CHR14_JGVV30_177_T01	0.000029	1.83	VIT_14s0030g00030	Glutathione synthetase, chloroplast precursor
CHR14_JGVV36_115_T01	0.034087	-1.01	VIT_14s0036g00010	R protein PRF disease resistance protein
CHR14_JGVV6_134_T01	0.011527	-1.18	VIT_14s0006g02270	MATE efflux family protein
CHR14_JGVV6_138_T01	0.016554	-1.20	VIT_14s0006g02320	Nuclear transcription factor Y subunit C-4
CHR14_JGVV6_185_T01	0.002768	-1.10	VIT_14s0006g02890	ATSYTE/NTMC2T3.2/NTMC2TYPE3.2/SYTE
CHR14_JGVV60_130_T01	0.005919	-1.15	VIT_14s0060g01300	Universal stress protein (USP) family protein
CHR14_JGVV60_17_T01	0.000844	-1.60	VIT_14s0060g02550	Unknown
CHR14_JGVV60_193_T01	0.027887	-1.02	VIT_14s0060g00620	Ribosome-binding factor A; Glycoside hydrolase, family 28
CHR14_JGVV66_114_T01	0.019018	-1.12	VIT_14s0066g01260	Lipase GDSL
CHR14_JGVV66_235_T01	0.026953	1.08	VIT_14s0066g02530	Fumarate reductase/succinate dehydrogenase flavoprotein
CHR14_JGVV66_55_T01	0.000029	-2.73	VIT_14s0066g00620	Chitinase, class III
CHR14_JGVV66_77_T01	0.0069	1.00	VIT_14s0066g00870	ATPase-like domain-containing
CHR14_JGVV68_211_T01	0.003837	-1.34	VIT_14s0068g02240	HcrVf1 protein
CHR14_JGVV68_9_T01	0.049444	-1.06	VIT_14s0068g00100	feronia receptor-like kinase
CHR14_JGVV81_4_T01	0.015592	-1.02	VIT_14s0081g00790	Cc-nbs-lrr resistance protein
CHR14_PDVV30_112_T01	0.002537	1.30	VIT_14s0030g01030	Alcohol dehydrogenase
CHR14_PDVV30_119_T01	0.002725	1.26	VIT_14s0030g00920	Alcohol dehydrogenase
CHR14_PDVV6_56_T01	0.000095	-2.02	VIT_14s0006g00660	No hit
CHR14_PDVV68_217_T01	0.049464	-1.05	VIT_14s0068g02210	HcrVf1 protein
CHR14_PDVV81_7_T01	0.000746	1.78	VIT_14s0081g00770	R protein disease resistance protein
CHR15_GSVIVT00018351001_T01	0.015302	-1.34	VIT_15s0021g00840	Disease resistance family protein
CHR15_GSVIVT00018409001_T01	0.017649	-1.29	VIT_15s0021g00180	RPP13 (recognition of peronospora parasitica 13)
CHR15_GSVIVT00018412001_T01	0.002717	1.67	VIT_15s0021g00150	Disease resistance protein RGA4
CHR15_GSVIVT00019198001_T01	0.002768	-1.74	VIT_15s0024g01710	No hit
CHR15_GSVIVT00026863001_T01	0.000046	-2.18	VIT_15s0046g03230	Disease resistance protein RGA4
CHR15_GSVIVT00027415001_T01	0.000715	2.15	VIT_15s0048g02800	Unknown
CHR15_JGVV107_18_T01	0.000431	1.69	VIT_15s0107g00270	Mechanosensitive ion channel
CHR15_JGVV21_218_T01	0.006007	-1.27	VIT_15s0021g00270	Ent-kaurenoic acid oxidase
CHR15_JGVV24_11_T01	0.002222	-2.35	VIT_15s0024g01800	No hit
CHR15_JGVV45_17_T01	0.028947	-1.17	VIT_15s0045g00230	No hit
CHR15_JGVV46_17_T01	0.035284	1.10	VIT_15s0046g03590	(+)-neomenthol dehydrogenase
CHR15_JGVV46_203_T01	0.001632	-1.09	VIT_15s0046g01490	No hit
CHR15_JGVV46_53_T01	0.031886	-1.05	VIT_15s0046g03140	DTA2 (downstream target of AGL15 2)
CHR15_JGVV48_49_T01	0.012299	-1.46	VIT_15s0048g02490	Catechol O-methyltransferase
CHR15_JGVV48_50_T01	0.014369	-1.30	VIT_15s0048g02480	Caffeate 3-O-methyltransferase 1
CHR15_JGVV48_51_T01	0.000229	-2.08	VIT_15s0048g02460	Quercetin 3-O-methyltransferase 1
CHR15_PDVV21_86_T01	0.018569	1.89	VIT_15s0021g02030	Homoserine dehydrogenase
CHR16_GSVIVT00018689001_T01	0.023305	-1.02	VIT_16s0022g00280	No hit
CHR16_GSVIVT00038645001_T01	0.003051	-2.09	VIT_16s0098g00910	No hit
CHR16_JGVV100_105_T01	0.035479	-1.16	VIT_16s0100g00220	No hit
CHR16_JGVV13_121_T01	0.000011	1.94	VIT_16s0013g01890	UDP-arabinose 4-epimerase 3
CHR16_JGVV13_38_T01	0.040497	1.08	VIT_16s0013g00420	No hit
CHR16_JGVV13_50_T01	0.002733	-1.59	VIT_16s0013g00600	No hit
CHR16_JGVV22_134_T01	0.031876	-1.01	VIT_16s0022g00950	No hit
CHR16_JGVV22_23_T01	0.006987	1.51	VIT_16s0022g02250	basic helix-loop-helix (bHLH) family
CHR16_JGVV39_114_T01	0.000935	-2.04	VIT_16s0039g01740	myb domain protein 93
CHR16_JGVV39_117_T01	0.038662	-1.13	VIT_16s0039g01800	Phosphate-induced protein 1
CHR16_JGVV39_92_T01	0.007983	1.62	VIT_16s0039g01510	Calcium-dependent protein kinase-related
CHR16_JGVV50_205_T01	0.00003	-2.77	VIT_16s0050g00520	Tripeptidyl-peptidase 2
CHR16_JGVV50_74_T01	0.019672	-1.57	VIT_16s0050g01980	EIX receptor 2
CHR16_JGVV50_77_T01	0.011219	-1.39	VIT_16s0050g01950	Disease resistance family protein / LRR family
CHR16_JGVV50_78_T01	0.030237	-1.00	VIT_16s0050g01920	Curculin (mannose-binding) lectin
CHR16_JGVV50_79_T01	0.002486	-1.93	VIT_16s0050g01910	Unknown
CHR16_JGVV50_82_T01	0.02055	-1.04	VIT_16s0050g01880	Receptor kinase homolog LRK10
CHR16_JGVV98_126_T01	0.018465	-1.38	VIT_16s0098g00650	No hit
CHR16_PDVV98_169_T01	0.002722	1.66	VIT_16s0098g00090	Zinc finger (C3HC4-type ring finger)
CHR17_GSVIVT00008148001_T01	0.034438	-1.34	VIT_17s0000g04920	Histidine kinase (AHK3)
CHR17_GSVIVT00008326001_T01	0.018113	-1.33	VIT_17s0000g03350	Serine/threonine protein kinase
CHR17_JGVV0_527_T01	0.044688	-1.26	VIT_17s0000g04480	ERF/AP2 Gene Family (VvERF048)
CHR17_JGVV0_709_T01	0.000224	-1.71	VIT_17s0000g02440	Integral membrane protein
CHR17_JGVV0_859_T01	0.035378	1.31	VIT_17s0000g00650	No hit
CHR17_JGVV53_67_T01	0.001515	1.35	VIT_17s0053g00970	No hit
CHR17_JGVV53_72_T01	0.003426	1.20	VIT_17s0053g01050	Non-symbiotic hemoglobin class 1
CHR18_GSVIVT00009063001_T01	0.006902	-1.24	VIT_18s0001g06130	No hit
CHR18_JGVV1_1023_T01	0.00001	-3.19	VIT_18s0001g13820	Cytochrome P450, family 83, subfamily B, polypeptide 1
CHR18_JGVV1_1024_T01	0.002148	-1.61	VIT_18s0001g13830	Cytochrome P450, family 83, subfamily B, polypeptide 1
CHR18_JGVV1_1026_T01	0.002424	-1.70	VIT_18s0001g13850	Cytochrome P450, family 83, subfamily B, polypeptide 1
CHR18_JGVV1_1042_T01	0.007226	1.13	VIT_18s0001g14010	Sulfate adenylyltransferase
CHR18_JGVV1_1173_T01	0.004497	1.13	VIT_18s0001g15430	Alliin lyase
CHR18_JGVV1_21_T01	0.005307	-1.01	VIT_18s0001g00320	LYS/HIS transporter 7 LHT7
CHR18_JGVV1_231_T01	0.01269	-1.14	VIT_18s0001g03880	Polcalcin
CHR18_JGVV1_336_T01	0.019586	-1.09	VIT_18s0001g06060	UDP-glycosyltransferase 85A1
CHR18_JGVV1_351_T01	0.016422	-1.31	VIT_18s0001g06320	Cupin, RmlC-type
CHR18_JGVV1_415_T01	0.005254	-1.12	VIT_18s0001g07270	R protein MLA10
CHR18_JGVV1_651_T01	0.006047	-1.40	VIT_18s0001g09810	Serine-threonine protein kinase
CHR18_JGVV1_652_T01	0.018424	-1.17	VIT_18s0001g09820	S-domain receptor kinase
CHR18_JGVV1_748_T01	0.000079	-1.73	VIT_18s0001g10830	Patatin
CHR18_JGVV1_749_T01	0.00065	-1.24	VIT_18s0001g10850	Patatin
CHR18_JGVV1_751_T01	0.000117	-1.43	VIT_18s0001g10870	Patatin
CHR18_JGVV1_754_T01	0.000566	-1.50	VIT_18s0001g10900	Patatin
CHR18_JGVV1_833_T01	0.012798	-1.06	VIT_18s0001g11790	Inositol polyphosphate 5-phosphatase
CHR18_JGVV1_856_T01	0.006987	-1.05	VIT_18s0001g12040	Coniferyl-alcohol glucosyltransferase
CHR18_JGVV1_96_T01	0.047119	-1.13	VIT_18s0001g01460	No hit
CHR18_JGVV1_97_T01	0.004506	-1.39	VIT_18s0001g01470	No hit
CHR18_JGVV1_98_T01	0.018524	-1.52	VIT_18s0001g01480	No hit
CHR18_JGVV117_41_T01	0.019672	1.25	VIT_18s0117g00060	R protein L6
CHR18_JGVV117_43_T01	0.004847	1.57	VIT_18s0117g00040	No hit
CHR18_JGVV117_44_T01	0.000042	3.40	VIT_18s0117g00030	No hit
CHR18_JGVV117_45_T01	0.046532	-1.01	VIT_18s0117g00020	R protein L6
CHR18_JGVV122_85_T01	0.000845	2.17	VIT_18s0122g00450	Sinapyl alcohol dehydrogenase
CHR18_JGVV166_1_T01	0.009784	-1.25	VIT_18s0166g00010	Protein kinase Xa21
CHR18_JGVV166_3_T01	0.013053	-1.47	VIT_18s0166g00040	Protein kinase Xa21
CHR18_JGVV41_104_T01	0.027491	-1.02	VIT_18s0041g01210	Lectin protein kinase
CHR18_JGVV41_107_T01	0.018424	-1.17	VIT_18s0041g01160	Lectin protein kinase
CHR18_JGVV41_109_T01	0.007422	-1.12	VIT_18s0041g01140	Lectin protein kinase
CHR18_JGVV41_117_T01	0.010323	1.55	VIT_18s0041g01030	Non-symbiotic hemoglobin class 1
CHR18_JGVV41_13_T01	0.000014	4.21	VIT_18s0041g02330	No hit
CHR18_JGVV41_173_T01	0.017407	1.64	VIT_18s0041g00390	Cysteine protease inhibitor
CHR18_JGVV41_53_T01	0.008633	-1.35	VIT_18s0041g01800	Taxadiene 5-alpha-hydroxylase
CHR18_JGVV75_6_T01	0.003536	1.11	VIT_18s0075g00080	Anaphase-promoting complex component APC1
CHR18_JGVV75_7_T01	0.000265	2.00	VIT_18s0075g00090	Unknown
CHR18_JGVV89_119_T01	0.010217	1.20	VIT_18s0089g00090	R protein L6
CHR18_JGVV89_63_T01	0.003565	-1.39	VIT_18s0089g00740	No hit
CHR18_JGVV89_80_T01	0.002384	1.60	VIT_18s0089g00550	TIR-NBS-TIR type disease resistance protein
CHR18_JGVV89_81_T01	0.000225	-1.31	VIT_18s0089g00540	Ethylene overproducer 1 (ETO1)
CHR18_RANDOM_JGVV111_1_T01	0.003007	1.24	VIT_18s0122g00030	No hit
CHR18_RANDOM_JGVV152_6_T01	0.002722	1.38	VIT_18s0001g00620	Homeodomain leucine zipper protein HB-15
CHR18_RANDOM_JGVV170_12_T01	0.000029	-2.47	VIT_18s0001g03260	R protein L6
CHR18_RANDOM_JGVV170_13_T01	0.005391	-1.14	VIT_18s0001g03280	V-type H+-transporting ATPase subunit G
CHR18_RANDOM_JGVV170_14_T01	0.009784	-1.78	VIT_18s0001g03320	V-type H+-transporting ATPase subunit G
CHR18_RANDOM_JGVV170_15_T01	0.011617	-1.18	VIT_18s0001g03380	No hit
CHR18_RANDOM_JGVV170_19_T01	0.01482	-1.38	VIT_18s0001g03500	V-type H+-transporting ATPase subunit G
CHR18_RANDOM_JGVV82_48_T01	0.012008	-1.25	VIT_18s0001g04560	Germacrene-D synthase, partial/pseudo
CHR18_RANDOM_JGVV82_7_T01	0.000746	-1.65	VIT_18s0001g03690	Unknown protein
CHR18_RANDOM_JGVV82_78_T01	0.034148	-1.16	VIT_18s0001g05350	Germacrene D synthase
CHR19_GSVIVT00014146001_T01	0.035284	-1.23	VIT_19s0014g00800	No hit
CHR19_GSVIVT00014655001_T01	0.007683	-1.37	VIT_19s0015g00240	No hit
CHR19_GSVIVT00020334001_T01	0.004203	-1.63	VIT_19s0027g01230	CF4
CHR19_GSVIVT00020367001_T01	0.000043	1.89	VIT_19s0027g01000	Disease resistance protein (NBS-LRR class)
CHR19_GSVIVT00020369001_T01	0.000007	3.64	VIT_19s0027g00970	No hit
CHR19_GSVIVT00036793001_T01	0.015267	-1.66	VIT_19s0085g00150	Receptor Like Protein 26
CHR19_JGVV135_14_T01	0.007586	-1.05	VIT_19s0135g00180	CYP72A59
CHR19_JGVV135_21_T01	0.0267	-1.25	VIT_19s0135g00290	CYP72A59
CHR19_JGVV135_22_T01	0.002486	-1.63	VIT_19s0135g00300	Ankyrin
CHR19_JGVV14_117_T01	0.002482	1.20	VIT_19s0014g01360	Curculin (mannose-binding) lectin
CHR19_JGVV14_18_T01	0.004741	-1.62	VIT_19s0014g00190	Unknown
CHR19_JGVV14_279_T01	0.006863	-1.52	VIT_19s0014g03160	NADPH:protochlorophyllide oxidoreductase
CHR19_JGVV14_357_T01	0.015267	-1.44	VIT_19s0014g04040	S-receptor protein kinase
CHR19_JGVV14_359_T01	0.003007	-1.24	VIT_19s0014g04060	ARK3 (Arabidopsis Receptor Kinase 3)
CHR19_JGVV14_362_T01	0.016169	-1.23	VIT_19s0014g04090	Serine/threonine-protein kinase receptor ARK3
CHR19_JGVV14_368_T01	0.000789	-1.69	VIT_19s0014g04160	ARK3 (Arabidopsis Receptor Kinase 3)
CHR19_JGVV14_373_T01	0.000566	1.66	VIT_19s0014g04210	S-locus protein kinase
CHR19_JGVV14_376_T01	0.002222	1.37	VIT_19s0014g04240	S-locus protein kinase
CHR19_JGVV14_384_T01	0.006007	-1.21	VIT_19s0014g04330	Cysteine-rich receptor-like protein kinase 23
CHR19_JGVV14_385_T01	0.007033	-1.44	VIT_19s0014g04340	S-locus protein kinase
CHR19_JGVV14_399_T01	0.011085	-1.28	VIT_19s0014g04510	S-locus protein kinase
CHR19_JGVV14_404_T01	0.002215	-1.88	VIT_19s0014g04580	S-locus protein kinase
CHR19_JGVV14_473_T01	0.000058	-2.77	VIT_19s0014g05330	Ankyrin repeat
CHR19_JGVV14_474_T01	0	-4.99	VIT_19s0014g05340	No hit
CHR19_JGVV14_475_T01	0.000058	-3.22	VIT_19s0014g05350	No hit
CHR19_JGVV14_480_T01	0.02253	-1.32	VIT_19s0014g05400	C-myc binding protein
CHR19_JGVV14_66_T01	0.007226	-1.31	VIT_19s0014g00820	No hit
CHR19_JGVV14_74_T01	0.016554	1.50	VIT_19s0014g00900	Brassinosteroid Signaling positive regulator (BZR1)
CHR19_JGVV15_127_T01	0.041553	1.04	VIT_19s0015g01350	Stachyose synthase precursor
CHR19_JGVV15_179_T01	0.011227	-1.33	VIT_19s0015g02130	Ankyrin repeat
CHR19_JGVV15_184_T01	0.000222	-1.66	VIT_19s0015g02210	Ankyrin repeat protein
CHR19_JGVV15_188_T01	0.00053	-1.82	VIT_19s0015g02280	Ankyrin repeat
CHR19_JGVV15_192_T01	0.000428	-1.75	VIT_19s0015g02380	Ankyrin repeat
CHR19_JGVV15_193_T01	0.003826	-1.70	VIT_19s0015g02390	No hit
CHR19_JGVV15_194_T01	0.000431	-1.93	VIT_19s0015g02410	Receptor protein kinase
CHR19_JGVV15_199_T01	0.002222	-1.15	VIT_19s0015g02470	Zinc finger (C3HC4-type ring finger)
CHR19_JGVV15_200_T01	0.007454	-1.82	VIT_19s0015g02480	Ankyrin repeat
CHR19_JGVV15_3_T01	0.048742	-1.07	VIT_19s0015g00030	Receptor Like Protein 26
CHR19_JGVV15_81_T01	0.033708	-1.15	VIT_19s0015g00850	Oligopeptide transporter OPT1
CHR19_JGVV176_2_T01	0.005389	-1.18	VIT_19s0176g00020	AAA-type ATPase
CHR19_JGVV27_31_T01	0.004359	-1.39	VIT_19s0027g01550	Disease resistance protein (CC-NBS-LRR class)
CHR19_JGVV85_53_T01	0.019257	-1.49	VIT_19s0085g00670	No hit
CHR19_JGVV85_92_T01	0.00267	-1.73	VIT_19s0085g00160	CF9
CHR19_JGVV90_79_T01	0.000366	-2.08	VIT_19s0090g00890	No hit
CHR19_JGVV93_28_T01	0	-4.80	VIT_19s0093g00390	Glutathione S-transferase 25 GSTU25
CHR19_PDVV135_21_T01	0.000382	-1.51	VIT_19s0135g00250	Ankyrin repeat protein
CHR19_PDVV15_180_T01	0.001056	-1.82	VIT_19s0015g02180	Unknown
CHR19_PDVV15_186_T01	0.001692	-1.85	VIT_19s0015g02230	Ankyrin repeat
CHR19_PDVV15_200_T01	0.012539	-1.30	VIT_19s0015g02400	No hit
CHR19_PDVV27_43_T01	0.000566	-1.44	VIT_19s0027g01240	No hit
CHR19_PDVV27_62_T01	0.000117	3.21	VIT_19s0027g00990	No hit
CHR2_GSVIVT00011521001_T01	0.017708	-1.10	VIT_02s0109g00410	No hit
CHR2_GSVIVT00013061001_T01	0.002222	-1.79	VIT_02s0012g02150	Reduced sugar response 4 RSR4
CHR2_GSVIVT00013288001_T01	0.007572	-1.18	VIT_02s0012g00010	No hit
CHR2_GSVIVT00022735001_T01	0.000566	-1.14	VIT_02s0033g00920	No hit
CHR2_JGVV12_55_T01	0.000075	2.60	VIT_02s0012g02460	NADP-malic enzyme
CHR2_JGVV87_81_T01	0.018041	-1.10	VIT_02s0087g00150	No hit
CHR2_PDVV12_14_T01	0.002222	-1.17	VIT_02s0012g03100	No hit
CHR2_PDVV12_154_T01	0.009784	-1.13	VIT_02s0012g01530	No hit
CHR2_PDVV154_46_T01	0.002	-1.20	VIT_02s0154g00560	No hit
CHR2_PDVV33_94_T01	0.000849	-1.41	VIT_02s0033g01200	No hit
CHR3_GSVIVT00000354001_T01	0.005391	-1.77	VIT_03s0132g00410	Wall-associated receptor kinase-like 9
CHR3_GSVIVT00015708001_T01	0.003565	-1.78	VIT_03s0017g00910	No hit
CHR3_GSVIVT00036953001_T01	0.022985	1.00	VIT_03s0088g01300	No hit
CHR3_JGVV110_2_T01	0.04903	1.08	VIT_03s0110g00020	Unknown
CHR3_JGVV110_6_T01	0.005039	1.49	VIT_03s0110g00080	Unknown
CHR3_JGVV132_24_T01	0.014905	1.24	VIT_03s0132g00310	Myosin-like protein XIK
CHR3_JGVV132_30_T01	0.016137	-1.62	VIT_03s0132g00380	Wall-associated kinase 1 (WAK1)
CHR3_JGVV132_31_T01	0.046757	-1.12	VIT_03s0132g00390	Wall-associated kinase 1 (WAK1)
CHR3_JGVV132_35_T01	0.028694	-1.08	VIT_03s0132g00450	Cold-induced wall associated kinase
CHR3_JGVV167_5_T01	0.015267	-1.50	VIT_03s0167g00050	Concanavalin A lectin
CHR3_JGVV17_1_T01	0.005773	1.55	VIT_03s0017g00020	No hit
CHR3_JGVV17_34_T01	0.006026	1.54	VIT_03s0017g00620	GA 20-oxidase
CHR3_JGVV17_63_T01	0.009784	-1.24	VIT_03s0017g01130	Cis-zeatin O-beta-D-glucosyltransferase
CHR3_JGVV17_95_T01	0.02139	1.06	VIT_03s0017g01550	CRK10 (cysteine-rich RLK10)
CHR3_JGVV38_163_T01	0.01906	1.90	VIT_03s0038g03070	O-acetyltransferase
CHR3_JGVV38_218_T01	0.000705	1.40	VIT_03s0038g02480	SKP1
CHR3_JGVV38_294_T01	0.021054	-1.10	VIT_03s0038g01630	R protein PRF disease resistance protein
CHR3_JGVV38_297_T01	0.00153	-2.65	VIT_03s0038g01590	Disease resistance protein (CC-NBS-LRR class)
CHR3_JGVV38_298_T01	0.018113	-1.18	VIT_03s0038g01580	R protein PRF disease resistance protein
CHR3_JGVV38_299_T01	0.000031	2.91	VIT_03s0038g01550	R protein PRF disease resistance protein
CHR3_JGVV38_300_T01	0.004931	1.04	VIT_03s0038g01540	R protein PRF disease resistance protein
CHR3_JGVV38_310_T01	0.032603	-1.72	VIT_03s0038g01430	Phytochelatin synthetase
CHR3_JGVV38_349_T01	0.000968	-1.11	VIT_03s0038g00920	Carbohydrate kinase, PfkB
CHR3_JGVV38_375_T01	0.005039	-1.34	VIT_03s0038g00550	ferulate 5-hydroxylase
CHR3_JGVV38_379_T01	0.001992	-1.30	VIT_03s0038g00500	ferulate 5-hydroxylase
CHR3_JGVV63_134_T01	0.004847	-1.18	VIT_03s0063g01450	VRN1 (reduced vernalization response 1)
CHR3_JGVV63_138_T01	0.000425	1.26	VIT_03s0063g01490	CYP82C1p
CHR3_JGVV63_183_T01	0.00392	1.79	VIT_03s0063g01960	Non-symbiotic hemoglobin class 1
CHR3_JGVV63_69_T01	0.010852	1.09	VIT_03s0063g00750	Carboxylesterase CXE
CHR3_JGVV88_5_T01	0.001477	-1.32	VIT_03s0088g01240	basic helix-loop-helix (bHLH) family
CHR3_JGVV88_84_T01	0.02348	-1.56	VIT_03s0088g00290	Phytosulfokines PSK2
CHR3_JGVV91_5_T01	0.04352	1.11	VIT_03s0091g01240	Serine carboxypeptidase S10 / Anthocyanin Acyl-transferase
CHR3_JGVV97_12_T01	0.032734	-1.11	VIT_03s0097g00120	Concanavalin A lectin
CHR3_JGVV97_36_T01	0.0086	1.15	VIT_03s0097g00510	Oligopeptide transporter OPT4
CHR4_GSVIVT00019015001_T01	0.029817	1.11	VIT_04s0023g01310	No hit
CHR4_GSVIVT00026550001_T01	0.005276	-1.27	VIT_04s0044g00800	S-receptor kinase
CHR4_GSVIVT00035777001_T01	0.005167	-1.38	VIT_04s0008g04770	Zinc finger protein VAR3, chloroplastic
CHR4_JGVV23_236_T01	0.049097	-1.05	VIT_04s0023g01330	Homeobox protein 5 (VvATHB-6)
CHR4_JGVV43_35_T01	0.029817	1.04	VIT_04s0043g00500	Dynamin homolog
CHR4_JGVV44_110_T01	0.02348	-1.41	VIT_04s0044g00840	S-receptor kinase
CHR4_JGVV44_111_T01	0.012539	-1.55	VIT_04s0044g00810	S-receptor kinase
CHR4_JGVV44_114_T01	0.027828	1.11	VIT_04s0044g00770	Cellulose synthase CSLE1
CHR4_JGVV44_115_T01	0.021473	-1.39	VIT_04s0044g00750	S-receptor kinase
CHR4_JGVV44_119_T01	0.042377	-1.06	VIT_04s0044g00660	S-receptor kinase
CHR4_JGVV69_1_T01	0.020006	-1.02	VIT_04s0069g00010	Glutamate receptor protein
CHR4_JGVV69_24_T01	0.000047	2.08	VIT_04s0069g00300	Gamma-aminobutyrate transaminase subunit precursor isozyme 3
CHR4_JGVV8_19_T01	0.000746	-1.76	VIT_04s0008g00280	Amino acid permease 1
CHR4_JGVV8_23_T01	0.002482	1.45	VIT_04s0008g00320	Leucine-rich repeat family protein
CHR4_JGVV8_376_T01	0.003536	1.59	VIT_04s0008g03990	Unknown
CHR4_JGVV8_379_T01	0.006007	-1.37	VIT_04s0008g04020	RD22 [Vitis vinifera]
CHR4_JGVV8_380_T01	0.001022	-1.17	VIT_04s0008g04030	No hit
CHR4_JGVV8_384_T01	0.002165	-3.10	VIT_04s0008g04090	RD22 [Vitis vinifera]
CHR4_JGVV8_385_T01	0.031886	-1.02	VIT_04s0008g04120	RD22
CHR4_JGVV8_386_T01	0.009434	-1.58	VIT_04s0008g04130	RD22 [Vitis vinifera]
CHR4_JGVV8_387_T01	0.002215	-1.45	VIT_04s0008g04150	RD22
CHR4_JGVV8_429_T01	0.026898	-1.07	VIT_04s0008g04610	PDE247 (pigment defective 247)
CHR4_JGVV8_431_T01	0.01269	-1.36	VIT_04s0008g04630	Pentatricopeptide repeat-containing protein
CHR4_JGVV8_432_T01	0.007318	-1.23	VIT_04s0008g04640	Pentatricopeptide repeat-containing protein
CHR4_JGVV8_77_T01	0.000604	1.62	VIT_04s0008g00870	Phosphoethanolamine/phosphocholine phosphatase
CHR4_PDVV44_125_T01	0.01087	-1.48	VIT_04s0044g00820	S-receptor kinase
CHR5_GSVIVT00010728001_T01	0.007033	-1.53	VIT_05s0102g00040	No hit
CHR5_GSVIVT00017611001_T01	0.01437	-1.83	VIT_05s0020g00090	No hit
CHR5_GSVIVT00020877001_T01	0.000498	-1.74	VIT_05s0029g01580	Ankyrin repeat protein
CHR5_GSVIVT00020955001_T01	0.004179	-1.64	VIT_05s0029g00940	No hit
CHR5_GSVIVT00020983001_T01	0.001793	-1.54	VIT_05s0029g00750	R protein L6
CHR5_GSVIVT00021007001_T01	0.006863	-2.47	VIT_05s0029g00570	No hit
CHR5_JGVV102_3_T01	0.01575	-1.92	VIT_05s0102g00050	Ankyrin repeat protein family
CHR5_JGVV102_92_T01	0.043531	-1.26	VIT_05s0102g01030	R protein PRF disease resistance protein
CHR5_JGVV102_95_T01	0.020217	-1.34	VIT_05s0102g01060	No hit
CHR5_JGVV124_25_T01	0.00168	-1.27	VIT_05s0124g00290	Anthocyanin membrane protein 2
CHR5_JGVV124_52_T01	0.029817	-1.36	VIT_05s0124g00610	Ankyrin repeat protein family
CHR5_JGVV124_57_T01	0.024204	-1.53	VIT_05s0124g00670	Ankyrin repeat protein
CHR5_JGVV136_26_T01	0.006987	1.42	VIT_05s0136g00390	Unknown protein
CHR5_JGVV165_15_T01	0.001619	-1.57	VIT_05s0165g00220	Protein binding protein
CHR5_JGVV165_17_T01	0.005305	-1.35	VIT_05s0165g00260	Ankyrin
CHR5_JGVV165_19_T01	0.024665	-2.58	VIT_05s0165g00290	Ankyrin
CHR5_JGVV20_11_T01	0.001504	-1.29	VIT_05s0020g00130	Unknown protein
CHR5_JGVV20_16_T01	0.000106	-3.94	VIT_05s0020g00200	No hit
CHR5_JGVV20_17_T01	0.000007	-4.05	VIT_05s0020g00210	No hit
CHR5_JGVV20_21_T01	0.007112	-1.89	VIT_05s0020g00260	Unknown protein
CHR5_JGVV20_257_T01	0.000672	-1.72	VIT_05s0020g02740	Aquaporin NIP7;1
CHR5_JGVV20_7_T01	0.000123	-1.79	VIT_05s0020g00080	Unknown
CHR5_JGVV29_11_T01	0.022985	-1.08	VIT_05s0029g01430	Ankyrin
CHR5_JGVV29_81_T01	0.01228	1.26	VIT_05s0029g00410	Werner Syndrome exonuclease (WEX)
CHR5_JGVV49_24_T01	0.003099	-1.48	VIT_05s0049g00260	2-oxoglutarate-dependent dioxygenase
CHR5_JGVV49_29_T01	0.000498	-1.84	VIT_05s0049g00310	E8 protein
CHR5_JGVV49_30_T01	0.031876	-1.38	VIT_05s0049g00330	E8 protein
CHR5_JGVV51_11_T01	0.007586	1.15	VIT_05s0051g00120	N-6 Adenine-specific DNA methylase
CHR5_JGVV77_130_T01	0.0229	1.17	VIT_05s0077g01590	s9_Pathogenesis protein 10 [Vitis vinifera]
CHR5_JGVV77_21_T01	0.004395	-1.22	VIT_05s0077g00350	Unknown protein
CHR5_JGVV94_110_T01	0.038603	-1.07	VIT_05s0094g01210	Amine oxidase
CHR5_JGVV94_112_T01	0.002222	1.81	VIT_05s0094g01230	Allyl alcohol dehydrogenase
CHR5_JGVV94_16_T01	0.010427	-1.34	VIT_05s0094g00180	No hit
CHR5_PDVV102_51_T01	0.005167	-1.02	VIT_05s0102g00490	No hit
CHR6_GSVIVT00024966001_T01	0.000001	4.41	VIT_06s0004g04670	No hit
CHR6_GSVIVT00025482001_T01	0.032437	-1.27	VIT_06s0004g00330	Hcr2-p4.1
CHR6_GSVIVT00025484001_T01	0.00712	-1.36	VIT_06s0004g00310	Hcr2-p4.1
CHR6_GSVIVT00037330001_T01	0.005039	-1.76	VIT_06s0009g02760	No hit
CHR6_JGVV4_257_T01	0.035224	1.81	VIT_06s0004g05760	Copper transporter 1
CHR6_JGVV4_258_T01	0.032391	1.70	VIT_06s0004g05750	Copper transporter 1
CHR6_JGVV4_260_T01	0.000357	-1.17	VIT_06s0004g05730	Universal stress protein (USP) family protein
CHR6_JGVV4_287_T01	0.000423	-1.31	VIT_06s0004g05390	Tropinone reductase
CHR6_JGVV4_288_T01	0.006221	-1.69	VIT_06s0004g05380	Tropinone reductase
CHR6_JGVV4_293_T01	0.027585	-1.59	VIT_06s0004g05330	Tropinone reductase
CHR6_JGVV4_298_T01	0.006861	-1.27	VIT_06s0004g05270	Zinc finger (C2H2 type) family
CHR6_JGVV4_325_T01	0.024778	-1.08	VIT_06s0004g04990	Scarecrow transcription factor 14 (SCL14)
CHR6_JGVV4_385_T01	0.000007	-3.42	VIT_06s0004g04320	Alcohol dehydrogenase 3
CHR6_JGVV4_386_T01	0.000007	-2.84	VIT_06s0004g04310	Alcohol dehydrogenase
CHR6_JGVV4_415_T01	0.02587	1.11	VIT_06s0004g04000	Beta-ketoacyl-CoA synthase
CHR6_JGVV4_496_T01	0.023092	-1.73	VIT_06s0004g03120	MLO-like protein 3
CHR6_JGVV4_54_T01	0.04829	-1.00	VIT_06s0004g07910	Ovate family protein 3 OFP3
CHR6_JGVV4_633_T01	0.000954	-1.21	VIT_06s0004g01600	No hit
CHR6_JGVV4_670_T01	0.003678	-1.40	VIT_06s0004g01190	Peroxidase
CHR6_JGVV4_671_T01	0.023708	-1.06	VIT_06s0004g01180	Peroxidase
CHR6_JGVV4_744_T01	0.011527	-1.41	VIT_06s0004g00340	Hcr2-p4.1
CHR6_JGVV61_135_T01	0.011988	-1.28	VIT_06s0061g00140	Unknown protein
CHR6_JGVV61_92_T01	0.00743	-1.08	VIT_06s0061g00640	Salutaridine reductase
CHR6_JGVV9_115_T01	0.000223	1.37	VIT_06s0009g02450	Integrase
CHR6_JGVV9_143_T01	0.005389	1.25	VIT_06s0009g02140	Molybdopterin biosynthesis MoaE CNX6
CHR6_JGVV9_209_T01	0.000078	1.58	VIT_06s0009g01350	R protein PRF disease resistance protein
CHR6_JGVV9_230_T01	0.001368	-1.08	VIT_06s0009g01070	Unknown protein
CHR6_PDVV4_256_T01	0.000255	-1.74	VIT_06s0004g05720	No hit
CHR6_PDVV4_629_T01	0.001138	-1.10	VIT_06s0004g01390	S-receptor kinase
CHR7_GSVIVT00028663001_T01	0.009784	-1.01	VIT_07s0005g06510	No hit
CHR7_GSVIVT00038367001_T01	0.026181	1.36	VIT_07s0095g00800	AarF domain containing kinase
CHR7_JGVV104_43_T01	0.02746	1.17	VIT_07s0104g01390	Arsenate reductase (glutaredoxin)
CHR7_JGVV129_91_T01	0.035284	-1.08	VIT_07s0129g00940	Protein kinase
CHR7_JGVV31_256_T01	0.02634	1.03	VIT_07s0031g02820	Magnesium transporter CorA
CHR7_JGVV5_207_T01	0.018424	1.22	VIT_07s0005g02130	TolB protein-related
CHR7_JGVV5_209_T01	0.041701	-1.22	VIT_07s0005g02150	TPA: class III peroxidase 70 precursor
CHR7_JGVV5_216_T01	0.045147	-1.17	VIT_07s0005g02220	LHCII type I CAB-1
CHR7_JGVV5_227_T01	0.003684	-1.17	VIT_07s0005g02350	ABC transporter G member 21
CHR7_JGVV5_299_T01	0.000075	-2.17	VIT_07s0005g03130	flavanone 3-hydroxylase
CHR7_JGVV5_301_T01	0.009934	-1.99	VIT_07s0005g03150	flavanone 3-hydroxylase
CHR7_JGVV5_307_T01	0.006242	1.38	VIT_07s0005g03230	ERF/AP2 Gene Family (VvERF099)
CHR7_JGVV5_309_T01	0.02348	1.43	VIT_07s0005g03260	ERF/AP2 Gene Family (VvERF100)
CHR7_JGVV5_532_T01	0.022721	1.27	VIT_07s0005g06000	Pore-forming toxin-like protein Hfr-2
CHR7_JGVV5_539_T01	0.004359	1.28	VIT_07s0005g06090	Pore-forming toxin-like protein Hfr-2
CHR7_JGVV5_571_T01	0.000048	-1.68	VIT_07s0005g06480	EMB1974 (embryo defective 1974)
CHR7_JGVV5_78_T01	0.035408	2.59	VIT_07s0005g00800	Pollen Ole e 1 allergen and extensin
CHR7_JGVV95_8_T01	0.045587	-1.07	VIT_07s0095g00160	Serine/threonine kinase BRLK
CHR7_PDVV141_29_T01	0.027331	1.03	VIT_07s0141g00560	No hit
CHR7_PDVV31_222_T01	0.037017	1.07	VIT_07s0031g02600	No hit
CHR7_PDVV5_526_T01	0.017708	-1.16	VIT_07s0005g05740	Lipoamide dehydrogenase
CHR7_PDVV95_42_T01	0.000007	-2.52	VIT_07s0095g00560	No hit
CHR7_RANDOM_JGVV209_16_T01	0.004113	-1.35	VIT_07s0141g00700	R protein MLA10
CHR7_RANDOM_JGVV224_6_T01	0.000222	2.26	VIT_07s0151g00010	No hit
CHR7_RANDOM_PDVV209_15_T01	0.003651	-1.10	VIT_07s0141g00670	No hit
CHR8_GSVIVT00022503001_T01	0.017708	-1.21	VIT_08s0032g00650	No hit
CHR8_GSVIVT00022598001_T01	0.006047	-1.39	VIT_08s0032g01160	DNA helicase SNF2 domain-containing protein
CHR8_JGVV32_11_T01	0.007899	-1.12	VIT_08s0032g00130	No hit
CHR8_JGVV32_28_T01	0.019826	-1.02	VIT_08s0032g00340	No hit
CHR8_JGVV32_57_T01	0.000229	-1.63	VIT_08s0032g00710	CXE carboxylesterase
CHR8_JGVV40_108_T01	0.018569	-1.51	VIT_08s0040g02200	Peroxidase ATP2a
CHR8_JGVV40_173_T01	0.002258	-1.16	VIT_08s0040g01520	Indole-3-acetate beta-glucosyltransferase
CHR8_JGVV40_219_T01	0.034611	-1.07	VIT_08s0040g01040	Serine carboxypeptidase II
CHR8_JGVV7_125_T01	0.028947	-1.48	VIT_08s0007g07710	CYP93A1 2-hydroxyisoflavanone synthase
CHR8_JGVV7_284_T01	0.000283	2.12	VIT_08s0007g05990	Beta 1-3 glucanase
CHR8_JGVV7_356_T01	0.007122	1.11	VIT_08s0007g05240	Phosphatidylinositol-4-phosphate 5-kinase
CHR8_JGVV7_398_T01	0.04814	1.47	VIT_08s0007g04800	Carbonic anhydrase precursor
CHR8_JGVV7_57_T01	0.000079	-1.30	VIT_08s0007g08420	R protein MLA10
CHR8_JGVV7_662_T01	0.023528	-1.29	VIT_08s0007g02020	Proton-dependent oligopeptide transport (POT) family protein
CHR9_GSVIVT00015955001_T01	0.004593	-1.36	VIT_09s0018g00260	No hit
CHR9_GSVIVT00017146001_T01	0.004113	1.14	VIT_09s0002g05000	R protein disease resistance protein
CHR9_GSVIVT00017263001_T01	0.0267	1.24	VIT_09s0002g06180	Disease resistance protein (NBS-LRR class)
CHR9_GSVIVT00017264001_T01	0.000043	2.43	VIT_09s0002g06190	No hit
CHR9_GSVIVT00017268001_T01	0.003244	1.05	VIT_09s0002g06250	No hit
CHR9_GSVIVT00017513001_T01	0.04022	-1.11	VIT_09s0002g08600	No hit
CHR9_GSVIVT00029599001_T01	0.028391	1.19	VIT_09s0054g00380	Unknown protein
CHR9_GSVIVT00034279001_T01	0.000844	-1.29	VIT_09s0070g00570	No hit
CHR9_GSVIVT00038435001_T01	0.004948	-2.20	VIT_09s0096g00710	No hit
CHR9_JGVV18_52_T01	0.000229	2.01	VIT_09s0018g00780	HcrVf1 protein
CHR9_JGVV18_89_T01	0.03595	-1.08	VIT_09s0018g01340	Cuticle protein
CHR9_JGVV18_90_T01	0.042301	-1.22	VIT_09s0018g01360	Cuticle protein
CHR9_JGVV2_120_T01	0.024172	-1.07	VIT_09s0002g01400	myb domain protein 7
CHR9_JGVV2_149_T01	0.008311	-1.31	VIT_09s0002g01700	Epidermal patterning factor-like protein 3
CHR9_JGVV2_170_T01	0.02348	-1.43	VIT_09s0002g01930	Unknown
CHR9_JGVV2_171_T01	0.040141	-1.28	VIT_09s0002g01940	No hit
CHR9_JGVV2_172_T01	0.000043	-2.81	VIT_09s0002g01960	No hit
CHR9_JGVV2_204_T01	0.002768	-1.22	VIT_09s0002g02280	No hit
CHR9_JGVV2_314_T01	0.014238	1.09	VIT_09s0002g03460	Taurine dioxygenase
CHR9_JGVV2_442_T01	0.014138	1.59	VIT_09s0002g04890	R protein PRF disease resistance protein
CHR9_JGVV2_446_T01	0.000784	1.21	VIT_09s0002g04950	RPS5 (resistant to p. syringae 5)
CHR9_JGVV2_491_T01	0.006119	-1.31	VIT_09s0002g05450	ABC transporter g family pleiotropic drug resistance 12 PDR12
CHR9_JGVV2_556_T01	0.000912	1.54	VIT_09s0002g06210	RPS5 (resistant to p. syringae 5)
CHR9_JGVV2_558_T01	0.00018	2.12	VIT_09s0002g06240	RPS5 (resistant to p. syringae 5)
CHR9_JGVV2_649_T01	0.000366	1.49	VIT_09s0002g07260	No hit
CHR9_JGVV2_690_T01	0.000027	2.01	VIT_09s0002g07770	Beta-galactosidase
CHR9_JGVV2_717_T01	0.027887	1.06	VIT_09s0002g08080	No hit
CHR9_JGVV2_762_T01	0	-4.94	VIT_09s0002g08680	Unknown
CHR9_JGVV54_146_T01	0.047539	-1.00	VIT_09s0054g00080	Hcr2-p2
CHR9_JGVV70_56_T01	0.002611	1.61	VIT_09s0070g00660	No hit
CHR9_JGVV70_60_T01	0.009429	1.48	VIT_09s0070g00720	No hit
CHR9_JGVV96_18_T01	0.002167	-2.03	VIT_09s0096g00210	Coniferyl alcohol acyltransferase
CHR9_JGVV96_35_T01	0.018424	-1.23	VIT_09s0096g00420	RPS5 (resistant to p. syringae 5)
CHR9_JGVV96_36_T01	0.000018	-2.72	VIT_09s0096g00430	C2-HC type zinc finger protein C.e-MyT1
CHR9_JGVV96_40_T01	0.013462	-1.07	VIT_09s0096g00510	C2-HC type zinc finger protein C.e-MyT1
CHR9_JGVV96_50_T01	0.000007	-3.21	VIT_09s0096g00660	C2-HC type zinc finger protein C.e-MyT1
CHR9_JGVV96_51_T01	0.000008	-2.75	VIT_09s0096g00680	C2-HC type zinc finger protein C.e-MyT1
CHR9_JGVV96_58_T01	0.011354	-1.51	VIT_09s0096g00840	NBS-LRR type disease resistance protein
CHR9_JGVV96_59_T01	0.024981	-1.27	VIT_09s0096g00850	Glycosyl hydrolase family 28 protein
CHR9_JGVV96_65_T01	0.017708	2.12	VIT_09s0096g00930	Disease resistance protein (TIR-NBS-LRR class)
CHR9_PDVV2_269_T01	0.000842	-1.33	VIT_09s0002g03270	RPS5 (resistant to p. syringae 5)
CHR9_PDVV96_56_T01	0.000007	-2.75	VIT_09s0096g00720	C2-HC type zinc finger protein C.e-MyT1
CHR9_PDVV96_60_T01	0.012872	-1.43	VIT_09s0096g00760	RPS5 (resistant to p. syringae 5)
CHR9_RANDOM_JGVV162_6_T01	0.040497	-1.10	VIT_09s0002g00250	Disease resistance protein (NBS-LRR class)
CHR9_RANDOM_JGVV162_7_T01	0.020217	-1.25	VIT_09s0002g00270	R protein disease resistance protein
CHRUN_GSVIVT00001251001_T01	0.008729	-1.34	VIT_00s0153g00040	S-locus receptor kinase
CHRUN_GSVIVT00002213001_T01	0.02348	-1.00	VIT_00s0641g00030	No hit
CHRUN_GSVIVT00002449001_T01	0.000845	-1.77	VIT_00s0734g00010	No hit
CHRUN_GSVIVT00003451001_T01	0.003465	2.07	VIT_00s0193g00010	No hit
CHRUN_GSVIVT00004407001_T01	0.036476	-1.08	VIT_00s1313g00020	Deacetoxyvindoline 4-hydroxylase
CHRUN_GSVIVT00005245001_T01	0.043119	1.47	VIT_00s0269g00120	Ankyrin repeat protein
CHRUN_GSVIVT00005520001_T01	0.005389	-1.28	VIT_00s1860g00010	No hit
CHRUN_GSVIVT00006061001_T01	0.003678	-1.12	VIT_00s2081g00010	3-hydroxyisobutyrate dehydrogenase
CHRUN_GSVIVT00006544001_T01	0.046075	-1.10	VIT_00s2879g00020	ATP-dependent Clp protease proteolytic subunit
CHRUN_GSVIVT00007187001_T01	0.043902	-1.04	VIT_00s0500g00010	No hit
CHRUN_JGVV1008_1_T01	0.005389	-1.43	VIT_00s1008g00010	Octicosapeptide/Phox/Bem1p (PB1) domain-containing protein
CHRUN_JGVV1206_1_T01	0.000229	-1.66	VIT_00s1206g00010	Aspartic proteinase nepenthesin-1 precursor
CHRUN_JGVV1313_1_T01	0.048994	-1.19	VIT_00s1313g00010	Deacetoxyvindoline 4-hydroxylase
CHRUN_JGVV1319_1_T01	0.022678	-1.15	VIT_00s1319g00010	S-linalool synthase, partial
CHRUN_JGVV1321_1_T01	0.003695	1.38	VIT_00s1321g00010	Unknown
CHRUN_JGVV1386_1_T01	0.011061	-1.31	VIT_00s1386g00010	F-box family protein
CHRUN_JGVV153_2_T01	0.034989	-1.05	VIT_00s0153g00050	Glutathione S-transferase 8 GSTU8
CHRUN_JGVV163_1_T01	0.045811	1.15	VIT_00s0163g00020	AarF domain-containing kinase ABC1
CHRUN_JGVV1679_1_T01	0.010334	-1.16	VIT_00s1679g00010	Avr9/Cf-9 rapidly elicited protein 75
CHRUN_JGVV174_27_T01	0.031876	-1.13	VIT_00s0174g00280	D-isomer specific 2-hydroxyacid dehydrogenase, NAD-binding
CHRUN_JGVV187_9_T01	0.016648	-1.00	VIT_00s0187g00090	No hit
CHRUN_JGVV188_4_T01	0.043612	-1.05	VIT_00s0188g00040	No hit
CHRUN_JGVV193_1_T01	0.000194	1.68	VIT_00s0193g00020	No hit
CHRUN_JGVV199_25_T01	0.008312	-1.58	VIT_00s0199g00270	Unknown protein
CHRUN_JGVV199_7_T01	0.013159	1.01	VIT_00s0199g00070	Pleckstriny (PH) domain-containing protein
CHRUN_JGVV204_17_T01	0.043963	-1.04	VIT_00s0204g00180	Ankyrin repeat
CHRUN_JGVV2178_1_T01	0.024533	-1.08	VIT_00s2178g00010	R protein PRF disease resistance protein
CHRUN_JGVV218_14_T01	0.037612	-1.09	VIT_00s0218g00140	Anthocyanidine rhamnosyl-transferase
CHRUN_JGVV218_20_T01	0.005961	-1.39	VIT_00s0218g00200	UDP-glucuronosyl/UDP-glucosyltransferase
CHRUN_JGVV238_10_T01	0.032289	1.33	VIT_00s0238g00120	No hit
CHRUN_JGVV238_6_T01	0.000043	-2.66	VIT_00s0238g00060	RPS4 (resistant to p. syringae 4)
CHRUN_JGVV250_1_T01	0.007454	-1.72	VIT_00s0250g00010	Prolylcarboxypeptidase
CHRUN_JGVV256_1_T01	0.000222	2.43	VIT_00s0256g00010	Unknown
CHRUN_JGVV256_11_T01	0.017708	1.53	VIT_00s0256g00110	Ankyrin repeat protein
CHRUN_JGVV256_12_T01	0.018558	1.08	VIT_00s0256g00120	Unknown
CHRUN_JGVV256_2_T01	0.00005	2.41	VIT_00s0256g00020	Unknown
CHRUN_JGVV256_3_T01	0.035284	1.35	VIT_00s0256g00030	Ankyrin repeat protein
CHRUN_JGVV256_4_T01	0.009429	1.57	VIT_00s0256g00040	Ankyrin repeat protein
CHRUN_JGVV256_5_T01	0.035224	1.24	VIT_00s0256g00050	Unknown
CHRUN_JGVV262_1_T01	0.038408	1.21	VIT_00s0262g00010	Receptor kinase RK20-1
CHRUN_JGVV262_5_T01	0.005873	-1.27	VIT_00s0262g00080	Receptor kinase RK20-1
CHRUN_JGVV2634_1_T01	0.041827	-1.38	VIT_00s2634g00010	Receptor kinase RK20-1
CHRUN_JGVV266_1_T01	0.022985	-1.34	VIT_00s0266g00010	Linalool synthase (VvTPS53)
CHRUN_JGVV266_6_T01	0.046045	-1.19	VIT_00s0266g00070	Linalool synthase (VvTPS54), (3S)- Linalool syn
CHRUN_JGVV267_3_T01	0.001086	1.14	VIT_00s0267g00030	Unknown
CHRUN_JGVV269_12_T01	0.013405	1.33	VIT_00s0269g00180	Ankyrin repeat protein family
CHRUN_JGVV271_6_T01	0.014365	-1.14	VIT_00s0271g00070	Pentatricopeptide (PPR) repeat-containing protein
CHRUN_JGVV281_2_T01	0.024665	1.06	VIT_00s0281g00020	Ankyrin repeat protein
CHRUN_JGVV288_2_T01	0.019606	-1.81	VIT_00s0288g00020	Nematode resistance-like protein
CHRUN_JGVV288_4_T01	0.035479	-1.15	VIT_00s0288g00050	V-type H+-transporting ATPase subunit G
CHRUN_JGVV288_6_T01	0.001856	-2.01	VIT_00s0288g00070	Disease resistance protein
CHRUN_JGVV347_8_T01	0.029817	1.29	VIT_00s0347g00080	Curculin (mannose-binding) lectin
CHRUN_JGVV353_2_T01	0.013091	-1.17	VIT_00s0353g00020	S-locus lectin protein kinase
CHRUN_JGVV371_5_T01	0.043119	-1.01	VIT_00s0371g00060	Sinapyl alcohol dehydrogenase
CHRUN_JGVV372_2_T01	0.038662	-1.09	VIT_00s0372g00020	Linalool synthase
CHRUN_JGVV372_7_T01	0.043612	-1.22	VIT_00s0372g00070	Linalool synthase (VvTPS58), E,E)-Geranyl linalool syn
CHRUN_JGVV372_8_T01	0.017985	-1.35	VIT_00s0372g00080	Linalool synthase, partial
CHRUN_JGVV375_3_T01	0.023305	1.31	VIT_00s0375g00030	Alpha-galactosidase
CHRUN_JGVV385_1_T01	0.030458	-1.07	VIT_00s0385g00010	Linalool synthase (VvTPS59)
CHRUN_JGVV388_3_T01	0.011381	-1.41	VIT_00s0388g00030	DNA mismatch repair protein MSH3
CHRUN_JGVV400_3_T01	0.004255	1.00	VIT_00s0400g00040	Dynamin-2A
CHRUN_JGVV411_2_T01	0.011176	1.67	VIT_00s0411g00020	Ankyrin repeat protein
CHRUN_JGVV411_3_T01	0.017985	1.01	VIT_00s0411g00030	Unknown
CHRUN_JGVV413_2_T01	0.020297	-1.24	VIT_00s0413g00020	TIR-NBS-LRR-TIR disease resistance protein
CHRUN_JGVV420_1_T01	0.02348	-1.46	VIT_00s0420g00010	S-locus lectin protein kinase
CHRUN_JGVV429_1_T01	0.029817	-1.44	VIT_00s0429g00010	Receptor kinase RK20-1
CHRUN_JGVV429_4_T01	0.015599	-1.36	VIT_00s0429g00040	Aspartic Protease (VvAP47)
CHRUN_JGVV434_4_T01	0.006742	-1.06	VIT_00s0434g00070	Unknown
CHRUN_JGVV480_1_T01	0.007899	1.51	VIT_00s0480g00010	Hydroxyproline-rich glycoprotein family protein
CHRUN_JGVV485_1_T01	0.029817	-1.03	VIT_00s0485g00020	DNA mismatch repair protein MSH3
CHRUN_JGVV522_2_T01	0.031548	-1.14	VIT_00s0522g00020	1,8-cineole synthase, chloroplast
CHRUN_JGVV525_5_T01	0.003099	1.34	VIT_00s0525g00050	Metal transporter CNNM4 (Cyclin-M4)
CHRUN_JGVV532_4_T01	0.014369	1.06	VIT_00s0532g00050	Basic helix-loop-helix ILR3
CHRUN_JGVV539_1_T01	0.005617	-1.15	VIT_00s0539g00010	Leucine-rich repeat family
CHRUN_JGVV572_2_T01	0.026953	-1.18	VIT_00s0572g00020	Linalool synthase (VvTPS62)
CHRUN_JGVV743_1_T01	0.025331	1.28	VIT_00s0743g00010	S-locus lectin protein kinase
CHRUN_PDVV120_5_T01	0.043151	-1.08	VIT_00s0120g00030	AAA-type ATPase
CHRUN_PDVV144_21_T01	0.005391	-1.03	VIT_00s0144g00290	No hit
CHRUN_PDVV2258_1_T01	0.007873	-1.56	VIT_00s2258g00010	No hit
CHRUN_PDVV848_1_T01	0.022892	-1.14	VIT_00s0848g00010	Protein serine/threonine kinase

## Sheet: 1103P -Mg vs SO4 -Mg_14d
Differentially expressed transcripts identified by the comparison 1103P -Mg vs SO4 -Mg after 14 days
Probe_ID	adjusted p-value	Log2(ratio)	Unique ID	Functional annotation
CHR1_GSVIVT00010316001_T01	0.001829	-1.19	VIT_01s0010g02340	Anthranilate N-benzoyltransferase
CHR1_GSVIVT00020057001_T01	0.043417	-1.01	VIT_01s0026g01760	No hit
CHR1_JGVV10_132_T01	0.011838	-1.24	VIT_01s0010g01900	Pentatricopeptide (PPR) repeat-containing protein
CHR1_JGVV10_212_T01	0.047659	1.07	VIT_01s0010g02850	No hit
CHR1_JGVV10_241_T01	0.009917	1.09	VIT_01s0010g03280	Kinesin 4 motor protein
CHR1_JGVV11_111_T01	0.020914	-1.00	VIT_01s0011g05520	Unknown protein
CHR1_JGVV11_192_T01	0.024806	1.10	VIT_01s0011g04700	Heavy-metal-associated domain-containing protein
CHR1_JGVV11_272_T01	0.000571	-1.12	VIT_01s0011g03880	Sterol-C5(6)-desaturase
CHR1_JGVV11_308_T01	0.0144	-1.42	VIT_01s0011g03520	Constans-like 16
CHR1_JGVV11_336_T01	0.043417	1.36	VIT_01s0011g03240	PGPS/D12
CHR1_JGVV11_344_T01	0.031968	-1.41	VIT_01s0011g03140	PFT1 (phytochrome and flowering time 1) MED25
CHR1_JGVV11_355_T01	0.033216	-1.08	VIT_01s0011g03020	HAK5 (High affinity K+ transporter 5)
CHR1_JGVV11_401_T01	0.021403	1.13	VIT_01s0011g02500	No hit
CHR1_JGVV11_467_T01	0.008194	-1.23	VIT_01s0011g01770	No hit
CHR1_JGVV11_529_T01	0.002698	1.19	VIT_01s0011g01120	R protein MLA10
CHR1_JGVV11_606_T01	0.024176	-1.03	VIT_01s0011g00280	feronia receptor-like kinase
CHR1_JGVV127_26_T01	0.006864	-1.15	VIT_01s0127g00640	basic helix-loop-helix (bHLH) family
CHR1_JGVV146_20_T01	0.01405	-1.37	VIT_01s0146g00220	Glutaredoxin-like
CHR1_JGVV150_23_T01	0.016395	-1.39	VIT_01s0150g00230	Pectinesterase family
CHR1_JGVV150_52_T01	0.0003	-1.79	VIT_01s0150g00540	Unknown protein
CHR1_JGVV26_212_T01	0.012679	-2.22	VIT_01s0026g00410	Bromo-adjacenty (BAH) domain-containing protein
CHR1_JGVV26_213_T01	0.031413	-1.04	VIT_01s0026g00400	Bromo-adjacenty (BAH) domain-containing protein
CHR1_JGVV26_214_T01	0.031795	-1.23	VIT_01s0026g00390	Bromo-adjacenty (BAH) domain-containing protein
CHR1_JGVV26_246_T01	0.003511	-1.46	VIT_01s0026g00070	No hit
CHR1_JGVV26_27_T01	0.007305	-1.28	VIT_01s0026g02480	CP12-2
CHR1_JGVV26_54_T01	0.01524	1.33	VIT_01s0026g02190	ABA-responsive protein (HVA22c)
CHR10_JGVV116_11_T01	0.028504	1.08	VIT_10s0116g00300	Harpin-induced protein-related
CHR10_JGVV3_104_T01	0.012201	-1.21	VIT_10s0003g01130	Armadillo/beta-catenin repeat
CHR10_JGVV3_224_T01	0.001764	-1.59	VIT_10s0003g02460	SRG1 (senescence-related gene 1) oxidoreductase
CHR10_JGVV3_225_T01	0.000171	-1.72	VIT_10s0003g02470	SRG1 (senescence-related gene 1) oxidoreductase
CHR10_JGVV3_280_T01	0.047179	1.08	VIT_10s0003g03090	3-beta hydroxysteroid dehydrogenase
CHR10_JGVV3_306_T01	0.021285	1.47	VIT_10s0003g03380	No hit
CHR10_JGVV3_311_T01	0.016165	1.41	VIT_10s0003g03430	No hit
CHR10_JGVV3_312_T01	0.046353	1.33	VIT_10s0003g03440	No hit
CHR10_JGVV3_378_T01	0.000025	-2.65	VIT_10s0003g04250	Glutathione S-transferase GSTU22
CHR10_JGVV3_412_T01	0.028566	1.03	VIT_10s0003g04680	Unknown protein
CHR10_JGVV3_42_T01	0.002529	1.30	VIT_10s0003g00440	Isoflavone methyltransferase/ Orcinol O-methyltransferase 1 oomt1
CHR10_JGVV3_44_T01	0.005203	-1.23	VIT_10s0003g00470	Trans-resveratrol di-O-methyltransferase - VvROMT
CHR10_JGVV42_54_T01	0.001993	1.47	VIT_10s0042g00760	No hit
CHR10_PDVV3_214_T01	0.046852	-1.46	VIT_10s0003g02520	THO complex subunit 2
CHR10_RANDOM_JGVV168_4_T01	0.001225	1.18	VIT_10s0116g00930	Root hair defective 3 GTP-binding (RHD3)
CHR11_GSVIVT00023583001_T01	0.036064	-1.20	VIT_11s0037g00020	No hit
CHR11_GSVIVT00029290001_T01	0.011353	-1.13	VIT_11s0052g00270	R protein MLA10
CHR11_GSVIVT00029294001_T01	0.004462	-1.50	VIT_11s0052g00230	Accelerated cell death 11 (ACD11)
CHR11_JGVV16_139_T01	0.033082	1.33	VIT_11s0016g01680	No hit
CHR11_JGVV16_222_T01	0.000917	1.20	VIT_11s0016g02570	Phospholipase A2 precursor
CHR11_JGVV16_226_T01	0.000841	3.38	VIT_11s0016g02610	Caffeoyl-CoA O-methyltransferase
CHR11_JGVV16_23_T01	0.000229	-2.25	VIT_11s0016g00430	Lipase GDSL 5
CHR11_JGVV52_147_T01	0.018032	-1.02	VIT_11s0052g00180	Las1
CHR11_JGVV65_34_T01	0.000604	1.81	VIT_11s0065g00390	Tassel serine threonine kinase 1
CHR11_JGVV65_85_T01	0.013975	-1.08	VIT_11s0065g01030	Translation initiation factor eIF-2B epsilon subunit
CHR11_JGVV65_87_T01	0.009081	-1.26	VIT_11s0065g01050	No hit
CHR11_JGVV65_92_T01	0.020689	-1.09	VIT_11s0065g01100	Pentatricopeptide (PPR) repeat-containing protein
CHR11_JGVV65_95_T01	0.012837	-1.12	VIT_11s0065g01150	Translation initiation factor eIF-2B epsilon subunit
CHR11_PDVV16_148_T01	0.000024	3.44	VIT_11s0016g01540	Ankyrin repeat family protein
CHR11_PDVV52_10_T01	0.000375	1.15	VIT_11s0052g01790	No hit
CHR12_GSVIVT00022858001_T01	0.0033	-1.82	VIT_12s0034g02290	CC-NBS-LRR class
CHR12_GSVIVT00022861001_T01	0.000104	-1.47	VIT_12s0034g02270	Cc-nbs-lrr resistance protein
CHR12_GSVIVT00023081001_T01	0.01555	-1.15	VIT_12s0034g00170	No hit
CHR12_GSVIVT00030020001_T01	0.002803	-1.34	VIT_12s0057g00350	Exopolygalacturonase
CHR12_GSVIVT00030021001_T01	0.005439	-1.43	VIT_12s0057g00360	No hit
CHR12_JGVV121_27_T01	0.015146	-1.02	VIT_12s0121g00430	Brassinosteroid insensitive 1-associated receptor kinase 1
CHR12_JGVV28_1_T01	0.0009	-2.10	VIT_12s0028g04040	Ankyrin repeat
CHR12_JGVV28_107_T01	0.014061	-1.19	VIT_12s0028g02890	O-methyltransferase
CHR12_JGVV28_116_T01	0.002818	-2.34	VIT_12s0028g02800	Isoflavone methyltransferase/ Orcinol O-methyltransferase 1 oomt1
CHR12_JGVV28_126_T01	0.017399	-1.69	VIT_12s0028g02700	Isoflavone methyltransferase/ Orcinol O-methyltransferase 1 oomt1
CHR12_JGVV28_2_T01	0.002792	-1.43	VIT_12s0028g04030	Ankyrin repeat
CHR12_JGVV28_234_T01	0.005934	1.80	VIT_12s0028g01560	Zinc finger (C3HC4-type ring finger)
CHR12_JGVV28_249_T01	0.038762	-1.63	VIT_12s0028g01370	PMR5 (powdery mildew resistant 5)
CHR12_JGVV28_250_T01	0.032031	-1.74	VIT_12s0028g01360	PMR5 (powdery mildew resistant 5)
CHR12_JGVV28_5_T01	0.002773	-1.17	VIT_12s0028g04000	Ankyrin repeat
CHR12_JGVV34_105_T01	0.001843	1.15	VIT_12s0034g01210	PAP/fibrillin family
CHR12_JGVV34_106_T01	0.013845	-1.22	VIT_12s0034g01200	Alanyl-tRNA synthetase
CHR12_JGVV34_163_T01	0.001082	-1.81	VIT_12s0034g00480	No hit
CHR12_JGVV34_181_T01	0.010205	-2.59	VIT_12s0034g00270	R protein L6
CHR12_JGVV34_23_T01	0.002147	-1.78	VIT_12s0034g02350	R protein disease resistance protein
CHR12_JGVV34_27_T01	0.001993	-1.14	VIT_12s0034g02310	R protein MLA10
CHR12_JGVV34_29_T01	0.001225	-1.48	VIT_12s0034g02260	SEC6
CHR12_JGVV34_30_T01	0.003826	-1.21	VIT_12s0034g02250	Disease resistance protein (NBS class)
CHR12_JGVV35_161_T01	0.000034	-2.11	VIT_12s0035g00380	AAA-type ATPase
CHR12_JGVV35_163_T01	0.002338	-1.65	VIT_12s0035g00350	AAA-type ATPase
CHR12_JGVV35_165_T01	0.002827	-1.44	VIT_12s0035g00330	AAA-type ATPase
CHR12_JGVV35_25_T01	0.037503	-1.16	VIT_12s0035g02040	No hit
CHR12_JGVV35_36_T01	0.01613	1.02	VIT_12s0035g01930	No hit
CHR12_JGVV35_64_T01	0.000006	3.70	VIT_12s0035g01640	DNA binding
CHR12_JGVV55_42_T01	0.000862	1.06	VIT_12s0055g00580	Receptor protein kinase
CHR12_JGVV57_67_T01	0.005479	-1.16	VIT_12s0057g00750	CF9
CHR12_JGVV57_95_T01	0.009389	1.56	VIT_12s0057g01070	S-adenosyl-L-methionine:salicylic acid carboxyl methyltransferase
CHR12_JGVV59_10_T01	0.000022	-2.53	VIT_12s0059g00110	Ankyrin repeat
CHR12_JGVV59_11_T01	0.002529	1.66	VIT_12s0059g00120	Ankyrin repeat
CHR12_JGVV59_12_T01	0.002178	-1.27	VIT_12s0059g00130	Ankyrin repeat
CHR12_JGVV59_14_T01	0.000264	-1.67	VIT_12s0059g00150	Ankyrin repeat
CHR12_JGVV59_228_T01	0.045182	1.43	VIT_12s0059g02410	Peroxidase
CHR12_JGVV59_4_T01	0.000015	-2.84	VIT_12s0059g00050	Ankyrin repeat
CHR12_JGVV59_7_T01	0.001296	-2.41	VIT_12s0059g00080	Ankyrin repeat
CHR12_JGVV59_8_T01	0.002676	-1.12	VIT_12s0059g00090	Ankyrin repeat
CHR12_JGVV59_93_T01	0.040203	1.09	VIT_12s0059g00990	Cellulose synthase CSLB04
CHR12_JGVV59_99_T01	0.040371	1.34	VIT_12s0059g01050	No hit
CHR12_PDVV34_64_T01	0.007376	1.07	VIT_12s0034g01730	No hit
CHR12_PDVV35_157_T01	0.000599	-1.37	VIT_12s0035g00360	AAA-type ATPase
CHR12_RANDOM_JGVV99_12_T01	0.040296	-1.04	VIT_12s0142g00400	Copper-transporting ATPase PAA1
CHR12_RANDOM_JGVV99_20_T01	0.006726	-1.45	VIT_12s0142g00590	R protein L6
CHR13_GSVIVT00001390001_T01	0.000176	-2.89	VIT_13s0156g00490	No hit
CHR13_GSVIVT00027270001_T01	0.033083	-1.00	VIT_13s0047g00740	Disease resistance protein (NBS class)
CHR13_GSVIVT00027276001_T01	0.012453	-1.18	VIT_13s0047g00730	R protein MLA10
CHR13_JGVV101_37_T01	0.001289	-1.52	VIT_13s0101g00520	Unknown protein
CHR13_JGVV106_3_T01	0.0001	3.52	VIT_13s0106g00030	Ankyrin repeat
CHR13_JGVV106_4_T01	0.000171	2.67	VIT_13s0106g00040	Ankyrin
CHR13_JGVV106_43_T01	0.024842	-1.54	VIT_13s0106g00580	Potassium channel AKT1
CHR13_JGVV106_5_T01	0.003537	1.23	VIT_13s0106g00060	Ankyrin repeat
CHR13_JGVV139_22_T01	0.005822	-1.03	VIT_13s0139g00230	R protein disease resistance protein
CHR13_JGVV147_10_T01	0.007237	-1.22	VIT_13s0147g00140	RNase H
CHR13_JGVV147_11_T01	0.010538	-1.40	VIT_13s0147g00150	TIR-NBS-LRR-TIR disease resistance protein
CHR13_JGVV147_12_T01	0.00434	-1.02	VIT_13s0147g00160	Aluminium-tolerance ALMT1
CHR13_JGVV147_4_T01	0.024216	-1.49	VIT_13s0147g00080	ATPase-like domain-containing
CHR13_JGVV156_40_T01	0.001409	-1.25	VIT_13s0156g00460	CC-NBS-LRR class
CHR13_JGVV156_41_T01	0.000529	1.43	VIT_13s0156g00470	No hit
CHR13_JGVV19_286_T01	0.001764	-2.09	VIT_13s0019g02300	Wall-associated receptor kinase-like 20
CHR13_JGVV19_292_T01	0.007442	1.25	VIT_13s0019g02240	Ribosomal protein S7 (RPS7B) 40S
CHR13_JGVV19_313_T01	0.027994	1.73	VIT_13s0019g02020	Thaumatin
CHR13_JGVV19_411_T01	0.000895	1.16	VIT_13s0019g00400	Unknown
CHR13_JGVV19_70_T01	0.000895	-2.13	VIT_13s0019g04570	GCN5 N-acetyltransferase (GNAT)
CHR13_JGVV19_76_T01	0.004813	-1.71	VIT_13s0019g04500	Transketolase
CHR13_JGVV47_10_T01	0.015325	-1.26	VIT_13s0047g01150	Esterase/lipase/thioesterase
CHR13_JGVV47_36_T01	0.013845	-1.31	VIT_13s0047g00800	No hit
CHR13_JGVV47_87_T01	0.000917	1.75	VIT_13s0047g00020	ZIF1 (zinc induced facilitator 1); carbohydrate transporter
CHR13_JGVV64_119_T01	0.047078	-1.25	VIT_13s0064g00480	Beta-primeverosidase
CHR13_JGVV64_34_T01	0.01035	-1.30	VIT_13s0064g01490	Lipoxygenase
CHR13_JGVV64_35_T01	0.005099	-1.59	VIT_13s0064g01480	Lipoxygenase LOX1
CHR13_JGVV64_6_T01	0.004634	-1.23	VIT_13s0064g01830	R protein disease resistance protein
CHR13_JGVV64_96_T01	0.002698	-1.51	VIT_13s0064g00800	No hit
CHR13_JGVV67_14_T01	0.037307	-1.15	VIT_13s0067g03680	SAC3/GANP
CHR13_JGVV67_197_T01	0.001289	1.61	VIT_13s0067g00830	R protein PRF disease resistance protein
CHR13_JGVV67_201_T01	0.002434	1.22	VIT_13s0067g00780	R protein PRF disease resistance protein
CHR13_JGVV67_203_T01	0.002025	1.30	VIT_13s0067g00760	R protein PRF disease resistance protein
CHR13_JGVV67_205_T01	0.000125	1.63	VIT_13s0067g00740	R protein PRF disease resistance protein
CHR13_JGVV67_220_T01	0.003401	-1.04	VIT_13s0067g00440	Protein kinase Xa21
CHR13_JGVV67_221_T01	0.00232	-1.18	VIT_13s0067g00420	Protein kinase Xa21
CHR13_JGVV67_73_T01	0.01979	-1.39	VIT_13s0067g02800	Cytochrome P450, family 79, subfamily B, polypeptide 2
CHR13_JGVV67_95_T01	0.005466	1.77	VIT_13s0067g02420	No hit
CHR13_JGVV67_99_T01	0.016319	-1.35	VIT_13s0067g02360	Peroxidase, class III
CHR13_JGVV73_37_T01	0.02516	-1.35	VIT_13s0073g00220	WD-40 repeat family protein / beige-related
CHR13_JGVV74_53_T01	0.002245	-1.38	VIT_13s0074g00690	ABC Transporter (VvPDR26 - VvABCG56)
CHR13_JGVV84_17_T01	0.032562	-1.12	VIT_13s0084g00170	DNA-directed RNA polymerase III subunit C2
CHR13_JGVV84_37_T01	0.047586	1.06	VIT_13s0084g00380	flavonol sulfotransferase
CHR13_PDVV156_38_T01	0.016242	-1.20	VIT_13s0156g00410	No hit
CHR13_PDVV64_100_T01	0.009202	-1.05	VIT_13s0064g00830	Disease resistance protein RGA2 (RGA2-blb)
CHR13_PDVV67_86_T01	0.017358	1.13	VIT_13s0067g02590	No hit
CHR13_RANDOM_JGVV112_10_T01	0.024701	-1.14	VIT_13s0067g00380	Pinene synthase
CHR13_RANDOM_JGVV112_43_T01	0.000015	-2.23	VIT_13s0067g01310	R protein disease resistance protein
CHR13_RANDOM_JGVV123_25_T01	0.002019	-1.40	VIT_13s0067g03630	No hit
CHR14_GSVIVT00021886001_T01	0.0023	1.36	VIT_14s0030g01420	GCN5 N-acetyltransferase (GNAT)
CHR14_GSVIVT00021955001_T01	0.0144	1.43	VIT_14s0030g00870	CC-NBS-LRR class
CHR14_GSVIVT00031103001_T01	0.00007	-2.49	VIT_14s0060g02540	No hit
CHR14_GSVIVT00031104001_T01	0	-5.67	VIT_14s0060g02520	Unknown
CHR14_GSVIVT00031110001_T01	0.020516	-1.01	VIT_14s0060g02460	Unknown
CHR14_GSVIVT00036194001_T01	0.000148	3.24	VIT_14s0081g00750	No hit
CHR14_JGVV108_100_T01	0.00345	-1.23	VIT_14s0108g01080	myb domain protein 106
CHR14_JGVV108_28_T01	0.022731	-1.04	VIT_14s0108g00290	formin 8
CHR14_JGVV128_19_T01	0.022078	1.19	VIT_14s0128g00190	Heavy-metal-associated domain-containing protein
CHR14_JGVV128_77_T01	0.008565	-1.44	VIT_14s0128g00820	Polymerase zeta
CHR14_JGVV30_109_T01	0.002434	1.50	VIT_14s0030g00970	Oxidoreductase, zinc-binding dehydrogenase family
CHR14_JGVV30_114_T01	0.01208	1.33	VIT_14s0030g00840	R protein disease resistance protein
CHR14_JGVV30_133_T01	0.021499	-1.84	VIT_14s0030g00580	Methionyl-tRNA synthetase
CHR14_JGVV30_143_T01	0.006972	-1.25	VIT_14s0030g00460	Stress regulated protein isoform 3
CHR14_JGVV30_172_T01	0.000535	2.09	VIT_14s0030g00140	CC-NBS-LRR class
CHR14_JGVV30_176_T01	0.000081	2.10	VIT_14s0030g00040	Disease resistance protein (CC-NBS-LRR class)
CHR14_JGVV30_177_T01	0.000058	1.62	VIT_14s0030g00030	Glutathione synthetase, chloroplast precursor
CHR14_JGVV30_69_T01	0.019217	-1.11	VIT_14s0030g01570	AIN1 (ACC insensitive 1) 5'-3' exoribonuclease (XRN4)
CHR14_JGVV36_31_T01	0.035847	-1.09	VIT_14s0036g01090	Unknown protein
CHR14_JGVV36_80_T01	0.045182	-1.24	VIT_14s0036g00520	L-allo-threonine aldolase
CHR14_JGVV36_82_T01	0.042531	-1.21	VIT_14s0036g00500	Cell division cycle 5
CHR14_JGVV36_96_T01	0.023512	-1.32	VIT_14s0036g00300	transformation/transcription domain-associated protein
CHR14_JGVV6_134_T01	0.005225	-1.32	VIT_14s0006g02270	MATE efflux family protein
CHR14_JGVV6_137_T01	0.010528	1.03	VIT_14s0006g02310	No hit
CHR14_JGVV6_138_T01	0.01208	-1.23	VIT_14s0006g02320	Nuclear transcription factor Y subunit C-4
CHR14_JGVV6_185_T01	0.001351	-1.20	VIT_14s0006g02890	ATSYTE/NTMC2T3.2/NTMC2TYPE3.2/SYTE
CHR14_JGVV6_212_T01	0.032827	1.01	VIT_14s0006g03220	Unknown protein
CHR14_JGVV6_62_T01	0.038217	-1.82	VIT_14s0006g01170	ATP-dependent RNA helicase A
CHR14_JGVV60_17_T01	0.006972	-1.12	VIT_14s0060g02550	Unknown
CHR14_JGVV60_227_T01	0.001533	1.43	VIT_14s0060g00280	RARE-cold-inducible 2B
CHR14_JGVV66_153_T01	0.03292	-1.09	VIT_14s0066g01670	Alpha-dioxygenase
CHR14_JGVV66_235_T01	0.007376	1.33	VIT_14s0066g02530	Fumarate reductase/succinate dehydrogenase flavoprotein
CHR14_JGVV66_46_T01	0.044231	-1.25	VIT_14s0066g00500	Nuclear pore complex protein Nup210
CHR14_JGVV66_55_T01	0.000041	-2.54	VIT_14s0066g00620	Chitinase, class III
CHR14_JGVV68_102_T01	0.001255	-1.38	VIT_14s0068g01070	SUVH4 (SU(VAR)3-9 homolog 4)
CHR14_JGVV68_18_T01	0.00055	-1.18	VIT_14s0068g00210	ABC Transporter (VvMDR16 - VvABCB16)
CHR14_JGVV81_20_T01	0.001992	1.85	VIT_14s0081g00600	C-myc binding protein
CHR14_JGVV83_22_T01	0.013318	1.32	VIT_14s0083g00250	No hit
CHR14_PDVV30_114_T01	0.009206	1.35	VIT_14s0030g01000	No hit
CHR14_PDVV30_119_T01	0.001182	1.40	VIT_14s0030g00920	Alcohol dehydrogenase
CHR14_PDVV6_56_T01	0.000022	-2.43	VIT_14s0006g00660	No hit
CHR14_PDVV81_7_T01	0.000832	1.75	VIT_14s0081g00770	R protein disease resistance protein
CHR15_GSVIVT00018351001_T01	0.042658	-1.03	VIT_15s0021g00840	Disease resistance family protein
CHR15_GSVIVT00018412001_T01	0.014221	1.20	VIT_15s0021g00150	Disease resistance protein RGA4
CHR15_GSVIVT00019170001_T01	0.025669	-1.02	VIT_15s0024g01980	No hit
CHR15_GSVIVT00019198001_T01	0.032196	-1.07	VIT_15s0024g01710	No hit
CHR15_GSVIVT00026863001_T01	0.000017	-2.48	VIT_15s0046g03230	Disease resistance protein RGA4
CHR15_GSVIVT00026921001_T01	0.037291	-1.46	VIT_15s0046g02630	No hit
CHR15_GSVIVT00027415001_T01	0.001351	1.93	VIT_15s0048g02800	Unknown
CHR15_JGVV107_18_T01	0.003333	1.23	VIT_15s0107g00270	Mechanosensitive ion channel
CHR15_JGVV21_196_T01	0.007591	1.69	VIT_15s0021g00550	No hit
CHR15_JGVV21_218_T01	0.017263	-1.01	VIT_15s0021g00270	Ent-kaurenoic acid oxidase
CHR15_JGVV21_22_T01	0.036029	-1.45	VIT_15s0021g02580	CCR4-NOT transcription complex, subunit 1
CHR15_JGVV21_73_T01	0.009095	1.06	VIT_15s0021g02000	No hit
CHR15_JGVV21_97_T01	0.006972	-1.41	VIT_15s0021g01710	No hit
CHR15_JGVV24_11_T01	0.004207	-2.05	VIT_15s0024g01800	No hit
CHR15_JGVV45_18_T01	0.007438	-1.01	VIT_15s0045g00240	Auxilin
CHR15_JGVV45_19_T01	0.004776	-1.25	VIT_15s0045g00250	Auxilin
CHR15_JGVV45_56_T01	0.028574	1.20	VIT_15s0045g00730	No hit
CHR15_JGVV46_1_T01	0.022404	1.08	VIT_15s0046g03770	Anaphase-promoting complex component APC11
CHR15_JGVV46_17_T01	0.002698	1.70	VIT_15s0046g03590	(+)-neomenthol dehydrogenase
CHR15_JGVV46_205_T01	0.020428	1.10	VIT_15s0046g01470	Unknown protein
CHR15_JGVV46_39_T01	0.009063	-1.10	VIT_15s0046g03340	Acetyl co-enzyme A carboxylase carboxyltransferase alpha subunit
CHR15_JGVV46_85_T01	0.011139	-1.03	VIT_15s0046g02810	R protein PRF disease resistance protein
CHR15_JGVV48_125_T01	0.000859	-1.28	VIT_15s0048g01690	CYP86A1
CHR15_JGVV48_126_T01	0.002234	-1.35	VIT_15s0048g01680	CYP704G7
CHR15_JGVV48_208_T01	0.020002	-1.06	VIT_15s0048g00810	Pentatricopeptide (PPR) repeat-containing protein
CHR15_JGVV48_256_T01	0.046478	-1.20	VIT_15s0048g00290	No hit
CHR15_JGVV48_49_T01	0.044846	-1.07	VIT_15s0048g02490	Catechol O-methyltransferase
CHR15_JGVV48_51_T01	0.001159	-1.65	VIT_15s0048g02460	Quercetin 3-O-methyltransferase 1
CHR15_PDVV21_86_T01	0.002515	2.59	VIT_15s0021g02030	Homoserine dehydrogenase
CHR15_PDVV46_1_T01	0.009189	1.12	VIT_15s0046g03780	No hit
CHR15_PDVV48_278_T01	0.016953	1.04	VIT_15s0048g00110	No hit
CHR16_GSVIVT00018430001_T01	0.001992	-1.04	VIT_16s0022g02540	No hit
CHR16_GSVIVT00018690001_T01	0.007683	-1.35	VIT_16s0022g00270	Receptor Like Protein 52
CHR16_GSVIVT00028783001_T01	0.042016	-1.15	VIT_16s0050g01930	EIX receptor 2
CHR16_GSVIVT00038645001_T01	0.000917	-2.45	VIT_16s0098g00910	No hit
CHR16_JGVV100_57_T01	0.003975	1.22	VIT_16s0100g00700	TFL1 (Terminal flower 1), VvFLT1C
CHR16_JGVV115_30_T01	0.005479	-1.18	VIT_16s0115g00460	Auxilin
CHR16_JGVV13_121_T01	0.000016	1.87	VIT_16s0013g01890	UDP-arabinose 4-epimerase 3
CHR16_JGVV13_38_T01	0.010191	1.38	VIT_16s0013g00420	No hit
CHR16_JGVV22_23_T01	0.015392	1.27	VIT_16s0022g02250	basic helix-loop-helix (bHLH) family
CHR16_JGVV22_28_T01	0.038295	1.21	VIT_16s0022g02200	Subtilase
CHR16_JGVV39_114_T01	0.020778	-1.18	VIT_16s0039g01740	myb domain protein 93
CHR16_JGVV39_117_T01	0.012201	-1.37	VIT_16s0039g01800	Phosphate-induced protein 1
CHR16_JGVV39_194_T01	0.041242	1.02	VIT_16s0039g02910	Germin-like protein 3 [Vitis vinifera]
CHR16_JGVV39_4_T01	0.038154	-1.25	VIT_16s0039g00080	Unknown protein
CHR16_JGVV39_92_T01	0.001289	2.14	VIT_16s0039g01510	Calcium-dependent protein kinase-related
CHR16_JGVV50_132_T01	0.023796	1.85	VIT_16s0050g01300	C2 domain-containing protein
CHR16_JGVV50_192_T01	0.014222	1.09	VIT_16s0050g00660	Adaptor-related protein complex 1, sigma 2
CHR16_JGVV50_205_T01	0.000031	-2.71	VIT_16s0050g00520	Tripeptidyl-peptidase 2
CHR16_JGVV50_64_T01	0.013605	-1.13	VIT_16s0050g02110	Timeless ATIM
CHR16_JGVV50_74_T01	0.001947	-2.28	VIT_16s0050g01980	EIX receptor 2
CHR16_JGVV50_76_T01	0.021499	-1.49	VIT_16s0050g01960	Curculin (mannose-binding) lectin
CHR16_JGVV50_77_T01	0.009206	-1.40	VIT_16s0050g01950	Disease resistance family protein / LRR family
CHR16_JGVV50_78_T01	0.011423	-1.17	VIT_16s0050g01920	Curculin (mannose-binding) lectin
CHR16_JGVV50_82_T01	0.002664	-1.44	VIT_16s0050g01880	Receptor kinase homolog LRK10
CHR16_JGVV50_94_T01	0.045948	1.43	VIT_16s0050g01740	Serine-threonine protein kinase, plant-type
CHR16_PDVV13_118_T01	0.002178	-1.25	VIT_16s0013g01340	Aminopeptidase N
CHR16_PDVV98_169_T01	0.0014	1.78	VIT_16s0098g00090	Zinc finger (C3HC4-type ring finger)
CHR17_GSVIVT00008326001_T01	0.007546	-1.50	VIT_17s0000g03350	Serine/threonine protein kinase
CHR17_GSVIVT00008357001_T01	0.007497	-1.20	VIT_17s0000g03080	R protein MLA10
CHR17_JGVV0_118_T01	0.001351	1.27	VIT_17s0000g09050	No hit
CHR17_JGVV0_183_T01	0.028114	-1.13	VIT_17s0000g08350	Ataxia-telangiectasia mutated protein (Atm)
CHR17_JGVV0_423_T01	0.049427	1.08	VIT_17s0000g05610	Isopiperitenol dehydrogenase
CHR17_JGVV0_576_T01	0.010163	1.24	VIT_17s0000g03960	Fw2.2 ORFX
CHR17_JGVV0_635_T01	0.009128	1.29	VIT_17s0000g03280	Alcohol dehydrogenase 7
CHR17_JGVV0_709_T01	0.00016	-1.79	VIT_17s0000g02440	Integral membrane protein
CHR17_JGVV0_803_T01	0.007435	1.35	VIT_17s0000g01370	Cytidine/deoxycytidylate deaminase
CHR17_JGVV0_854_T01	0.024668	1.01	VIT_17s0000g00720	DNA-binding protein
CHR17_JGVV53_67_T01	0.001004	1.40	VIT_17s0053g00970	No hit
CHR17_JGVV53_72_T01	0.000467	1.60	VIT_17s0053g01050	Non-symbiotic hemoglobin class 1
CHR17_RANDOM_GSVIVT00000371001_T01	0.030179	-1.15	VIT_17s0000g00420	No hit
CHR17_RANDOM_JGVV133_5_T01	0.014112	-1.18	VIT_17s0000g00450	PI-3-kinase-related kinase SMG-1
CHR18_GSVIVT00009047001_T01	0.017412	-1.25	VIT_18s0001g05870	WPP domain-associated protein
CHR18_GSVIVT00009756001_T01	0.005483	-1.09	VIT_18s0001g12920	No hit
CHR18_GSVIVT00034888001_T01	0.028254	-1.28	VIT_18s0076g00270	No hit
CHR18_JGVV1_1023_T01	0.000009	-3.27	VIT_18s0001g13820	Cytochrome P450, family 83, subfamily B, polypeptide 1
CHR18_JGVV1_1024_T01	0.001071	-1.73	VIT_18s0001g13830	Cytochrome P450, family 83, subfamily B, polypeptide 1
CHR18_JGVV1_1026_T01	0.004813	-1.48	VIT_18s0001g13850	Cytochrome P450, family 83, subfamily B, polypeptide 1
CHR18_JGVV1_1095_T01	0.016752	-1.02	VIT_18s0001g14580	Kinesin family member 18/19
CHR18_JGVV1_1203_T01	0.007532	-1.07	VIT_18s0001g15800	Protein kinase Xa21
CHR18_JGVV1_231_T01	0.010527	-1.14	VIT_18s0001g03880	Polcalcin
CHR18_JGVV1_331_T01	0.010538	-1.01	VIT_18s0001g05990	UDP-glycosyltransferase 85A1
CHR18_JGVV1_336_T01	0.007482	-1.26	VIT_18s0001g06060	UDP-glycosyltransferase 85A1
CHR18_JGVV1_358_T01	0.015781	1.12	VIT_18s0001g06410	Ribosomal protein 60S
CHR18_JGVV1_415_T01	0.002515	-1.23	VIT_18s0001g07270	R protein MLA10
CHR18_JGVV1_651_T01	0.009614	-1.25	VIT_18s0001g09810	Serine-threonine protein kinase
CHR18_JGVV1_722_T01	0.031484	-1.20	VIT_18s0001g10570	No hit
CHR18_JGVV1_730_T01	0.007376	-1.22	VIT_18s0001g10650	ABC transporter g family pleiotropic drug resistance 12 PDR12
CHR18_JGVV1_731_T01	0.002827	-1.89	VIT_18s0001g10660	Methionyl-tRNA synthetase
CHR18_JGVV1_748_T01	0.000264	-1.47	VIT_18s0001g10830	Patatin
CHR18_JGVV1_749_T01	0.000917	-1.16	VIT_18s0001g10850	Patatin
CHR18_JGVV1_751_T01	0.000251	-1.29	VIT_18s0001g10870	Patatin
CHR18_JGVV1_754_T01	0.000405	-1.56	VIT_18s0001g10900	Patatin
CHR18_JGVV1_809_T01	0.016242	-1.51	VIT_18s0001g11490	CYP82C1p
CHR18_JGVV1_812_T01	0.011082	-1.20	VIT_18s0001g11540	CYPLXXXII
CHR18_JGVV1_813_T01	0.018624	-1.20	VIT_18s0001g11560	CyP82A3
CHR18_JGVV1_88_T01	0.032969	-1.03	VIT_18s0001g01310	Wall-associated receptor kinase 5
CHR18_JGVV1_975_T01	0.00045	1.37	VIT_18s0001g13300	Unknown
CHR18_JGVV117_16_T01	0.008178	1.18	VIT_18s0117g00390	far-red impaired responsive family protein
CHR18_JGVV117_43_T01	0.000862	2.01	VIT_18s0117g00040	No hit
CHR18_JGVV117_44_T01	0.000022	3.67	VIT_18s0117g00030	No hit
CHR18_JGVV117_45_T01	0.014061	-1.25	VIT_18s0117g00020	R protein L6
CHR18_JGVV122_85_T01	0.001488	1.97	VIT_18s0122g00450	Sinapyl alcohol dehydrogenase
CHR18_JGVV41_117_T01	0.003491	1.82	VIT_18s0041g01030	Non-symbiotic hemoglobin class 1
CHR18_JGVV41_13_T01	0.000017	4.09	VIT_18s0041g02330	No hit
CHR18_JGVV41_150_T01	0.038389	-1.11	VIT_18s0041g00640	Proton-dependent oligopeptide transport (POT) family protein
CHR18_JGVV41_164_T01	0.005251	-1.33	VIT_18s0041g00480	Proton-dependent oligopeptide transport (POT) family protein
CHR18_JGVV41_173_T01	0.013981	1.65	VIT_18s0041g00390	Cysteine protease inhibitor
CHR18_JGVV75_64_T01	0.01317	-1.33	VIT_18s0075g00840	Aminopeptidase
CHR18_JGVV75_7_T01	0.000509	1.84	VIT_18s0075g00090	Unknown
CHR18_JGVV89_63_T01	0.003994	-1.32	VIT_18s0089g00740	No hit
CHR18_JGVV89_80_T01	0.001966	1.60	VIT_18s0089g00550	TIR-NBS-TIR type disease resistance protein
CHR18_JGVV89_81_T01	0.000674	-1.13	VIT_18s0089g00540	Ethylene overproducer 1 (ETO1)
CHR18_RANDOM_JGVV152_15_T01	0.01399	-1.32	VIT_18s0001g01010	Laccase
CHR18_RANDOM_JGVV152_6_T01	0.004824	1.22	VIT_18s0001g00620	Homeodomain leucine zipper protein HB-15
CHR18_RANDOM_JGVV170_12_T01	0.000017	-2.63	VIT_18s0001g03260	R protein L6
CHR18_RANDOM_JGVV170_13_T01	0.007324	-1.05	VIT_18s0001g03280	V-type H+-transporting ATPase subunit G
CHR18_RANDOM_JGVV170_14_T01	0.01644	-1.55	VIT_18s0001g03320	V-type H+-transporting ATPase subunit G
CHR18_RANDOM_JGVV170_16_T01	0.026232	-1.70	VIT_18s0001g03400	Nematode resistance-like protein
CHR18_RANDOM_JGVV82_19_T01	0.002701	-1.08	VIT_18s0001g03900	R protein L6
CHR18_RANDOM_JGVV82_63_T01	0.047152	-1.08	VIT_18s0001g05070	No hit
CHR18_RANDOM_JGVV82_7_T01	0.000231	-1.93	VIT_18s0001g03690	Unknown protein
CHR19_GSVIVT00014133001_T01	0.017434	-1.08	VIT_19s0014g00670	LRR receptor-like serine/threonine-protein kinase
CHR19_GSVIVT00014187001_T01	0.00283	1.20	VIT_19s0014g01200	No hit
CHR19_GSVIVT00014503001_T01	0.000798	-1.13	VIT_19s0014g04300	S-locus protein kinase
CHR19_GSVIVT00014745001_T01	0.010538	1.17	VIT_19s0015g01080	No hit
CHR19_GSVIVT00020312001_T01	0.002711	-1.34	VIT_19s0027g01410	No hit
CHR19_GSVIVT00020334001_T01	0.007305	-1.45	VIT_19s0027g01230	CF4
CHR19_GSVIVT00020367001_T01	0.000009	2.35	VIT_19s0027g01000	Disease resistance protein (NBS-LRR class)
CHR19_GSVIVT00020369001_T01	0.000004	3.86	VIT_19s0027g00970	No hit
CHR19_GSVIVT00020465001_T01	0.013386	1.21	VIT_19s0027g00320	Unknown
CHR19_GSVIVT00036793001_T01	0.044903	-1.26	VIT_19s0085g00150	Receptor Like Protein 26
CHR19_JGVV135_22_T01	0.009202	-1.26	VIT_19s0135g00300	Ankyrin
CHR19_JGVV14_117_T01	0.001182	1.32	VIT_19s0014g01360	Curculin (mannose-binding) lectin
CHR19_JGVV14_279_T01	0.002392	-1.76	VIT_19s0014g03160	NADPH:protochlorophyllide oxidoreductase
CHR19_JGVV14_298_T01	0.04507	-1.06	VIT_19s0014g03350	Peptidyl-prolyl cis-trans isomerase TLP38, chloroplast
CHR19_JGVV14_308_T01	0.00062	1.50	VIT_19s0014g03450	Unknown
CHR19_JGVV14_311_T01	0.001294	1.40	VIT_19s0014g03480	Unknown protein
CHR19_JGVV14_337_T01	0.001517	1.49	VIT_19s0014g03770	Retrotransposon
CHR19_JGVV14_357_T01	0.001571	-2.04	VIT_19s0014g04040	S-receptor protein kinase
CHR19_JGVV14_359_T01	0.000584	-1.55	VIT_19s0014g04060	ARK3 (Arabidopsis Receptor Kinase 3)
CHR19_JGVV14_362_T01	0.006766	-1.39	VIT_19s0014g04090	Serine/threonine-protein kinase receptor ARK3
CHR19_JGVV14_368_T01	0.000841	-1.67	VIT_19s0014g04160	ARK3 (Arabidopsis Receptor Kinase 3)
CHR19_JGVV14_373_T01	0.001769	1.38	VIT_19s0014g04210	S-locus protein kinase
CHR19_JGVV14_376_T01	0.001182	1.47	VIT_19s0014g04240	S-locus protein kinase
CHR19_JGVV14_381_T01	0.039589	-1.02	VIT_19s0014g04290	S-locus protein kinase
CHR19_JGVV14_404_T01	0.000941	-2.08	VIT_19s0014g04580	S-locus protein kinase
CHR19_JGVV14_408_T01	0.00232	-1.03	VIT_19s0014g04620	S-locus receptor kinase
CHR19_JGVV14_473_T01	0.000069	-2.72	VIT_19s0014g05330	Ankyrin repeat
CHR19_JGVV14_474_T01	0.000001	-4.22	VIT_19s0014g05340	No hit
CHR19_JGVV14_475_T01	0.000034	-3.42	VIT_19s0014g05350	No hit
CHR19_JGVV14_480_T01	0.00232	-1.91	VIT_19s0014g05400	C-myc binding protein
CHR19_JGVV14_60_T01	0.040431	-1.03	VIT_19s0014g00700	Leucine-rich repeat protein kinase
CHR19_JGVV14_74_T01	0.022533	1.34	VIT_19s0014g00900	Brassinosteroid Signaling positive regulator (BZR1)
CHR19_JGVV15_179_T01	0.025894	-1.09	VIT_19s0015g02130	Ankyrin repeat
CHR19_JGVV15_184_T01	0.000094	-1.84	VIT_19s0015g02210	Ankyrin repeat protein
CHR19_JGVV15_188_T01	0.001296	-1.58	VIT_19s0015g02280	Ankyrin repeat
CHR19_JGVV15_192_T01	0.001533	-1.43	VIT_19s0015g02380	Ankyrin repeat
CHR19_JGVV15_193_T01	0.007571	-1.47	VIT_19s0015g02390	No hit
CHR19_JGVV15_194_T01	0.000604	-1.84	VIT_19s0015g02410	Receptor protein kinase
CHR19_JGVV15_200_T01	0.011965	-1.62	VIT_19s0015g02480	Ankyrin repeat
CHR19_JGVV176_2_T01	0.000917	-1.53	VIT_19s0176g00020	AAA-type ATPase
CHR19_JGVV27_103_T01	0.009063	-1.12	VIT_19s0027g00330	No hit
CHR19_JGVV27_31_T01	0.001955	-1.55	VIT_19s0027g01550	Disease resistance protein (CC-NBS-LRR class)
CHR19_JGVV27_40_T01	0.00168	-1.78	VIT_19s0027g01400	R protein PRF disease resistance protein
CHR19_JGVV27_44_T01	0.011629	-1.59	VIT_19s0027g01350	R protein MLA10
CHR19_JGVV27_54_T01	0.000186	-1.46	VIT_19s0027g01170	R protein MLA10
CHR19_JGVV85_53_T01	0.002354	-2.08	VIT_19s0085g00670	No hit
CHR19_JGVV85_92_T01	0.005466	-1.49	VIT_19s0085g00160	CF9
CHR19_JGVV85_93_T01	0.005099	-1.44	VIT_19s0085g00140	Abhydrolase domain-containing protein
CHR19_JGVV90_153_T01	0.008156	1.14	VIT_19s0090g01670	Receptor-like kinase 902
CHR19_JGVV90_30_T01	0.00256	-1.41	VIT_19s0090g00320	No hit
CHR19_JGVV90_78_T01	0.043867	-1.15	VIT_19s0090g00880	Unknown
CHR19_JGVV90_79_T01	0.000405	-2.05	VIT_19s0090g00890	No hit
CHR19_JGVV93_24_T01	0.01035	1.09	VIT_19s0093g00350	Glutathione S-transferase 25 GSTU25
CHR19_JGVV93_28_T01	0.000001	-4.19	VIT_19s0093g00390	Glutathione S-transferase 25 GSTU25
CHR19_PDVV135_21_T01	0.000171	-1.67	VIT_19s0135g00250	Ankyrin repeat protein
CHR19_PDVV15_180_T01	0.005439	-1.38	VIT_19s0015g02180	Unknown
CHR19_PDVV15_186_T01	0.002818	-1.65	VIT_19s0015g02230	Ankyrin repeat
CHR19_PDVV15_200_T01	0.027045	-1.07	VIT_19s0015g02400	No hit
CHR19_PDVV15_240_T01	0.007896	-1.01	VIT_19s0015g02840	PI-3-kinase-related kinase SMG-1
CHR19_PDVV27_43_T01	0.000229	-1.62	VIT_19s0027g01240	No hit
CHR19_PDVV27_62_T01	0.000081	3.36	VIT_19s0027g00990	No hit
CHR2_GSVIVT00011521001_T01	0.021889	-1.01	VIT_02s0109g00410	No hit
CHR2_GSVIVT00013061001_T01	0.014724	-1.24	VIT_02s0012g02150	Reduced sugar response 4 RSR4
CHR2_GSVIVT00022735001_T01	0.000782	-1.09	VIT_02s0033g00920	No hit
CHR2_JGVV12_203_T01	0.045065	1.13	VIT_02s0012g00610	Allyl alcohol dehydrogenase
CHR2_JGVV12_31_T01	0.029329	-1.96	VIT_02s0012g02760	Methionyl-tRNA synthetase
CHR2_JGVV12_55_T01	0.00055	1.99	VIT_02s0012g02460	NADP-malic enzyme
CHR2_JGVV25_104_T01	0.041471	-1.22	VIT_02s0025g01130	Phytochrome A supressor spa1 (SPA1)
CHR2_JGVV25_17_T01	0.041148	-1.34	VIT_02s0025g00190	No hit
CHR2_JGVV25_170_T01	0.01317	-1.16	VIT_02s0025g01830	Subtilisin-like protease
CHR2_JGVV25_251_T01	0.034706	1.09	VIT_02s0025g02720	Unknown protein
CHR2_JGVV25_294_T01	0.045182	1.08	VIT_02s0025g03190	2-oxoglutarate-dependent dioxygenase
CHR2_JGVV25_302_T01	0.005099	-1.08	VIT_02s0025g03270	Aminopeptidase N
CHR2_JGVV87_89_T01	0.047099	-1.27	VIT_02s0087g00060	Alpha-glucosidase
CHR2_PDVV12_14_T01	0.000655	-1.37	VIT_02s0012g03100	No hit
CHR2_PDVV12_8_T01	0.008273	1.14	VIT_02s0012g03180	Unknown
CHR2_PDVV154_46_T01	0.000069	-1.87	VIT_02s0154g00560	No hit
CHR2_PDVV33_94_T01	0.00024	-1.68	VIT_02s0033g01200	No hit
CHR3_GSVIVT00000354001_T01	0.009136	-1.57	VIT_03s0132g00410	Wall-associated receptor kinase-like 9
CHR3_GSVIVT00015708001_T01	0.028209	-1.16	VIT_03s0017g00910	No hit
CHR3_GSVIVT00036953001_T01	0.001351	1.58	VIT_03s0088g01300	No hit
CHR3_JGVV110_6_T01	0.020428	1.11	VIT_03s0110g00080	Unknown
CHR3_JGVV167_5_T01	0.040876	-1.16	VIT_03s0167g00050	Concanavalin A lectin
CHR3_JGVV167_6_T01	0.020695	1.18	VIT_03s0167g00070	putative MADS-box Short Vegetal Phase 5 (VviSVP5)
CHR3_JGVV17_134_T01	0.004306	1.16	VIT_03s0017g02240	Glucan endo-1,3-beta-glucosidase precursor
CHR3_JGVV17_145_T01	0.03119	-1.51	VIT_03s0017g02390	SAR1 (suppressor of auxin resistance1) ( Nup160)
CHR3_JGVV17_34_T01	0.002434	1.74	VIT_03s0017g00620	GA 20-oxidase
CHR3_JGVV17_37_T01	0.003534	-1.39	VIT_03s0017g00670	Zinc finger (C3HC4-type ring finger)
CHR3_JGVV17_49_T01	0.043773	1.14	VIT_03s0017g00920	R protein PRF disease resistance protein
CHR3_JGVV17_91_T01	0.004918	1.07	VIT_03s0017g01500	N-6 Adenine-specific DNA methylase
CHR3_JGVV17_95_T01	0.004861	1.34	VIT_03s0017g01550	CRK10 (cysteine-rich RLK10)
CHR3_JGVV38_142_T01	0.011661	-1.18	VIT_03s0038g03280	Unknown
CHR3_JGVV38_153_T01	0.004813	-1.11	VIT_03s0038g03170	Dimethylaniline monooxygenase (N-oxide forming) 2
CHR3_JGVV38_155_T01	0.007497	-1.18	VIT_03s0038g03150	Dimethylaniline monooxygenase (N-oxide forming) 2
CHR3_JGVV38_163_T01	0.002039	2.71	VIT_03s0038g03070	O-acetyltransferase
CHR3_JGVV38_194_T01	0.035285	-1.11	VIT_03s0038g02730	Mutator-like transposase
CHR3_JGVV38_196_T01	0.035922	-2.48	VIT_03s0038g02710	No hit
CHR3_JGVV38_288_T01	0.005483	-1.53	VIT_03s0038g01750	Disease resistance RPP8 2
CHR3_JGVV38_294_T01	0.002492	-1.54	VIT_03s0038g01630	R protein PRF disease resistance protein
CHR3_JGVV38_296_T01	0.009917	-1.07	VIT_03s0038g01610	R protein PRF disease resistance protein
CHR3_JGVV38_297_T01	0.00038	-3.19	VIT_03s0038g01590	Disease resistance protein (CC-NBS-LRR class)
CHR3_JGVV38_298_T01	0.017561	-1.13	VIT_03s0038g01580	R protein PRF disease resistance protein
CHR3_JGVV38_299_T01	0.000034	2.83	VIT_03s0038g01550	R protein PRF disease resistance protein
CHR3_JGVV38_300_T01	0.001028	1.30	VIT_03s0038g01540	R protein PRF disease resistance protein
CHR3_JGVV38_349_T01	0.001409	-1.04	VIT_03s0038g00920	Carbohydrate kinase, PfkB
CHR3_JGVV38_375_T01	0.004748	-1.32	VIT_03s0038g00550	ferulate 5-hydroxylase
CHR3_JGVV38_379_T01	0.00153	-1.30	VIT_03s0038g00500	ferulate 5-hydroxylase
CHR3_JGVV38_401_T01	0.00153	1.42	VIT_03s0038g00190	Tubulin beta-8
CHR3_JGVV63_138_T01	0.000132	1.46	VIT_03s0063g01490	CYP82C1p
CHR3_JGVV63_148_T01	0.034793	1.33	VIT_03s0063g01590	CYP82C4
CHR3_JGVV63_183_T01	0.001533	2.01	VIT_03s0063g01960	Non-symbiotic hemoglobin class 1
CHR3_JGVV63_69_T01	0.00055	1.73	VIT_03s0063g00750	Carboxylesterase CXE
CHR3_JGVV88_5_T01	0.000264	-1.65	VIT_03s0088g01240	basic helix-loop-helix (bHLH) family
CHR3_JGVV91_12_T01	0.045109	-1.00	VIT_03s0091g01140	Meprin and TRAF homology domain-containing protein
CHR3_JGVV91_3_T01	0.015027	1.06	VIT_03s0091g01270	sinapoylglucose-choline O-sinapoyltransferase
CHR3_JGVV91_5_T01	0.003805	1.71	VIT_03s0091g01240	Serine carboxypeptidase S10 / Anthocyanin Acyl-transferase
CHR3_JGVV91_81_T01	0.002529	1.23	VIT_03s0091g00390	Snakin-1
CHR3_PDVV180_15_T01	0.024907	1.04	VIT_03s0180g00190	No hit
CHR4_GSVIVT00019015001_T01	0.036999	1.02	VIT_04s0023g01310	No hit
CHR4_GSVIVT00026550001_T01	0.00722	-1.17	VIT_04s0044g00800	S-receptor kinase
CHR4_GSVIVT00035777001_T01	0.006444	-1.29	VIT_04s0008g04770	Zinc finger protein VAR3, chloroplastic
CHR4_JGVV23_107_T01	0.022199	1.03	VIT_04s0023g02800	Glutaredoxin
CHR4_JGVV23_130_T01	0.01035	-1.03	VIT_04s0023g02530	Non-intrinsic ABC protein 12
CHR4_JGVV23_196_T01	0.005779	1.01	VIT_04s0023g01820	ADP-ribosylation factor
CHR4_JGVV23_33_T01	0.000817	1.54	VIT_04s0023g03590	Unknown
CHR4_JGVV43_7_T01	0.010538	-1.43	VIT_04s0043g00080	Unknown
CHR4_JGVV44_111_T01	0.017411	-1.40	VIT_04s0044g00810	S-receptor kinase
CHR4_JGVV44_115_T01	0.014365	-1.44	VIT_04s0044g00750	S-receptor kinase
CHR4_JGVV44_96_T01	0.004098	1.15	VIT_04s0044g01010	Pectinesterase family
CHR4_JGVV69_24_T01	0.000013	2.53	VIT_04s0069g00300	Gamma-aminobutyrate transaminase subunit precursor isozyme 3
CHR4_JGVV79_13_T01	0.017448	-1.06	VIT_04s0079g00160	Auxin response factor 8
CHR4_JGVV8_19_T01	0.011439	-1.11	VIT_04s0008g00280	Amino acid permease 1
CHR4_JGVV8_23_T01	0.003899	1.30	VIT_04s0008g00320	Leucine-rich repeat family protein
CHR4_JGVV8_300_T01	0.001164	1.24	VIT_04s0008g03200	Lachrymatory factor synthase
CHR4_JGVV8_32_T01	0.021901	-1.28	VIT_04s0008g00420	Clavata1 receptor kinase (CLV1)
CHR4_JGVV8_384_T01	0.000477	-3.79	VIT_04s0008g04090	RD22 [Vitis vinifera]
CHR4_JGVV8_385_T01	0.012131	-1.19	VIT_04s0008g04120	RD22
CHR4_JGVV8_386_T01	0.025979	-1.25	VIT_04s0008g04130	RD22 [Vitis vinifera]
CHR4_JGVV8_387_T01	0.002514	-1.37	VIT_04s0008g04150	RD22
CHR4_JGVV8_388_T01	0.005815	1.07	VIT_04s0008g04160	Dehydration-responsive protein (RD22)
CHR4_JGVV8_449_T01	0.026065	-1.49	VIT_04s0008g04830	ABC Transporter (VvPDR31 - VvABCG61)
CHR4_JGVV8_559_T01	0.035214	1.04	VIT_04s0008g06000	ERF/AP2 Gene Family (VvERF045)
CHR4_JGVV8_600_T01	0.034218	-1.95	VIT_04s0008g06460	Beta-glucuronidase
CHR4_JGVV8_77_T01	0.00077	1.56	VIT_04s0008g00870	Phosphoethanolamine/phosphocholine phosphatase
CHR4_PDVV44_125_T01	0.046478	-1.05	VIT_04s0044g00820	S-receptor kinase
CHR4_RANDOM_JGVV501_2_T01	0.005483	-1.76	VIT_04s0008g00120	Chitinase precursor
CHR5_GSVIVT00010728001_T01	0.01979	-1.22	VIT_05s0102g00040	No hit
CHR5_GSVIVT00017611001_T01	0.002515	-2.39	VIT_05s0020g00090	No hit
CHR5_GSVIVT00020877001_T01	0.00038	-1.80	VIT_05s0029g01580	Ankyrin repeat protein
CHR5_GSVIVT00020983001_T01	0.009257	-1.13	VIT_05s0029g00750	R protein L6
CHR5_GSVIVT00021007001_T01	0.002434	-2.86	VIT_05s0029g00570	No hit
CHR5_JGVV102_3_T01	0.012118	-1.94	VIT_05s0102g00050	Ankyrin repeat protein family
CHR5_JGVV102_5_T01	0.012821	-1.31	VIT_05s0102g00070	Unknown protein
CHR5_JGVV102_55_T01	0.026596	1.22	VIT_05s0102g00620	No hit
CHR5_JGVV102_84_T01	0.005203	1.00	VIT_05s0102g00930	Glucosyltransferase-11
CHR5_JGVV124_25_T01	0.002492	-1.16	VIT_05s0124g00290	Anthocyanin membrane protein 2
CHR5_JGVV124_52_T01	0.029695	-1.30	VIT_05s0124g00610	Ankyrin repeat protein family
CHR5_JGVV136_19_T01	0.028114	1.17	VIT_05s0136g00320	Unknown protein
CHR5_JGVV165_15_T01	0.017241	-1.00	VIT_05s0165g00220	Protein binding protein
CHR5_JGVV165_19_T01	0.006088	-3.25	VIT_05s0165g00290	Ankyrin
CHR5_JGVV20_10_T01	0.019573	-1.04	VIT_05s0020g00120	Zinc knuckle
CHR5_JGVV20_16_T01	0.000031	-4.58	VIT_05s0020g00200	No hit
CHR5_JGVV20_167_T01	0.043862	1.16	VIT_05s0020g01820	Integral membrane family protein UPF0497
CHR5_JGVV20_17_T01	0.000007	-4.02	VIT_05s0020g00210	No hit
CHR5_JGVV20_194_T01	0.000862	1.01	VIT_05s0020g02090	Unknown
CHR5_JGVV20_20_T01	0.007022	-1.38	VIT_05s0020g00250	Zinc knuckle
CHR5_JGVV20_21_T01	0.016817	-1.56	VIT_05s0020g00260	Unknown protein
CHR5_JGVV20_237_T01	0.002529	1.06	VIT_05s0020g02540	Endo-1,3;1,4-beta-D-glucanase precursor
CHR5_JGVV20_257_T01	0.010528	-1.08	VIT_05s0020g02740	Aquaporin NIP7;1
CHR5_JGVV20_48_T01	0.002529	1.06	VIT_05s0020g00550	Unknown protein
CHR5_JGVV20_7_T01	0.000132	-1.77	VIT_05s0020g00080	Unknown
CHR5_JGVV20_88_T01	0.008194	1.19	VIT_05s0020g00960	No hit
CHR5_JGVV49_24_T01	0.003534	-1.41	VIT_05s0049g00260	2-oxoglutarate-dependent dioxygenase
CHR5_JGVV49_29_T01	0.000184	-2.09	VIT_05s0049g00310	E8 protein
CHR5_JGVV49_52_T01	0.037334	1.00	VIT_05s0049g00570	Unknown
CHR5_JGVV51_11_T01	0.000841	1.62	VIT_05s0051g00120	N-6 Adenine-specific DNA methylase
CHR5_JGVV62_70_T01	0.016076	-1.06	VIT_05s0062g00900	Alpha-glucan water dikinase isoform 3, Chloroplast
CHR5_JGVV77_104_T01	0.020297	-1.16	VIT_05s0077g01310	Aldo-keto reductase
CHR5_JGVV77_130_T01	0.016002	1.20	VIT_05s0077g01590	s9_Pathogenesis protein 10 [Vitis vinifera]
CHR5_JGVV77_90_T01	0.000622	1.27	VIT_05s0077g01170	DNA-directed RNA polymerase II subunit I
CHR5_JGVV94_112_T01	0.001182	1.94	VIT_05s0094g01230	Allyl alcohol dehydrogenase
CHR5_JGVV94_16_T01	0.003745	-1.55	VIT_05s0094g00180	No hit
CHR5_PDVV20_85_T01	0.032827	-1.09	VIT_05s0020g00990	No hit
CHR5_PDVV29_93_T01	0.02965	-1.33	VIT_05s0029g00280	DNA repair protein RAD50
CHR6_GSVIVT00024566001_T01	0.032031	-1.46	VIT_06s0004g08030	Alanyl-tRNA synthetase
CHR6_GSVIVT00024966001_T01	0.000001	4.74	VIT_06s0004g04670	No hit
CHR6_GSVIVT00025484001_T01	0.016242	-1.13	VIT_06s0004g00310	Hcr2-p4.1
CHR6_GSVIVT00036160001_T01	0.047136	-1.01	VIT_06s0080g00190	No hit
CHR6_JGVV4_109_T01	0.011505	-1.23	VIT_06s0004g07330	No hit
CHR6_JGVV4_257_T01	0.008617	2.31	VIT_06s0004g05760	Copper transporter 1
CHR6_JGVV4_258_T01	0.006301	2.25	VIT_06s0004g05750	Copper transporter 1
CHR6_JGVV4_288_T01	0.034281	-1.17	VIT_06s0004g05380	Tropinone reductase
CHR6_JGVV4_385_T01	0.000006	-3.48	VIT_06s0004g04320	Alcohol dehydrogenase 3
CHR6_JGVV4_386_T01	0.000006	-2.89	VIT_06s0004g04310	Alcohol dehydrogenase
CHR6_JGVV4_415_T01	0.020516	1.11	VIT_06s0004g04000	Beta-ketoacyl-CoA synthase
CHR6_JGVV4_496_T01	0.005153	-2.20	VIT_06s0004g03120	MLO-like protein 3
CHR6_JGVV4_548_T01	0.021578	1.13	VIT_06s0004g02570	Kiwellin Ripening-related protein grip22
CHR6_JGVV4_633_T01	0.001016	-1.19	VIT_06s0004g01600	No hit
CHR6_JGVV4_671_T01	0.003477	-1.45	VIT_06s0004g01180	Peroxidase
CHR6_JGVV4_73_T01	0.010538	-1.07	VIT_06s0004g07710	TRNA pseudouridine synthase
CHR6_JGVV4_79_T01	0.022797	-1.26	VIT_06s0004g07650	Taxadien-5-alpha-ol-O-acetyltransferase
CHR6_JGVV61_7_T01	0.014061	-1.01	VIT_06s0061g01550	No hit
CHR6_JGVV61_92_T01	0.001571	-1.36	VIT_06s0061g00640	Salutaridine reductase
CHR6_JGVV9_115_T01	0.000171	1.41	VIT_06s0009g02450	Integrase
CHR6_JGVV9_143_T01	0.008429	1.12	VIT_06s0009g02140	Molybdopterin biosynthesis MoaE CNX6
CHR6_JGVV9_209_T01	0.000093	1.54	VIT_06s0009g01350	R protein PRF disease resistance protein
CHR6_JGVV9_272_T01	0.001518	-1.43	VIT_06s0009g00500	No hit
CHR6_JGVV9_66_T01	0.008194	-1.21	VIT_06s0009g03050	flavonoid 3',5'-hydroxylase m (F3'5'Hm) [Vitis vinifera]
CHR6_PDVV4_256_T01	0.006942	-1.04	VIT_06s0004g05720	No hit
CHR6_PDVV4_629_T01	0.000389	-1.27	VIT_06s0004g01390	S-receptor kinase
CHR7_JGVV104_110_T01	0.017561	1.03	VIT_07s0104g00650	No hit
CHR7_JGVV104_43_T01	0.012662	1.31	VIT_07s0104g01390	Arsenate reductase (glutaredoxin)
CHR7_JGVV129_55_T01	0.014876	-1.22	VIT_07s0129g00570	Transducin family protein / WD-40 repeat
CHR7_JGVV129_86_T01	0.001573	-1.47	VIT_07s0129g00890	Protein kinase
CHR7_JGVV129_89_T01	0.001835	-1.86	VIT_07s0129g00920	Receptor-like protein kinase
CHR7_JGVV129_91_T01	0.017806	-1.19	VIT_07s0129g00940	Protein kinase
CHR7_JGVV151_47_T01	0.031384	-1.28	VIT_07s0151g00370	Kinase interacting
CHR7_JGVV151_52_T01	0.024744	-1.17	VIT_07s0151g00290	Unknown protein
CHR7_JGVV31_123_T01	0.028504	-1.43	VIT_07s0031g01380	ferulate 5-hydroxylase
CHR7_JGVV31_273_T01	0.021595	-1.44	VIT_07s0031g03040	Calmodulin-binding protein
CHR7_JGVV5_299_T01	0.001587	-1.40	VIT_07s0005g03130	flavanone 3-hydroxylase
CHR7_JGVV5_309_T01	0.039637	1.22	VIT_07s0005g03260	ERF/AP2 Gene Family (VvERF100)
CHR7_JGVV5_328_T01	0.038762	-1.37	VIT_07s0005g03450	Structural maintenance of chromosomes (SMC1)
CHR7_JGVV5_53_T01	0.031844	-1.18	VIT_07s0005g00550	Ribosomal protein S12 (RPS12C) 40S
CHR7_JGVV5_532_T01	0.007908	1.49	VIT_07s0005g06000	Pore-forming toxin-like protein Hfr-2
CHR7_JGVV5_539_T01	0.001413	1.49	VIT_07s0005g06090	Pore-forming toxin-like protein Hfr-2
CHR7_JGVV5_541_T01	0.039699	1.08	VIT_07s0005g06110	Pore-forming toxin-like protein Hfr-2
CHR7_JGVV5_551_T01	0.008428	-1.16	VIT_07s0005g06240	R protein MLA10
CHR7_JGVV5_571_T01	0.000014	-2.03	VIT_07s0005g06480	EMB1974 (embryo defective 1974)
CHR7_JGVV5_78_T01	0.009629	3.23	VIT_07s0005g00800	Pollen Ole e 1 allergen and extensin
CHR7_JGVV95_38_T01	0.001764	-1.36	VIT_07s0095g00570	RNA recognition motif (RRM)-containing protein
CHR7_PDVV141_29_T01	0.015027	1.12	VIT_07s0141g00560	No hit
CHR7_PDVV95_42_T01	0.000009	-2.34	VIT_07s0095g00560	No hit
CHR7_RANDOM_JGVV161_18_T01	0.038167	-1.18	VIT_07s0104g00030	No hit
CHR7_RANDOM_JGVV161_19_T01	0.004508	-1.06	VIT_07s0104g00070	No hit
CHR7_RANDOM_JGVV209_16_T01	0.001764	-1.50	VIT_07s0141g00700	R protein MLA10
CHR7_RANDOM_JGVV224_6_T01	0.000026	2.94	VIT_07s0151g00010	No hit
CHR7_RANDOM_PDVV209_15_T01	0.000228	-1.62	VIT_07s0141g00670	No hit
CHR8_GSVIVT00022503001_T01	0.025849	-1.07	VIT_08s0032g00650	No hit
CHR8_GSVIVT00022598001_T01	0.007575	-1.29	VIT_08s0032g01160	DNA helicase SNF2 domain-containing protein
CHR8_GSVIVT00029930001_T01	0.02943	-1.29	VIT_08s0056g01090	5'-3' exoribonuclease 2
CHR8_GSVIVT00033640001_T01	0.000466	1.66	VIT_08s0007g05110	No hit
CHR8_JGVV32_48_T01	0.001357	-1.24	VIT_08s0032g00610	No hit
CHR8_JGVV32_57_T01	0.000066	-1.92	VIT_08s0032g00710	CXE carboxylesterase
CHR8_JGVV40_108_T01	0.036999	-1.25	VIT_08s0040g02200	Peroxidase ATP2a
CHR8_JGVV40_173_T01	0.000576	-1.40	VIT_08s0040g01520	Indole-3-acetate beta-glucosyltransferase
CHR8_JGVV40_258_T01	0.001296	-1.20	VIT_08s0040g00610	GTB1 (global transcription factor group B1)
CHR8_JGVV56_139_T01	0.047136	1.06	VIT_08s0056g01590	Ankyrin
CHR8_JGVV56_8_T01	0.012257	-1.35	VIT_08s0056g00090	Met-10+ like family protein
CHR8_JGVV56_91_T01	0.002387	1.10	VIT_08s0056g01080	MATE efflux family protein
CHR8_JGVV7_278_T01	0.032235	1.04	VIT_08s0007g06060	Beta 1-3 glucanase
CHR8_JGVV7_283_T01	0.007324	1.75	VIT_08s0007g06000	Glucan endo-1,3-beta-glucosidase GII precursor
CHR8_JGVV7_284_T01	0.000112	2.39	VIT_08s0007g05990	Beta 1-3 glucanase
CHR8_JGVV7_332_T01	0.013819	-1.05	VIT_08s0007g05490	Pyruvate kinase
CHR8_JGVV7_356_T01	0.002676	1.27	VIT_08s0007g05240	Phosphatidylinositol-4-phosphate 5-kinase
CHR8_JGVV7_357_T01	0.001213	1.21	VIT_08s0007g05230	Unknown protein
CHR8_JGVV7_501_T01	0.01856	1.10	VIT_08s0007g03710	ABC Transporter (VvPDR23 - VvABCG53)
CHR8_JGVV7_526_T01	0.020642	1.87	VIT_08s0007g03450	TFL1B protein [Vitis vinifera], VvTFL1B
CHR8_JGVV7_546_T01	0.011082	1.00	VIT_08s0007g03250	Unknown protein
CHR8_JGVV7_57_T01	0.000171	-1.18	VIT_08s0007g08420	R protein MLA10
CHR8_JGVV7_750_T01	0.011965	-1.11	VIT_08s0007g01050	Aldo-keto reductase
CHR8_JGVV7_817_T01	0.04277	1.33	VIT_08s0007g00350	Import inner membrane translocase subunit Tim9, Mitochondrial
CHR8_JGVV7_95_T01	0.024668	1.46	VIT_08s0007g08030	No hit
CHR8_PDVV32_13_T01	0.018339	1.02	VIT_08s0032g00120	Light repressible receptor protein kinase
CHR9_GSVIVT00015955001_T01	0.002145	-1.50	VIT_09s0018g00260	No hit
CHR9_GSVIVT00017138001_T01	0.01061	1.03	VIT_09s0002g04920	No hit
CHR9_GSVIVT00017162001_T01	0.038762	1.17	VIT_09s0002g05190	No hit
CHR9_GSVIVT00017263001_T01	0.018647	1.27	VIT_09s0002g06180	Disease resistance protein (NBS-LRR class)
CHR9_GSVIVT00017264001_T01	0.000022	2.66	VIT_09s0002g06190	No hit
CHR9_GSVIVT00029599001_T01	0.009128	1.43	VIT_09s0054g00380	Unknown protein
CHR9_GSVIVT00038435001_T01	0.00821	-1.95	VIT_09s0096g00710	No hit
CHR9_JGVV18_52_T01	0.001749	1.49	VIT_09s0018g00780	HcrVf1 protein
CHR9_JGVV2_172_T01	0.000074	-2.59	VIT_09s0002g01960	No hit
CHR9_JGVV2_255_T01	0.006661	-2.41	VIT_09s0002g02790	Light repressible receptor protein kinase
CHR9_JGVV2_292_T01	0.009202	1.51	VIT_09s0002g03220	Acid phosphatase
CHR9_JGVV2_314_T01	0.010528	1.11	VIT_09s0002g03460	Taurine dioxygenase
CHR9_JGVV2_323_T01	0.011883	-1.92	VIT_09s0002g03550	ABC Transporter (VvPDR3 - VvABCG33)
CHR9_JGVV2_484_T01	0.00715	-1.43	VIT_09s0002g05380	ABC transporter g family pleiotropic drug resistance 12 PDR12
CHR9_JGVV2_491_T01	0.002784	-1.44	VIT_09s0002g05450	ABC transporter g family pleiotropic drug resistance 12 PDR12
CHR9_JGVV2_492_T01	0.029768	-1.57	VIT_09s0002g05470	ABC transporter g family pleiotropic drug resistance 12 PDR12
CHR9_JGVV2_531_T01	0.029516	-1.11	VIT_09s0002g05880	transformation/transcription domain-associated protein
CHR9_JGVV2_534_T01	0.001353	-1.18	VIT_09s0002g05920	R protein MLA10
CHR9_JGVV2_556_T01	0.000963	1.52	VIT_09s0002g06210	RPS5 (resistant to p. syringae 5)
CHR9_JGVV2_558_T01	0.000389	1.90	VIT_09s0002g06240	RPS5 (resistant to p. syringae 5)
CHR9_JGVV2_571_T01	0.02918	1.12	VIT_09s0002g06380	Polygalacturonase GH28
CHR9_JGVV2_647_T01	0.00364	1.23	VIT_09s0002g07220	Unknown
CHR9_JGVV2_649_T01	0.000547	1.40	VIT_09s0002g07260	No hit
CHR9_JGVV2_690_T01	0.000007	2.43	VIT_09s0002g07770	Beta-galactosidase
CHR9_JGVV2_762_T01	0	-4.76	VIT_09s0002g08680	Unknown
CHR9_JGVV54_78_T01	0.021141	-1.12	VIT_09s0054g00940	Pentatricopeptide (PPR) repeat-containing protein
CHR9_JGVV54_95_T01	0.010393	-1.07	VIT_09s0054g00760	TRNA-splicing endonuclease positive effector SEN1
CHR9_JGVV70_56_T01	0.002819	1.53	VIT_09s0070g00660	No hit
CHR9_JGVV70_60_T01	0.004824	1.61	VIT_09s0070g00720	No hit
CHR9_JGVV96_18_T01	0.00345	-1.81	VIT_09s0096g00210	Coniferyl alcohol acyltransferase
CHR9_JGVV96_36_T01	0.000025	-2.54	VIT_09s0096g00430	C2-HC type zinc finger protein C.e-MyT1
CHR9_JGVV96_50_T01	0.000017	-2.80	VIT_09s0096g00660	C2-HC type zinc finger protein C.e-MyT1
CHR9_JGVV96_51_T01	0.000062	-2.08	VIT_09s0096g00680	C2-HC type zinc finger protein C.e-MyT1
CHR9_JGVV96_59_T01	0.010538	-1.44	VIT_09s0096g00850	Glycosyl hydrolase family 28 protein
CHR9_JGVV96_65_T01	0.028114	1.84	VIT_09s0096g00930	Disease resistance protein (TIR-NBS-LRR class)
CHR9_PDVV18_83_T01	0.007546	-1.54	VIT_09s0018g00900	ABC transporter g family pleiotropic drug resistance 12 PDR12
CHR9_PDVV2_269_T01	0.000781	-1.34	VIT_09s0002g03270	RPS5 (resistant to p. syringae 5)
CHR9_PDVV96_56_T01	0.000016	-2.37	VIT_09s0096g00720	C2-HC type zinc finger protein C.e-MyT1
CHR9_RANDOM_JGVV162_2_T01	0.046576	-1.05	VIT_09s0002g00110	EMB2734 (embryo defective 2734) lyase
CHRUN_GSVIVT00001251001_T01	0.016651	-1.15	VIT_00s0153g00040	S-locus receptor kinase
CHRUN_GSVIVT00001765001_T01	0.017418	-1.01	VIT_00s0169g00100	No hit
CHRUN_GSVIVT00002449001_T01	0.001182	-1.68	VIT_00s0734g00010	No hit
CHRUN_GSVIVT00003451001_T01	0.004184	1.94	VIT_00s0193g00010	No hit
CHRUN_GSVIVT00004407001_T01	0.004396	-1.56	VIT_00s1313g00020	Deacetoxyvindoline 4-hydroxylase
CHRUN_GSVIVT00004520001_T01	0.011883	-1.03	VIT_00s1405g00020	WD40
CHRUN_GSVIVT00005520001_T01	0.001225	-1.58	VIT_00s1860g00010	No hit
CHRUN_GSVIVT00005820001_T01	0.023632	-1.05	VIT_00s0299g00090	No hit
CHRUN_GSVIVT00007212001_T01	0.022406	1.07	VIT_00s0508g00010	No hit
CHRUN_JGVV1190_1_T01	0.016182	-1.09	VIT_00s1190g00010	Protein kinase
CHRUN_JGVV120_19_T01	0.016265	-1.35	VIT_00s0120g00290	Aminopeptidase
CHRUN_JGVV1206_1_T01	0.000389	-1.54	VIT_00s1206g00010	Aspartic proteinase nepenthesin-1 precursor
CHRUN_JGVV1211_1_T01	0.009345	-1.39	VIT_00s1211g00010	HEAT repeat-containing protein
CHRUN_JGVV1212_2_T01	0.016733	-1.33	VIT_00s1212g00020	Laccase
CHRUN_JGVV1321_1_T01	0.000814	1.72	VIT_00s1321g00010	Unknown
CHRUN_JGVV1386_1_T01	0.027435	-1.05	VIT_00s1386g00010	F-box family protein
CHRUN_JGVV1618_1_T01	0.048499	-1.03	VIT_00s1618g00010	Enhancer of mRNA-decapping protein 4
CHRUN_JGVV169_4_T01	0.001208	-1.31	VIT_00s0169g00040	CTV.22
CHRUN_JGVV169_8_T01	0.003534	-1.17	VIT_00s0169g00090	No hit
CHRUN_JGVV179_34_T01	0.000841	1.20	VIT_00s0179g00370	ESCRT-I complex subunit TSG101
CHRUN_JGVV1871_1_T01	0.00588	1.04	VIT_00s1871g00010	Ankyrin repeat protein
CHRUN_JGVV188_15_T01	0.006798	-1.31	VIT_00s0188g00190	Auxilin
CHRUN_JGVV193_1_T01	0.000185	1.67	VIT_00s0193g00020	No hit
CHRUN_JGVV199_25_T01	0.004396	-1.73	VIT_00s0199g00270	Unknown protein
CHRUN_JGVV218_17_T01	0.006229	-1.02	VIT_00s0218g00170	UDP-rhamnose/rhamnosyltransferase
CHRUN_JGVV218_20_T01	0.019143	-1.08	VIT_00s0218g00200	UDP-glucuronosyl/UDP-glucosyltransferase
CHRUN_JGVV218_6_T01	0.016884	-1.14	VIT_00s0218g00060	Methylmalonate semi-aldehyde dehydrogenase
CHRUN_JGVV2207_1_T01	0.011532	-1.28	VIT_00s2207g00010	UDP-N-acetylglucosamine pyrophosphorylase
CHRUN_JGVV230_2_T01	0.005483	-1.39	VIT_00s0230g00050	Heat shock protein binding
CHRUN_JGVV238_10_T01	0.008565	1.66	VIT_00s0238g00120	No hit
CHRUN_JGVV238_6_T01	0.000083	-2.42	VIT_00s0238g00060	RPS4 (resistant to p. syringae 4)
CHRUN_JGVV2438_1_T01	0.046001	-1.14	VIT_00s2438g00010	Unknown
CHRUN_JGVV250_1_T01	0.022664	-1.35	VIT_00s0250g00010	Prolylcarboxypeptidase
CHRUN_JGVV256_1_T01	0.000053	2.90	VIT_00s0256g00010	Unknown
CHRUN_JGVV256_11_T01	0.003659	1.95	VIT_00s0256g00110	Ankyrin repeat protein
CHRUN_JGVV256_12_T01	0.002911	1.45	VIT_00s0256g00120	Unknown
CHRUN_JGVV256_2_T01	0.000022	2.69	VIT_00s0256g00020	Unknown
CHRUN_JGVV256_3_T01	0.022664	1.41	VIT_00s0256g00030	Ankyrin repeat protein
CHRUN_JGVV256_4_T01	0.006178	1.65	VIT_00s0256g00040	Ankyrin repeat protein
CHRUN_JGVV256_5_T01	0.037507	1.17	VIT_00s0256g00050	Unknown
CHRUN_JGVV267_3_T01	0.000863	1.16	VIT_00s0267g00030	Unknown
CHRUN_JGVV276_5_T01	0.008822	-1.23	VIT_00s0276g00060	CC-NBS-LRR class
CHRUN_JGVV279_1_T01	0.004361	1.28	VIT_00s0279g00010	Unknown
CHRUN_JGVV279_3_T01	0.003029	-1.11	VIT_00s0279g00030	Heat shock protein binding
CHRUN_JGVV279_4_T01	0.004861	-1.36	VIT_00s0279g00040	Heat shock protein binding
CHRUN_JGVV279_5_T01	0.01539	-1.02	VIT_00s0279g00050	Heat shock protein binding
CHRUN_JGVV288_2_T01	0.033901	-1.55	VIT_00s0288g00020	Nematode resistance-like protein
CHRUN_JGVV288_4_T01	0.027435	-1.16	VIT_00s0288g00050	V-type H+-transporting ATPase subunit G
CHRUN_JGVV288_6_T01	0.003312	-1.77	VIT_00s0288g00070	Disease resistance protein
CHRUN_JGVV353_2_T01	0.00536	-1.33	VIT_00s0353g00020	S-locus lectin protein kinase
CHRUN_JGVV353_6_T01	0.046591	-1.16	VIT_00s0353g00060	ARK3 (Arabidopsis Receptor Kinase 3)
CHRUN_JGVV358_1_T01	0.01524	-1.30	VIT_00s0358g00010	No hit
CHRUN_JGVV361_10_T01	0.023161	-1.53	VIT_00s0361g00100	Zinc-binding protein
CHRUN_JGVV370_6_T01	0.000535	1.19	VIT_00s0370g00060	Epoxide hydrolase 2
CHRUN_JGVV379_1_T01	0.046851	-1.25	VIT_00s0379g00010	Transducin family protein / WD-40 repeat
CHRUN_JGVV388_3_T01	0.018647	-1.23	VIT_00s0388g00030	DNA mismatch repair protein MSH3
CHRUN_JGVV388_7_T01	0.034281	-1.58	VIT_00s0388g00080	Tetratricopeptide helical
CHRUN_JGVV410_1_T01	0.001081	1.38	VIT_00s0410g00020	No hit
CHRUN_JGVV411_2_T01	0.002889	2.04	VIT_00s0411g00020	Ankyrin repeat protein
CHRUN_JGVV411_3_T01	0.014561	1.01	VIT_00s0411g00030	Unknown
CHRUN_JGVV429_4_T01	0.000351	-2.44	VIT_00s0429g00040	Aspartic Protease (VvAP47)
CHRUN_JGVV444_1_T01	0.030608	-1.17	VIT_00s0444g00010	Laccase
CHRUN_JGVV454_1_T01	0.006468	1.36	VIT_00s0454g00010	Subtilase
CHRUN_JGVV526_1_T01	0.024668	-1.17	VIT_00s0526g00010	WD-40 repeat family protein / beige-related
CHRUN_JGVV527_1_T01	0.016752	-2.03	VIT_00s0527g00010	Cig3
CHRUN_JGVV532_4_T01	0.01337	1.03	VIT_00s0532g00050	Basic helix-loop-helix ILR3
CHRUN_JGVV592_2_T01	0.001724	-1.21	VIT_00s0592g00020	Pentatricopeptide (PPR) repeat-containing protein
CHRUN_JGVV704_2_T01	0.007564	1.04	VIT_00s0704g00020	5-alpha-taxadienol-10-beta-hydroxylase
CHRUN_JGVV731_1_T01	0.023324	-1.18	VIT_00s0731g00010	Laccase
CHRUN_JGVV851_2_T01	0.042368	-1.19	VIT_00s0851g00020	Unknown
CHRUN_JGVV862_1_T01	0.037307	-1.31	VIT_00s0862g00010	HEAT repeat-containing protein
CHRUN_JGVV862_2_T01	0.038736	-1.58	VIT_00s0862g00020	HEAT repeat-containing protein
CHRUN_JGVV865_1_T01	0.001353	1.29	VIT_00s0865g00020	Unknown protein
CHRUN_JGVV868_3_T01	0.008919	1.14	VIT_00s0868g00030	Unknown protein
CHRUN_JGVV901_1_T01	0.025837	1.18	VIT_00s0901g00010	Ankyrin repeat protein
CHRUN_JGVV920_1_T01	0.025111	-2.02	VIT_00s0920g00010	HEAT repeat-containing protein
CHRUN_JGVV936_1_T01	0.011271	-1.14	VIT_00s0936g00010	Protein kinase
CHRUN_PDVV120_1_T01	0.021889	-1.09	VIT_00s0120g00010	Peroxisomal biogenesis factor 11 (PEX11C)
CHRUN_PDVV188_10_T01	0.002211	-1.04	VIT_00s0188g00110	Glucose-inhibited division family A
CHRUN_PDVV2258_1_T01	0.005203	-1.64	VIT_00s2258g00010	No hit
CHRUN_PDVV800_2_T01	0.028254	-1.01	VIT_00s0800g00020	No hit
