# Supplementary material for: The different tolerance to magnesium deficiency of two grapevine rootstocks relies on the ability to cope with oxidative stress
Source: BMC Plant Biol. 2019 Apr 16;19:148. doi: 10.1186/s12870-019-1726-x (PMC6469136; doi:10.1186/s12870-019-1726-x)
Supplement: Supplementary file 6 — Table S6. List of transcripts differentially expressed in roots at 4 days between 1103P and SO4 depending on the growth condition. Transcripts specifically modulated at 4 days in presence (+Mg) and absence (-Mg) of Mg and modulated between the two genotypes in both nutritional conditions. Probe ID, adjusted p-value, Log2(ratio), Functional annotation and Gene Ontology term were reported for each transcript. (XLSX 87 kb) [file 12870_2019_1726_MOESM6_ESM.xlsx]

## Sheet: 1103P vs SO4 +Mg_4d_specific
Transcripts modulated only in the comparison 1103P +Mg vs SO4 +Mg; 4 days
Probe_ID	adjusted p-value	Log2(ratio)	Unique ID	Functional annotation	Gene Ontology
CHR1_JGVV11_286_T01	0.000356	-1.02	VIT_01s0011g03740	Glutaminyl-tRNA synthetase	Cellular Amino Acids and Derivative Metabolic Process
CHR1_JGVV11_312_T01	0.04893	-1.08	VIT_01s0011g03480	Cinnamoyl CoA reductase	Secondary Metabolic Process
CHR1_JGVV26_117_T01	0.006096	1.38	VIT_01s0026g01460	Thioredoxin H-type 2 (Trx-H-2)	Cellular Homeostasis
CHR1_JGVV26_233_T01	0.022438	1.05	VIT_01s0026g00200	Xyloglucan endotransglucosylase/hydrolase 28	Cell Wall Metabolism
CHR10_GSVIVT00021636001_T01	0.000863	-1.25	VIT_10s0003g04770	Leucine-rich repeat transmembrane protein kinase	Signal Transduction
CHR10_GSVIVT00021647001_T01	0.00428	-1.21	VIT_10s0003g04860	Receptor kinase TRKa	Signal Transduction
CHR10_JGVV3_125_T01	0.001159	-1.09	VIT_10s0003g01380	myb family	Transcription Factor Activity
CHR10_JGVV3_304_T01	0.002338	1.04	VIT_10s0003g03360	No hit	No Hit
CHR10_JGVV3_308_T01	0.006347	1.04	VIT_10s0003g03400	No hit	No Hit
CHR10_JGVV3_311_T01	0.000525	1.56	VIT_10s0003g03430	No hit	No Hit
CHR10_JGVV3_312_T01	0.003169	1.24	VIT_10s0003g03440	No hit	No Hit
CHR10_JGVV3_421_T01	0.009232	-1.11	VIT_10s0003g04830	Protein kinase Xa21	Signal Transduction
CHR10_JGVV92_52_T01	0.013926	-1.07	VIT_10s0092g00650	Receptor kinase RK20-1	Signal Transduction
CHR10_PDVV3_402_T01	0.000985	-1.30	VIT_10s0003g04840	Receptor kinase TRKe	Signal Transduction
CHR10_RANDOM_JGVV168_1_T01	0.011146	1.06	VIT_10s0116g00810	Root hair defective 3 GTP-binding (RHD3)	Signal Transduction
CHR11_GSVIVT00015132001_T01	0.000115	1.16	VIT_11s0016g01600	Ankyrin repeat protein family	Cellular Process
CHR11_JGVV16_101_T01	0.020253	1.30	VIT_11s0016g01220	Auxin-binding protein ABP19a precursor	Response to Hormone Stimulus
CHR11_JGVV16_136_T01	0.044802	1.25	VIT_11s0016g01640	Phenylalanine ammonia-lyase	Generation of Energy
CHR11_JGVV16_487_T01	0.009862	-1.16	VIT_11s0016g05430	Unknown protein	Unknown Protein
CHR11_JGVV52_67_T01	0.026531	3.36	VIT_11s0052g01150	Nicotianamine synthase	Cellular Amino Acids and Derivative Metabolic Process
CHR11_PDVV52_10_T01	0.00415	1.02	VIT_11s0052g01790	No hit	No Hit
CHR12_GSVIVT00030021001_T01	0.00166	-1.13	VIT_12s0057g00360	No hit	No Hit
CHR12_JGVV134_48_T01	0.006886	1.39	VIT_12s0134g00580	Hydroxycinnamoyl-CoA quinate hydroxycinnamoyltransferase	Secondary Metabolic Process
CHR12_JGVV142_2_T01	0.001331	-1.88	VIT_12s0142g00080	No hit	No Hit
CHR12_JGVV28_99_T01	0.045515	1.19	VIT_12s0028g02970	MLO1	Response to Stress
CHR12_JGVV34_15_T01	0.002494	-1.04	VIT_12s0034g02440	R protein MLA10	Response to Stress
CHR12_JGVV55_65_T01	0.034099	1.08	VIT_12s0055g00850	Nodulin	Cellular Process
CHR12_JGVV55_71_T01	0.017116	1.14	VIT_12s0055g00920	Aspartate aminotransferase	Generation of Energy
CHR12_JGVV59_228_T01	0.022632	1.99	VIT_12s0059g02410	Peroxidase	Response to Stress
CHR12_JGVV59_237_T01	0.035351	-1.39	VIT_12s0059g02500	Constans-like 11	Developmental Process
CHR13_GSVIVT00034623001_T01	0.020879	1.07	VIT_13s0073g00380	BHLH038/ORG2 (OBP3-RESPONSIVE GENE 2)	Response to Hormone Stimulus
CHR13_JGVV106_22_T01	0.004729	1.30	VIT_13s0106g00320	Lipase GDSL	Lipid Metabolic Process
CHR13_JGVV106_23_T01	0.002618	-1.05	VIT_13s0106g00340	No hit	No Hit
CHR13_JGVV106_46_T01	0.016517	1.06	VIT_13s0106g00610	Tetracycline transporter	Transport
CHR13_JGVV156_39_T01	0.002939	-1.33	VIT_13s0156g00450	R protein disease resistance protein	Response to Stress
CHR13_JGVV19_263_T01	0.000947	1.17	VIT_13s0019g02540	Subtilisin protease C1	Cellular Homeostasis
CHR13_JGVV19_269_T01	0.000184	1.06	VIT_13s0019g02470	RAB GTPase RABA2B	Signal Transduction
CHR13_JGVV19_301_T01	0.020052	1.11	VIT_13s0019g02140	Tropinone reductase	Cellular Amino Acids and Derivative Metabolic Process
CHR13_JGVV19_356_T01	0.000963	1.20	VIT_13s0019g01280	DC1 domain-containing protein	No Hit
CHR13_JGVV64_117_T01	0.020717	-1.52	VIT_13s0064g00520	furcatin hydrolase	No Hit
CHR13_JGVV67_104_T01	0.00912	1.18	VIT_13s0067g02280	basic helix-loop-helix (bHLH) family	Transcription Factor Activity
CHR13_JGVV74_10_T01	0.023333	1.18	VIT_13s0074g00110	Bark storage protein A precursor	Cellular Process
CHR13_JGVV84_1_T01	0.048376	-1.47	VIT_13s0084g00010	(-)-a-terpineol synthase	Secondary Metabolic Process
CHR13_JGVV84_37_T01	0.002682	1.06	VIT_13s0084g00380	flavonol sulfotransferase	Secondary Metabolic Process
CHR13_PDVV67_86_T01	0.036481	1.20	VIT_13s0067g02590	No hit	No Hit
CHR13_RANDOM_JGVV112_43_T01	0.004642	-1.12	VIT_13s0067g01310	R protein disease resistance protein	Response to Stress
CHR13_RANDOM_PDVV143_34_T01	0.001228	1.07	VIT_13s0019g01420	No hit	No Hit
CHR14_GSVIVT00030778001_T01	0.000848	1.01	VIT_14s0006g00890	No hit	No Hit
CHR14_GSVIVT00033073001_T01	0.001822	1.04	VIT_14s0068g01850	No hit	No Hit
CHR14_JGVV30_1_T01	0.008317	1.45	VIT_14s0030g02310	Auxin-induced protein 22D	Response to Hormone Stimulus
CHR14_JGVV30_142_T01	0.004344	-1.00	VIT_14s0030g00470	Stress regulated protein isoform 3	Response to Stress
CHR14_JGVV30_147_T01	0.002261	1.15	VIT_14s0030g00420	Inosine-uridine preferring nucleoside hydrolase family protein	DNA/RNA Metabolic Process
CHR14_JGVV30_159_T01	0.031062	-1.03	VIT_14s0030g00300	Sugar transporter ERD6-like 3	Carbohydrate Metabolic Process
CHR14_JGVV30_40_T01	0.027835	-1.66	VIT_14s0030g01890	Unknown	Unknown Protein
CHR14_JGVV6_3_T01	0.018563	-1.08	VIT_14s0006g00060	No hit	No Hit
CHR14_JGVV60_193_T01	0.035673	-1.06	VIT_14s0060g00620	Ribosome-binding factor A; Glycoside hydrolase, family 28	DNA/RNA Metabolic Process
CHR14_JGVV60_227_T01	0.015368	1.25	VIT_14s0060g00280	RARE-cold-inducible 2B	Transport
CHR14_JGVV68_177_T01	0.004622	1.13	VIT_14s0068g01860	Unknown protein	Unknown Protein
CHR14_JGVV81_20_T01	0.01432	1.09	VIT_14s0081g00600	C-myc binding protein	Cellular Process
CHR14_JGVV81_68_T01	0.029235	-1.40	VIT_14s0081g00020	Pathogenesis-related protein-4 (Chitinase )	Response to Stress
CHR14_JGVV83_106_T01	0.0487	-1.28	VIT_14s0083g01210	feronia receptor-like kinase	Signal Transduction
CHR14_PDVV68_217_T01	0.01608	-1.07	VIT_14s0068g02210	HcrVf1 protein	Response to Stress
CHR15_JGVV21_144_T01	0.003091	-1.01	VIT_15s0021g01190	RAPTOR2	Signal Transduction
CHR15_JGVV46_104_T01	0.016418	1.23	VIT_15s0046g02530	Rho guanyl-nucleotide exchange factor ROPGEF2	Signal Transduction
CHR15_JGVV48_208_T01	0.004144	-1.12	VIT_15s0048g00810	Pentatricopeptide (PPR) repeat-containing protein	Pentatricopeptide (PPR) repeat-containing protein
CHR15_JGVV48_256_T01	0.012197	-1.08	VIT_15s0048g00290	No hit	No Hit
CHR15_JGVV48_89_T01	0.000311	1.23	VIT_15s0048g02050	Hydrolase, alpha/beta fold family protein, expressed	Cellular Process
CHR16_GSVIVT00018641001_T01	0.004675	1.36	VIT_16s0022g00570	No hit	No Hit
CHR16_GSVIVT00028762001_T01	0.012947	-1.75	VIT_16s0050g02140	Unknown	No Hit
CHR16_GSVIVT00028764001_T01	0.030273	-1.05	VIT_16s0050g02120	HcrVf3 protein	Response to Stress
CHR16_JGVV22_158_T01	0.013752	1.19	VIT_16s0022g00670	Vacuolar invertase 1, GIN1	Carbohydrate Metabolic Process
CHR16_JGVV22_27_T01	0.001847	1.11	VIT_16s0022g02210	Protein phosphatase 2CA AHG1 PP2CA (VvPP2C-8)	Response to Hormone Stimulus
CHR16_JGVV39_107_T01	0.038197	1.02	VIT_16s0039g01670	Cinnamoyl-CoA reductase	Secondary Metabolic Process
CHR16_JGVV39_130_T01	0.011189	1.11	VIT_16s0039g01990	Leucine-rich repeat family	Response to Stress
CHR16_JGVV50_129_T01	0.024365	1.14	VIT_16s0050g01340	Retrovirus Pol polyprotein from transposon TNT 1-94	DNA/RNA Metabolic Process
CHR16_JGVV50_132_T01	0.022632	1.27	VIT_16s0050g01300	C2 domain-containing protein	Signal Transduction
CHR16_JGVV50_64_T01	0.004281	-1.24	VIT_16s0050g02110	Timeless ATIM	Developmental Process
CHR16_JGVV50_78_T01	0.001201	-1.48	VIT_16s0050g01920	Curculin (mannose-binding) lectin	No Hit
CHR16_JGVV50_82_T01	0.003194	-1.30	VIT_16s0050g01880	Receptor kinase homolog LRK10	Signal Transduction
CHR16_JGVV98_148_T01	0.032704	1.36	VIT_16s0098g00420	Ser/Thr receptor-like kinase1	Signal Transduction
CHR17_GSVIVT00008357001_T01	0.002279	-1.05	VIT_17s0000g03080	R protein MLA10	Response to Stress
CHR17_GSVIVT00008379001_T01	0.001406	1.01	VIT_17s0000g02890	S-adenosyl-L-methionine:salicylic acid carboxyl methyltransferase	Cellular Amino Acids and Derivative Metabolic Process
CHR17_JGVV0_655_T01	0.00634	2.41	VIT_17s0000g03050	Nodulin MtN21 family	Transport
CHR17_JGVV0_67_T01	0.000547	1.09	VIT_17s0000g09700	Unknown protein	Unknown Protein
CHR17_JGVV0_870_T01	0.017852	1.12	VIT_17s0000g00430	basic helix-loop-helix (bHLH) family	Transcription Factor Activity
CHR18_JGVV1_1016_T01	0.032294	-1.03	VIT_18s0001g13740	Basic Leucine Zipper Transcription Factor (VvbZIP48)	Transcription Factor Activity
CHR18_JGVV1_329_T01	0.000065	-1.38	VIT_18s0001g05950	Cis-zeatin O-beta-D-glucosyltransferase	Secondary Metabolic Process
CHR18_JGVV1_415_T01	0.003894	-1.34	VIT_18s0001g07270	R protein MLA10	Response to Stress
CHR18_JGVV1_42_T01	0.001064	1.19	VIT_18s0001g00630	No hit	No Hit
CHR18_JGVV1_599_T01	0.0287	-1.22	VIT_18s0001g09250	Lateral organ boundaries protein 38	Transcription Factor Activity
CHR18_JGVV1_846_T01	0.034043	1.16	VIT_18s0001g11930	Thaumatin SCUTL2	Response to Stress
CHR18_JGVV41_140_T01	0.033605	1.25	VIT_18s0041g00740	UDP-glucose: anthocyanidin 5,3-O-glucosyltransferase	Secondary Metabolic Process
CHR18_JGVV41_53_T01	0.048629	-1.06	VIT_18s0041g01800	Taxadiene 5-alpha-hydroxylase	Secondary Metabolic Process
CHR18_JGVV75_39_T01	0.000976	1.15	VIT_18s0075g00520	Retrotransposon protein, Unclassified	DNA/RNA Metabolic Process
CHR18_JGVV89_81_T01	0.000206	-1.12	VIT_18s0089g00540	Ethylene overproducer 1 (ETO1)	Response to Hormone Stimulus
CHR18_PDVV117_16_T01	0.035411	1.21	VIT_18s0117g00470	No hit	No Hit
CHR18_RANDOM_JGVV82_120_T01	0.003752	1.11	VIT_18s0001g06570	No hit	No Hit
CHR18_RANDOM_JGVV82_22_T01	0.010486	1.06	VIT_18s0001g04050	Valencene synthase (VvTPS01), (E)-b-Caryophyllene Syn, Germacrene A Syn	Secondary Metabolic Process
CHR19_JGVV14_230_T01	0.019886	-1.50	VIT_19s0014g02620	S-receptor kinase	Signal Transduction
CHR19_JGVV14_279_T01	0.036969	-1.43	VIT_19s0014g03160	NADPH:protochlorophyllide oxidoreductase	Generation of Energy
CHR19_JGVV14_338_T01	0.02196	1.12	VIT_19s0014g03780	Unknown protein	Unknown Protein
CHR19_JGVV14_343_T01	0.001732	1.07	VIT_19s0014g03840	Unknown protein	Unknown Protein
CHR19_JGVV14_358_T01	0.016998	-1.08	VIT_19s0014g04050	S-locus lectin protein kinase	Signal Transduction
CHR19_JGVV14_480_T01	0.01245	-1.09	VIT_19s0014g05400	C-myc binding protein	Cellular Process
CHR19_JGVV14_7_T01	0.016897	-1.03	VIT_19s0014g00080	Steroid 5alpha-reductase	Response to Hormone Stimulus
CHR19_JGVV15_200_T01	0.020483	-1.03	VIT_19s0015g02480	Ankyrin repeat	Cellular Process
CHR19_JGVV15_26_T01	0.002344	-1.44	VIT_19s0015g00280	DNA topoisomerase VIA (SPO11-1)	Cellular Process
CHR19_JGVV177_26_T01	0.00217	-1.36	VIT_19s0177g00280	DNAJ heat shock N-terminal domain-containing	Transport
CHR19_JGVV90_154_T01	0.007024	1.03	VIT_19s0090g01680	Receptor-like kinase 902	Signal Transduction
CHR19_JGVV93_11_T01	0.008132	1.03	VIT_19s0093g00160	Glutathione S-transferase 8 GSTU19	Secondary Metabolic Process
CHR19_PDVV15_236_T01	0.02404	1.04	VIT_19s0015g02770	No hit	No Hit
CHR2_JGVV25_144_T01	0.008645	1.06	VIT_02s0025g01550	Protein phosphatase 2CA AHG3 PP2CA	Response to Hormone Stimulus
CHR2_JGVV25_221_T01	0.048522	1.12	VIT_02s0025g02410	Plastocyanin domain-containing protein	Generation of Energy
CHR2_PDVV12_14_T01	0.049293	-1.02	VIT_02s0012g03100	No hit	No Hit
CHR3_GSVIVT00015707001_T01	0.003086	1.07	VIT_03s0017g00900	R protein PRF disease resistance protein	Response to Stress
CHR3_JGVV167_5_T01	0.004599	-1.09	VIT_03s0167g00050	Concanavalin A lectin	DNA/RNA Metabolic Process
CHR3_JGVV17_63_T01	0.012216	-1.04	VIT_03s0017g01130	Cis-zeatin O-beta-D-glucosyltransferase	Secondary Metabolic Process
CHR3_JGVV38_152_T01	0.023333	-1.01	VIT_03s0038g03180	flavin-containing monooxygenase 1	Secondary Metabolic Process
CHR3_JGVV38_298_T01	0.000362	-1.06	VIT_03s0038g01580	R protein PRF disease resistance protein	Response to Stress
CHR3_JGVV38_310_T01	0.041542	-1.10	VIT_03s0038g01430	Phytochelatin synthetase	Cellular Amino Acids and Derivative Metabolic Process
CHR3_JGVV38_311_T01	0.016032	-1.18	VIT_03s0038g01420	Phytochelatin synthetase	Cellular Amino Acids and Derivative Metabolic Process
CHR3_JGVV38_312_T01	0.000525	1.10	VIT_03s0038g01410	Aquaporin PIP PIP1A	Transport
CHR4_JGVV23_185_T01	0.00192	1.04	VIT_04s0023g01930	basic helix-loop-helix (bHLH) family	Transcription Factor Activity
CHR4_JGVV8_380_T01	0.006116	-1.17	VIT_04s0008g04030	No hit	No Hit
CHR4_JGVV8_387_T01	0.015612	-1.32	VIT_04s0008g04150	RD22	Response to Stress
CHR5_JGVV20_14_T01	0.000466	-1.03	VIT_05s0020g00170	Zinc knuckle	Response to Stress
CHR5_JGVV20_167_T01	0.026436	1.55	VIT_05s0020g01820	Integral membrane family protein UPF0497	Cellular Process
CHR5_JGVV20_371_T01	0.012056	1.13	VIT_05s0020g03970	Sulfate transporter 3.1 (AST12) (AtST1)	Transport
CHR5_JGVV20_378_T01	0.027627	-1.25	VIT_05s0020g04040	Chlorophyllase (CLH2)	Generation of Energy
CHR5_JGVV20_61_T01	0.001194	-1.16	VIT_05s0020g00680	ABC Transporter (VvPDR17 - VvABCG47)	Transport
CHR5_JGVV29_11_T01	0.027655	-1.02	VIT_05s0029g01430	Ankyrin	Cellular Process
CHR5_JGVV29_85_T01	0.021044	-1.21	VIT_05s0029g00360	Dual specificity protein phosphatase	Signal Transduction
CHR5_JGVV94_122_T01	0.000268	-1.15	VIT_05s0094g01330	Inositol polyphosphate 5'-phosphatase	Carbohydrate Metabolic Process
CHR5_JGVV94_92_T01	0.041503	-1.02	VIT_05s0094g01010	Indole-3-acetate beta-glucosyltransferase	Response to Hormone Stimulus
CHR5_PDVV62_17_T01	0.025357	-1.26	VIT_05s0062g00160	No hit	No Hit
CHR6_GSVIVT00025264001_T01	0.047415	1.12	VIT_06s0004g02150	No hit	No Hit
CHR6_JGVV4_415_T01	0.026483	2.61	VIT_06s0004g04000	Beta-ketoacyl-CoA synthase	Lipid Metabolic Process
CHR6_JGVV4_432_T01	0.045931	1.50	VIT_06s0004g03790	NOX	Signal Transduction
CHR6_JGVV4_456_T01	0.020483	-1.22	VIT_06s0004g03530	Nitrate excretion transporter1	Transport
CHR6_JGVV4_457_T01	0.038046	-1.12	VIT_06s0004g03520	Nitrate excretion transporter1	Transport
CHR6_JGVV4_569_T01	0.007217	-1.11	VIT_06s0004g02310	No hit	No Hit
CHR6_JGVV4_616_T01	0.016654	-1.07	VIT_06s0004g01770	Acetyl-CoA carboxylase, biotin carboxylase	Lipid Metabolic Process
CHR6_JGVV61_92_T01	0.00037	-1.26	VIT_06s0061g00640	Salutaridine reductase	Secondary Metabolic Process
CHR7_JGVV104_11_T01	0.047423	1.08	VIT_07s0104g01730	HAK5 (High affinity K+ transporter 5)	Transport
CHR7_JGVV141_25_T01	0.001956	1.11	VIT_07s0141g00450	No hit	No Hit
CHR7_JGVV141_3_T01	0.042138	1.18	VIT_07s0141g00060	Beta-ketoacyl-CoA-synthase	Lipid Metabolic Process
CHR7_JGVV141_4_T01	0.022822	1.46	VIT_07s0141g00070	Beta-keto-Coa synthase	Lipid Metabolic Process
CHR7_JGVV151_64_T01	0.003212	1.24	VIT_07s0151g00100	Ankyrin	Cellular Process
CHR7_JGVV151_66_T01	0.002171	1.12	VIT_07s0151g00070	Ankyrin	Cellular Process
CHR7_JGVV31_123_T01	0.02357	-1.26	VIT_07s0031g01380	ferulate 5-hydroxylase	Secondary Metabolic Process
CHR7_JGVV31_81_T01	0.034771	1.05	VIT_07s0031g00900	Unknown protein	Unknown Protein
CHR7_JGVV5_199_T01	0.033513	1.03	VIT_07s0005g02050	Carboxylic ester hydrolase	Cellular Homeostasis
CHR7_JGVV5_577_T01	0.047974	1.23	VIT_07s0005g06590	putative MADS-box type 1 alpha 2a (VviMADS1A2a)	Transcription Factor Activity
CHR7_JGVV95_38_T01	0.004729	-1.01	VIT_07s0095g00570	RNA recognition motif (RRM)-containing protein	DNA/RNA Metabolic Process
CHR7_RANDOM_JGVV209_16_T01	0.034671	-1.05	VIT_07s0141g00700	R protein MLA10	Response to Stress
CHR8_JGVV40_204_T01	0.003212	-1.04	VIT_08s0040g01210	Alcohol dehydrogenase	Carbohydrate Metabolic Process
CHR8_JGVV56_75_T01	0.00911	1.16	VIT_08s0056g00870	MATE efflux family protein	Transport
CHR8_JGVV56_91_T01	0.001745	1.23	VIT_08s0056g01080	MATE efflux family protein	Transport
CHR8_JGVV7_125_T01	0.005175	-1.73	VIT_08s0007g07710	CYP93A1 2-hydroxyisoflavanone synthase	Secondary Metabolic Process
CHR8_JGVV7_283_T01	0.000609	1.23	VIT_08s0007g06000	Glucan endo-1,3-beta-glucosidase GII precursor	Carbohydrate Metabolic Process
CHR8_JGVV7_310_T01	0.04043	-1.01	VIT_08s0007g05730	DC1 domain-containing protein	Cellular Process
CHR8_JGVV7_345_T01	0.001617	1.20	VIT_08s0007g05360	Strictosidine synthase	Secondary Metabolic Process
CHR8_JGVV7_362_T01	0.049011	1.11	VIT_08s0007g05180	Unknown	Unknown Protein
CHR8_JGVV7_400_T01	0.019947	1.02	VIT_08s0007g04780	Aquaporin GAMMA-TIP	Transport
CHR8_JGVV7_419_T01	0.006306	1.06	VIT_08s0007g04550	NCS1 nucleoside transporter family protein	Transport
CHR8_JGVV7_420_T01	0.000613	1.04	VIT_08s0007g04540	Oxidoreductase, 2OG-Fe(II) oxygenase	Cellular Process
CHR8_JGVV7_447_T01	0.020253	-1.10	VIT_08s0007g04250	Exostosin	Cellular Process
CHR8_JGVV7_57_T01	0.000361	-1.01	VIT_08s0007g08420	R protein MLA10	Response to Stress
CHR9_GSVIVT00034279001_T01	0.000972	-1.15	VIT_09s0070g00570	No hit	No Hit
CHR9_JGVV18_4_T01	0.004158	-1.05	VIT_09s0018g00080	No hit	No Hit
CHR9_JGVV2_255_T01	0.001171	-1.13	VIT_09s0002g02790	Light repressible receptor protein kinase	Signal Transduction
CHR9_JGVV2_273_T01	0.00415	1.22	VIT_09s0002g03010	FRK1 (FLG22-induced receptor-like kinase 1)	Response to Stress
CHR9_JGVV2_368_T01	0.002816	1.18	VIT_09s0002g04040	Transducin protein	Cellular Process
CHR9_JGVV2_429_T01	0.035411	1.78	VIT_09s0002g04720	Coatomer protein complex, subunit beta 2	Transport
CHR9_JGVV2_524_T01	0.02196	1.58	VIT_09s0002g05810	Boron transporter-like protein 4	Transport
CHR9_JGVV2_534_T01	0.007474	-1.16	VIT_09s0002g05920	R protein MLA10	Response to Stress
CHR9_JGVV2_737_T01	0.026231	1.37	VIT_09s0002g08310	Unknown	Unknown Protein
CHR9_JGVV2_799_T01	0.01245	1.10	VIT_09s0002g09190	No hit	No Hit
CHR9_JGVV54_13_T01	0.048376	1.38	VIT_09s0054g01740	C2-HC type zinc finger protein C.e-MyT1	DNA/RNA Metabolic Process
CHR9_JGVV54_41_T01	0.010714	-1.02	VIT_09s0054g01390	Beta-amyrin synthase	Secondary Metabolic Process
CHR9_JGVV96_31_T01	0.000816	1.02	VIT_09s0096g00370	No hit	No Hit
CHR9_JGVV96_33_T01	0.001791	1.31	VIT_09s0096g00390	Disease resistance protein (NBS-LRR class)	Response to Stress
CHRUN_GSVIVT00003107001_T01	0.001671	1.21	VIT_00s0179g00050	Ankyrin	Cellular Process
CHRUN_GSVIVT00004407001_T01	0.004741	-1.04	VIT_00s1313g00020	Deacetoxyvindoline 4-hydroxylase	Secondary Metabolic Process
CHRUN_JGVV131_17_T01	0.031469	1.04	VIT_00s0131g00210	Annexin ANN3	Transport
CHRUN_JGVV160_7_T01	0.048274	-1.48	VIT_00s0160g00090	TIR-NBS-LRR-TIR disease resistance protein	Response to Stress
CHRUN_JGVV169_8_T01	0.026231	-1.07	VIT_00s0169g00090	No hit	No Hit
CHRUN_JGVV179_3_T01	0.001559	1.26	VIT_00s0179g00040	Ankyrin	Cellular Process
CHRUN_JGVV184_12_T01	0.029248	-1.40	VIT_00s0184g00130	R protein L6	Response to Stress
CHRUN_JGVV218_17_T01	0.002658	-1.18	VIT_00s0218g00170	UDP-rhamnose/rhamnosyltransferase	Secondary Metabolic Process
CHRUN_JGVV218_19_T01	0.004281	-1.03	VIT_00s0218g00190	UDP-rhamnose:rhamnosyltransferase	Secondary Metabolic Process
CHRUN_JGVV245_2_T01	0.0438	1.59	VIT_00s0245g00030	Integral membrane family protein	Cellular Process
CHRUN_JGVV262_5_T01	0.02809	-1.07	VIT_00s0262g00080	Receptor kinase RK20-1	Signal Transduction
CHRUN_JGVV267_3_T01	0.001171	1.45	VIT_00s0267g00030	Unknown	Unknown Protein
CHRUN_JGVV267_5_T01	0.011659	1.43	VIT_00s0267g00050	No hit	No Hit
CHRUN_JGVV335_2_T01	0.04893	-1.44	VIT_00s0335g00020	TIR-NBS-LRR disease resistance	Response to Stress
CHRUN_JGVV532_4_T01	0.011625	1.01	VIT_00s0532g00050	Basic helix-loop-helix ILR3	Response to Hormone Stimulus
CHRUN_JGVV865_1_T01	0.029234	1.20	VIT_00s0865g00020	Unknown protein	Unknown Protein
CHRUN_PDVV2704_1_T01	0.016957	1.01	VIT_00s2704g00010	No hit	No Hit

## Sheet: 1103P vs SO4 -Mg_4d_specific
Transcripts modulated only in the comparison 1103P -Mg vs SO4 -Mg; 4 days
Probe_ID	adjusted p-value	Log2(ratio)	Unique ID	Functional annotation	Gene Ontology
CHR1_JGVV10_110_T01	0.002379	1.46	VIT_01s0010g01620	No hit	No Hit
CHR1_JGVV10_298_T01	0.029899	-1.39	VIT_01s0010g03930	WRKY Transcription Factor (VvWRKY03)	Transcription Factor Activity
CHR1_JGVV11_260_T01	0.046425	-1.39	VIT_01s0011g04010	Catalytic	Cellular Amino Acids and Derivative Metabolic Process
CHR1_JGVV11_564_T01	0.000195	-1.09	VIT_01s0011g00760	Beta-glucosidase	Cellular Amino Acids and Derivative Metabolic Process
CHR1_JGVV127_6_T01	0.001565	1.02	VIT_01s0127g00850	Polygalacturonase BURP	Cell Wall Metabolism
CHR1_JGVV137_45_T01	0.00025	1.08	VIT_01s0137g00380	Unknown protein	Unknown Protein
CHR1_JGVV150_45_T01	0.046628	-1.45	VIT_01s0150g00450	Respiratory burst oxidase protein D (RBOHD)	Response to Stress
CHR1_PDVV11_362_T01	0.019503	1.58	VIT_01s0011g03000	No hit	No Hit
CHR10_JGVV116_28_T01	0.013283	1.04	VIT_10s0116g00590	Pectinesterase family	Cell Wall Metabolism
CHR10_JGVV116_68_T01	0.003272	-2.05	VIT_10s0116g01270	F-box family protein	Cellular Homeostasis
CHR10_JGVV116_71_T01	0.006226	-1.58	VIT_10s0116g01310	F-box family protein	Cellular Homeostasis
CHR10_JGVV116_72_T01	0.004272	-1.94	VIT_10s0116g01330	F-box family protein	Cellular Homeostasis
CHR10_JGVV116_94_T01	0.009699	1.10	VIT_10s0116g01650	5'-adenylylsulfate reductase (APR1)	Generation of Energy
CHR10_JGVV3_152_T01	0.00923	1.12	VIT_10s0003g01670	High affinity phosphate transporter	Transport
CHR10_JGVV3_172_T01	0.047495	1.03	VIT_10s0003g01890	RKF1 (receptor-like kinase in flowers 1)	Signal Transduction
CHR10_JGVV3_280_T01	0.001658	1.05	VIT_10s0003g03090	3-beta hydroxysteroid dehydrogenase	Lipid Metabolic Process
CHR10_JGVV3_79_T01	0.001643	1.38	VIT_10s0003g00870	TCP family transcription factor 4	Transcription Factor Activity
CHR10_PDVV116_74_T01	0.003737	-1.94	VIT_10s0116g01290	F-box family protein	Cellular Homeostasis
CHR11_GSVIVT00023730001_T01	0.000274	1.17	VIT_11s0037g01140	No hit	No Hit
CHR11_GSVIVT00029292001_T01	0.008894	-1.22	VIT_11s0052g00250	No hit	No Hit
CHR11_JGVV103_64_T01	0.002163	1.23	VIT_11s0103g00010	Potassium-sodium symporter HKT2	Transport
CHR11_JGVV16_424_T01	0.039534	-1.06	VIT_11s0016g04720	Blight-associated protein p12 precursor	Response to Stress
CHR11_JGVV16_48_T01	0.021606	-1.08	VIT_11s0016g00680	Beta-galactosidase	Carbohydrate Metabolic Process
CHR11_JGVV37_43_T01	0.007708	-1.09	VIT_11s0037g00470	No hit	No Hit
CHR12_GSVIVT00022935001_T01	0.004439	1.05	VIT_12s0034g01710	No hit	No Hit
CHR12_JGVV134_8_T01	0.013209	-1.10	VIT_12s0134g00140	Myrcene synthase (VvTPS52), Geraniol syn	Secondary Metabolic Process
CHR12_JGVV28_107_T01	0.001206	-1.41	VIT_12s0028g02890	O-methyltransferase	Cellular Process
CHR12_JGVV28_153_T01	0.00407	1.12	VIT_12s0028g02420	1-aminocyclopropane-1-carboxylate oxidase homolog 1	Carbohydrate Metabolic Process
CHR12_JGVV28_33_T01	0.047231	-1.38	VIT_12s0028g03710	No hit	No Hit
CHR12_JGVV35_74_T01	0.030321	1.30	VIT_12s0035g01440	Calmodulin binding protein	Signal Transduction
CHR12_JGVV59_163_T01	0.013878	-1.95	VIT_12s0059g01720	No hit	No Hit
CHR12_JGVV59_175_T01	0.031268	-1.51	VIT_12s0059g01850	Peroxisomal membrane protein	Response to Stress
CHR12_JGVV59_189_T01	0.002595	1.16	VIT_12s0059g02010	Glutamate formiminotransferase	Cellular Amino Acids and Derivative Metabolic Process
CHR12_JGVV59_90_T01	0.029751	1.71	VIT_12s0059g00960	Cellulose synthase CSLB04	Cell Wall Metabolism
CHR12_JGVV59_93_T01	0.037365	1.06	VIT_12s0059g00990	Cellulose synthase CSLB04	Cell Wall Metabolism
CHR12_PDVV142_1_T01	0.007923	-1.06	VIT_12s0142g00010	No hit	No Hit
CHR13_GSVIVT00032203001_T01	0.002676	1.14	VIT_13s0064g00110	No hit	No Hit
CHR13_GSVIVT00034766001_T01	0.021389	-1.05	VIT_13s0074g00800	CCHC-type integrase	Response to Stress
CHR13_JGVV106_6_T01	0.004197	1.15	VIT_13s0106g00070	Ankyrin repeat protein	Cellular Process
CHR13_JGVV175_20_T01	0.004148	1.11	VIT_13s0175g00230	No hit	No Hit
CHR13_JGVV19_412_T01	0.000406	1.07	VIT_13s0019g00390	F-box family protein	Cellular Homeostasis
CHR13_JGVV47_81_T01	0.001178	1.27	VIT_13s0047g00080	ZIFL1 (Zinc induced facilitator 1)	Transport
CHR13_JGVV47_87_T01	0.001037	1.11	VIT_13s0047g00020	ZIF1 (zinc induced facilitator 1); carbohydrate transporter	Transport
CHR13_JGVV67_123_T01	0.011811	-1.49	VIT_13s0067g01980	Proteinase inhibitor (LUTI)	Cellular Process
CHR13_JGVV67_204_T01	0.008226	1.12	VIT_13s0067g00750	R protein PRF disease resistance protein	Response to Stress
CHR13_JGVV67_217_T01	0.000235	1.41	VIT_13s0067g00490	Protein kinase Xa21	Signal Transduction
CHR13_JGVV84_6_T01	0.020176	1.19	VIT_13s0084g00060	R protein MLA10	Response to Stress
CHR13_RANDOM_JGVV143_23_T01	0.001939	1.26	VIT_13s0019g01190	Alpha galactosidase	Carbohydrate Metabolic Process
CHR14_GSVIVT00021915001_T01	0.027528	1.21	VIT_14s0030g01210	R protein disease resistance protein	Response to Stress
CHR14_GSVIVT00022047001_T01	0.007587	1.18	VIT_14s0030g00130	RPS2 (resistant to p. syringae 2)	Response to Stress
CHR14_GSVIVT00031107001_T01	0.000999	-1.10	VIT_14s0060g02480	Unknown	Unknown Protein
CHR14_GSVIVT00036505001_T01	0.045675	-1.05	VIT_14s0083g00680	No hit	No Hit
CHR14_JGVV108_53_T01	0.010447	-1.20	VIT_14s0108g00540	Phosphofructokinase	Carbohydrate Metabolic Process
CHR14_JGVV30_164_T01	0.024048	1.38	VIT_14s0030g00230	Sugar transporter ERD6-like 5	Carbohydrate Metabolic Process
CHR14_JGVV30_96_T01	0.002507	1.11	VIT_14s0030g01170	CC-NBS-LRR class	Response to Stress
CHR14_JGVV36_101_T01	0.000592	1.38	VIT_14s0036g00240	CC-NBS-LRR class	Response to Stress
CHR14_JGVV36_106_T01	0.000929	1.33	VIT_14s0036g00120	RPS2 (resistant to p. syringae 2)	Response to Stress
CHR14_JGVV36_29_T01	0.001643	1.35	VIT_14s0036g01110	R protein PRF disease resistance protein	Response to Stress
CHR14_JGVV6_138_T01	0.002282	-1.14	VIT_14s0006g02320	Nuclear transcription factor Y subunit C-4	Transcription Factor Activity
CHR14_JGVV6_139_T01	0.012243	-1.05	VIT_14s0006g02330	Germin-like protein 3 [Vitis vinifera]	Cellular Process
CHR14_JGVV6_140_T01	0.004763	-1.16	VIT_14s0006g02350	Germin-like protein 3 [Vitis vinifera]	Cellular Process
CHR14_JGVV6_141_T01	0.009414	-1.13	VIT_14s0006g02360	Germin-like protein 3 [Vitis vinifera]	Cellular Process
CHR14_JGVV6_142_T01	0.007877	-1.16	VIT_14s0006g02380	Germin-like protein 3 [Vitis vinifera]	Cellular Process
CHR14_JGVV6_143_T01	0.006043	-1.26	VIT_14s0006g02390	Germin-like protein 3 [Vitis vinifera]	Cellular Process
CHR14_JGVV6_146_T01	0.008397	-1.07	VIT_14s0006g02420	Germin-like protein 3 [Vitis vinifera]	Cellular Process
CHR14_JGVV6_147_T01	0.012844	-1.01	VIT_14s0006g02430	Germin-like protein 3 [Vitis vinifera]	Cellular Process
CHR14_JGVV60_73_T01	0.021038	-1.08	VIT_14s0060g01890	Nodulin MtN3 family	Developmental Process
CHR14_JGVV66_153_T01	0.046628	-1.04	VIT_14s0066g01670	Alpha-dioxygenase	Lipid Metabolic Process
CHR14_JGVV66_198_T01	0.012948	-1.27	VIT_14s0066g02150	Acyltransferase	Cellular Process
CHR14_JGVV66_229_T01	0.049569	-1.10	VIT_14s0066g02470	Unknown protein	Unknown Protein
CHR14_JGVV68_130_T01	0.002163	-1.02	VIT_14s0068g01360	GEM-like protein 5	Signal Transduction
CHR14_JGVV68_216_T01	0.003322	1.04	VIT_14s0068g02300	HcrVf1 protein	Response to Stress
CHR14_JGVV81_3_T01	0.001936	1.17	VIT_14s0081g00800	R protein PRF disease resistance protein	Response to Stress
CHR14_PDVV171_3_T01	0.003321	1.20	VIT_14s0171g00030	Beta-1,3-galactosyltransferase sqv-2	Lipid Metabolic Process
CHR15_JGVV21_228_T01	0.001222	-1.15	VIT_15s0021g00120	RPP13 (recognition of peronospora parasitica 13)	Response to Stress
CHR15_JGVV46_18_T01	0.000504	1.06	VIT_15s0046g03580	(+)-neomenthol dehydrogenase	Secondary Metabolic Process
CHR15_JGVV46_207_T01	0.030843	1.08	VIT_15s0046g01450	Alpha-L-fucosidase	Carbohydrate Metabolic Process
CHR15_JGVV48_108_T01	0.03446	1.12	VIT_15s0048g01860	No hit	No Hit
CHR15_PDVV46_76_T01	0.0101	1.10	VIT_15s0046g02720	No hit	No Hit
CHR16_JGVV100_13_T01	0.036693	-1.39	VIT_16s0100g01190	Stilbene synthase (VvSTS47)	Secondary Metabolic Process
CHR16_JGVV22_83_T01	0.026188	1.01	VIT_16s0022g01570	3-ketoacyl-CoA synthase	Lipid Metabolic Process
CHR17_JGVV0_548_T01	0.004022	1.01	VIT_17s0000g04260	Universal stress protein (USP) family protein	Response to Stress
CHR17_JGVV0_847_T01	0.035976	1.72	VIT_17s0000g00830	Nodulin MtN3 family	Cellular Process
CHR18_GSVIVT00008988001_T01	0.009583	1.18	VIT_18s0001g04940	No hit	No Hit
CHR18_JGVV1_19_T01	0.022125	-1.22	VIT_18s0001g00290	OPCL1 (OPC-8:0 COA ligase1)	Lipid Metabolic Process
CHR18_JGVV1_276_T01	0.013551	1.16	VIT_18s0001g04920	No hit	No Hit
CHR18_JGVV1_423_T01	0.024698	-1.16	VIT_18s0001g07350	No hit	No Hit
CHR18_JGVV1_43_T01	0.001429	1.21	VIT_18s0001g00640	Pentatricopeptide (PPR) repeat-containing protein	Pentatricopeptide (PPR) repeat-containing protein
CHR18_JGVV1_560_T01	0.009706	-1.50	VIT_18s0001g08820	Unknown protein	Unknown Protein
CHR18_JGVV1_805_T01	0.035332	-1.96	VIT_18s0001g11430	flavonoid 3-monooxygenase	Secondary Metabolic Process
CHR18_JGVV1_88_T01	0.038546	-2.45	VIT_18s0001g01310	Wall-associated receptor kinase 5	Signal Transduction
CHR18_JGVV1_97_T01	0.008689	-1.01	VIT_18s0001g01470	No hit	No Hit
CHR18_JGVV117_11_T01	0.001165	1.25	VIT_18s0117g00460	No hit	No Hit
CHR18_JGVV117_21_T01	0.049458	-2.03	VIT_18s0117g00300	Coatomer protein complex, subunit beta 2	Transport
CHR18_JGVV117_41_T01	0.012933	1.63	VIT_18s0117g00060	R protein L6	Response to Stress
CHR18_JGVV122_101_T01	0.006028	1.13	VIT_18s0122g00200	Cullin-1	Cellular Homeostasis
CHR18_JGVV41_132_T01	0.005525	1.14	VIT_18s0041g00850	Non-symbiotic hemoglobin class 1	Generation of Energy
CHR18_JGVV86_30_T01	0.00392	1.44	VIT_18s0086g00440	V-type H+-transporting ATPase 21kDa proteolipid subunit	Generation of Energy
CHR18_JGVV89_103_T01	0.009318	1.10	VIT_18s0089g00270	R protein L6	Response to Stress
CHR18_JGVV89_78_T01	0.002106	1.11	VIT_18s0089g00570	Acetyl-CoA acetyltransferase, cytosolic 2	Lipid Metabolic Process
CHR18_JGVV89_91_T01	0.021037	-1.86	VIT_18s0089g00400	Carboxyesterase18 CXE18	Lipid Metabolic Process
CHR18_JGVV89_93_T01	0.037365	-1.81	VIT_18s0089g00380	Carboxyesterase18 CXE18	Lipid Metabolic Process
CHR18_PDVV1_230_T01	0.033172	1.02	VIT_18s0001g03650	No hit	No Hit
CHR18_PDVV1_253_T01	0.007184	-1.26	VIT_18s0001g04130	Unknown	Unknown Protein
CHR18_RANDOM_JGVV170_16_T01	0.028487	-2.10	VIT_18s0001g03400	Nematode resistance-like protein	Response to Stress
CHR18_RANDOM_JGVV82_27_T01	0.001183	1.10	VIT_18s0001g04110	(-)-germacrene D synthase (VvTPS03)	Secondary Metabolic Process
CHR18_RANDOM_JGVV82_29_T01	0.004128	1.09	VIT_18s0001g04170	(-)-germacrene D synthase (VvTPS05)	Secondary Metabolic Process
CHR19_GSVIVT00014546001_T01	0.028474	1.37	VIT_19s0014g04700	No hit	No Hit
CHR19_GSVIVT00020388001_T01	0.037922	-1.57	VIT_19s0027g00870	NAC domain-containing protein (VvNAC30)	Transcription Factor Activity
CHR19_JGVV135_14_T01	0.039642	-1.10	VIT_19s0135g00180	CYP72A59	Secondary Metabolic Process
CHR19_JGVV14_192_T01	0.002243	-2.40	VIT_19s0014g02190	Tyrosine aminotransferase	Cellular Amino Acids and Derivative Metabolic Process
CHR19_JGVV14_246_T01	0.001572	1.06	VIT_19s0014g02790	Unknown protein	Unknown Protein
CHR19_JGVV14_257_T01	0.003388	-1.11	VIT_19s0014g02900	Ring finger protein 185	No Hit
CHR19_JGVV14_293_T01	0.014949	-1.27	VIT_19s0014g03300	NAC domain-containing protein (VvNAC18)	Transcription Factor Activity
CHR19_JGVV14_365_T01	0.002415	-1.14	VIT_19s0014g04130	Serine/threonine-protein kinase receptor ARK3	Signal Transduction
CHR19_JGVV15_146_T01	0.004038	-1.06	VIT_19s0015g01660	Phenylalanine-tRNA ligase	Cellular Amino Acids and Derivative Metabolic Process
CHR19_JGVV177_25_T01	0.017708	1.07	VIT_19s0177g00270	Molecular chaperone DnaJ	Transport
CHR19_JGVV27_25_T01	0.000367	1.59	VIT_19s0027g01630	Disease resistance protein (NBS-LRR class)	Response to Stress
CHR19_JGVV90_53_T01	0.02521	-1.07	VIT_19s0090g00590	myb domain protein 101	Transcription Factor Activity
CHR19_JGVV93_22_T01	0.045057	-1.65	VIT_19s0093g00320	Glutathione S-transferase (VvGST1)	Secondary Metabolic Process
CHR2_GSVIVT00013179001_T01	0.003246	1.20	VIT_02s0012g01070	No hit	No Hit
CHR2_GSVIVT00022735001_T01	0.022211	-1.27	VIT_02s0033g00920	No hit	No Hit
CHR2_JGVV12_61_T01	0.00086	1.21	VIT_02s0012g02380	Geraniol 10-hydroxylase	Secondary Metabolic Process
CHR2_JGVV12_62_T01	0.003395	1.33	VIT_02s0012g02370	Geraniol 10-hydroxylase	Secondary Metabolic Process
CHR2_JGVV154_41_T01	0.016868	1.26	VIT_02s0154g00470	No hit	No Hit
CHR2_JGVV25_251_T01	0.01566	1.00	VIT_02s0025g02720	Unknown protein	Unknown Protein
CHR2_JGVV25_405_T01	0.003379	-1.15	VIT_02s0025g04470	No hit	No Hit
CHR3_GSVIVT00036953001_T01	0.043031	1.30	VIT_03s0088g01300	No hit	No Hit
CHR3_JGVV17_122_T01	0.006648	1.07	VIT_03s0017g01990	UDP-glucose glucosyltransferase	Carbohydrate Metabolic Process
CHR3_JGVV38_142_T01	0.003147	-1.45	VIT_03s0038g03280	Unknown	Unknown Protein
CHR3_JGVV38_302_T01	0.000144	1.37	VIT_03s0038g01520	R protein PRF disease resistance protein	Response to Stress
CHR3_JGVV63_64_T01	0.006152	1.13	VIT_03s0063g00700	CXE carboxylesterase	Carbohydrate Metabolic Process
CHR3_JGVV91_98_T01	0.015482	-1.15	VIT_03s0091g00210	Ethylene-responsive protein	Response to Hormone Stimulus
CHR3_PDVV88_115_T01	0.015898	1.03	VIT_03s0088g00030	Serine carboxypeptidase-like 6	Cellular Homeostasis
CHR3_PDVV97_11_T01	0.000363	-1.27	VIT_03s0097g00140	No hit	No Hit
CHR4_JGVV23_159_T01	0.025232	-1.74	VIT_04s0023g02210	SAM dependent carboxyl methyltransferase Methyltransf_7	Cellular Process
CHR4_JGVV44_56_T01	0.003062	1.03	VIT_04s0044g01450	Unknown protein	Unknown Protein
CHR4_JGVV44_96_T01	0.01215	1.03	VIT_04s0044g01010	Pectinesterase family	Cell Wall Metabolism
CHR4_JGVV8_32_T01	0.001843	-1.15	VIT_04s0008g00420	Clavata1 receptor kinase (CLV1)	Signal Transduction
CHR4_JGVV8_336_T01	0.04374	1.30	VIT_04s0008g03580	Proton-dependent oligopeptide transport (POT) family protein	Transport
CHR4_JGVV8_386_T01	0.021106	-1.05	VIT_04s0008g04130	RD22 [Vitis vinifera]	Response to Stress
CHR4_JGVV8_480_T01	0.002497	1.02	VIT_04s0008g05160	Unknown protein	Unknown Protein
CHR5_GSVIVT00001650001_T01	0.004908	-1.19	VIT_05s0165g00280	No hit	No Hit
CHR5_GSVIVT00010775001_T01	0.008016	1.19	VIT_05s0102g00530	No hit	No Hit
CHR5_JGVV102_2_T01	0.024971	-1.31	VIT_05s0102g00030	Ankyrin repeat protein family	Cellular Process
CHR5_JGVV102_4_T01	0.000663	-1.20	VIT_05s0102g00060	Ankyrin repeat protein family	Cellular Process
CHR5_JGVV102_49_T01	0.000835	1.01	VIT_05s0102g00550	Cell division cycle 20, cofactor of APC complex	Cellular Homeostasis
CHR5_JGVV102_57_T01	0.000297	1.04	VIT_05s0102g00640	WD-repeat protein	Cellular Process
CHR5_JGVV102_91_T01	0.011098	1.17	VIT_05s0102g01010	R protein PRF disease resistance protein	Response to Stress
CHR5_JGVV165_11_T01	0.001826	-1.07	VIT_05s0165g00170	No hit	No Hit
CHR5_JGVV20_237_T01	0.000486	1.11	VIT_05s0020g02540	Endo-1,3;1,4-beta-D-glucanase precursor	Cell Wall Metabolism
CHR5_JGVV20_83_T01	0.011843	-1.03	VIT_05s0020g00910	F-box family protein	Cellular Homeostasis
CHR5_JGVV29_47_T01	0.049854	-1.71	VIT_05s0029g00870	RPS4 (resistant to p. syringae 4)	Response to Stress
CHR5_JGVV49_30_T01	0.041524	-1.11	VIT_05s0049g00330	E8 protein	Response to Hormone Stimulus
CHR5_JGVV51_80_T01	0.001434	1.15	VIT_05s0051g01080	AarF domain containing kinase	Signal Transduction
CHR5_JGVV77_130_T01	0.001359	1.05	VIT_05s0077g01590	s9_Pathogenesis protein 10 [Vitis vinifera]	Response to Stress
CHR5_JGVV77_172_T01	0.036839	-1.26	VIT_05s0077g02020	Epoxide hydrolase	Response to Stress
CHR5_JGVV94_24_T01	0.020643	-1.31	VIT_05s0094g00280	Chitinase, class IV [Vitis vinifera]	Carbohydrate Metabolic Process
CHR5_JGVV94_32_T01	0.026697	-2.00	VIT_05s0094g00360	Chitinase class IV	Carbohydrate Metabolic Process
CHR6_JGVV4_137_T01	0.004128	-1.08	VIT_06s0004g07040	Glutaredoxin	Cellular Homeostasis
CHR6_JGVV4_263_T01	0.005451	1.01	VIT_06s0004g05670	Glutathione S-transferase 25 GSTU7	Secondary Metabolic Process
CHR6_JGVV4_323_T01	0.007751	-1.09	VIT_06s0004g05010	Ubiquitin fusion degradation protein UFD1	Cellular Process
CHR6_JGVV4_651_T01	0.02219	1.11	VIT_06s0004g01410	S-receptor kinase	Signal Transduction
CHR6_JGVV9_11_T01	0.032611	-1.06	VIT_06s0009g03690	F-box domain containing protein	Cellular Process
CHR7_GSVIVT00038367001_T01	0.001791	1.39	VIT_07s0095g00800	AarF domain containing kinase	Signal Transduction
CHR7_JGVV104_159_T01	0.000665	-1.24	VIT_07s0104g00150	Outer envelope membrane protein	Cellular Process
CHR7_JGVV104_43_T01	0.04059	1.91	VIT_07s0104g01390	Arsenate reductase (glutaredoxin)	Secondary Metabolic Process
CHR7_JGVV104_90_T01	0.047671	-1.21	VIT_07s0104g00850	Pto kinase interactor	Signal Transduction
CHR7_JGVV130_20_T01	0.025484	1.05	VIT_07s0130g00200	Lipase GDSL	Lipid Metabolic Process
CHR7_JGVV141_19_T01	0.034822	-1.36	VIT_07s0141g00360	Lipase class 3	Lipid Metabolic Process
CHR7_JGVV31_260_T01	0.000065	1.23	VIT_07s0031g02880	No hit	No Hit
CHR7_JGVV5_108_T01	0.010595	1.01	VIT_07s0005g01110	Aminotransferases class I pyridoxal-phosphate-binding site	Generation of Energy
CHR7_JGVV5_404_T01	0.046879	-1.45	VIT_07s0005g04340	Unknown protein	Unknown Protein
CHR7_JGVV5_405_T01	0.033137	-1.02	VIT_07s0005g04350	No hit	No Hit
CHR7_JGVV5_69_T01	0.009866	1.26	VIT_07s0005g00710	Ring-H2 subgroup RHE protein	Cellular Homeostasis
CHR8_GSVIVT00033983001_T01	0.042103	-1.37	VIT_08s0007g02060	No hit	No Hit
CHR8_JGVV40_143_T01	0.00096	1.12	VIT_08s0040g01830	Integral membrane protein	Cellular Process
CHR8_JGVV40_216_T01	0.014766	-1.46	VIT_08s0040g01070	Serine carboxypeptidase S10	Cellular Homeostasis
CHR8_JGVV40_217_T01	0.014366	-1.19	VIT_08s0040g01060	Serine carboxypeptidase S10	Cellular Homeostasis
CHR8_JGVV56_35_T01	0.001363	-1.17	VIT_08s0056g00430	Unknown protein	No Hit
CHR8_JGVV7_124_T01	0.005138	2.35	VIT_08s0007g07720	CYP93A1 2-hydroxyisoflavanone synthase	Secondary Metabolic Process
CHR8_JGVV7_417_T01	0.011835	-1.11	VIT_08s0007g04570	UGT73D1 (UDP-glucosyl transferase 73D1); UDP-glycosyltransferase	No Hit
CHR8_JGVV7_659_T01	0.015898	-1.03	VIT_08s0007g02050	Unknown protein	Unknown Protein
CHR8_JGVV7_847_T01	0.045735	-1.27	VIT_08s0007g00030	Cation/hydrogen exchanger 20 (CHX20)	Transport
CHR9_GSVIVT00017146001_T01	0.000665	1.25	VIT_09s0002g05000	R protein disease resistance protein	Response to Stress
CHR9_JGVV2_170_T01	0.020558	-1.01	VIT_09s0002g01930	Unknown	Unknown Protein
CHR9_JGVV2_442_T01	0.000744	1.18	VIT_09s0002g04890	R protein PRF disease resistance protein	Response to Stress
CHR9_JGVV2_446_T01	0.001222	1.05	VIT_09s0002g04950	RPS5 (resistant to p. syringae 5)	Response to Stress
CHR9_JGVV2_579_T01	0.031263	-1.16	VIT_09s0002g06470	CYP81B2v1	Cellular Process
CHR9_JGVV2_580_T01	0.037632	-1.00	VIT_09s0002g06480	CYP81B2v1	Cellular Process
CHR9_JGVV2_717_T01	0.000621	1.22	VIT_09s0002g08080	No hit	No Hit
CHRUN_GSVIVT00004273001_T01	0.006768	1.19	VIT_00s1213g00020	Cellulose synthase CSLE1	Cell Wall Metabolism
CHRUN_GSVIVT00004776001_T01	0.039807	1.12	VIT_00s0233g00040	C-terminal processing protease	Cellular Homeostasis
CHRUN_GSVIVT00005244001_T01	0.002683	1.07	VIT_00s0269g00110	Ankyrin repeat protein	Cellular Process
CHRUN_GSVIVT00005295001_T01	0.044517	1.01	VIT_00s0274g00020	No hit	No Hit
CHRUN_JGVV1213_1_T01	0.022688	1.23	VIT_00s1213g00010	Cellulose synthase CSLE1	Cell Wall Metabolism
CHRUN_JGVV1261_1_T01	0.023997	1.04	VIT_00s1261g00010	CC-NBS-LRR class	Response to Stress
CHRUN_JGVV131_10_T01	0.005764	1.09	VIT_00s0131g00130	Annexin ANN3	Transport
CHRUN_JGVV1386_1_T01	0.043193	-1.42	VIT_00s1386g00010	F-box family protein	Cellular Homeostasis
CHRUN_JGVV1490_1_T01	0.004089	1.08	VIT_00s1490g00010	5'-adenylylsulfate reductase (APR1)	Generation of Energy
CHRUN_JGVV160_13_T01	0.001538	1.04	VIT_00s0160g00150	No hit	No Hit
CHRUN_JGVV189_8_T01	0.046907	1.14	VIT_00s0189g00110	CYP82C4	Secondary Metabolic Process
CHRUN_JGVV194_4_T01	0.006658	1.28	VIT_00s0194g00050	Calcineurin B protein 3	Cellular Process
CHRUN_JGVV202_3_T01	0.033651	1.02	VIT_00s0202g00030	Ankyrin repeat protein	Cellular Process
CHRUN_JGVV2045_1_T01	0.001032	-1.02	VIT_00s2045g00010	No hit	No Hit
CHRUN_JGVV253_13_T01	0.036661	-1.42	VIT_00s0253g00140	Polyneuridine-aldehyde esterase precursor	Secondary Metabolic Process
CHRUN_JGVV258_12_T01	0.049458	-1.17	VIT_00s0258g00140	Brassinosteroid insensitive 1-associated receptor kinase 1	Response to Hormone Stimulus
CHRUN_JGVV281_2_T01	0.016659	1.63	VIT_00s0281g00020	Ankyrin repeat protein	Cellular Process
CHRUN_JGVV366_1_T01	0.025608	-2.08	VIT_00s0366g00020	CRK10 (cysteine-rich RLK10)	Signal Transduction
CHRUN_JGVV370_7_T01	0.006438	1.27	VIT_00s0370g00070	Epoxide hydrolase	Response to Stress
CHRUN_JGVV414_1_T01	0.013283	1.19	VIT_00s0414g00010	Cellulose synthase CSLE1	Cell Wall Metabolism
CHRUN_JGVV469_4_T01	0.012753	1.30	VIT_00s0469g00040	Cellulose synthase CSLE1	Cell Wall Metabolism
CHRUN_JGVV531_6_T01	0.007877	1.01	VIT_00s0531g00060	Cellulose synthase CSLE1	Cell Wall Metabolism
CHRUN_JGVV587_2_T01	0.011843	-1.01	VIT_00s0587g00030	CBS domain-containing protein	Unknown Protein
CHRUN_JGVV684_2_T01	0.014208	-1.03	VIT_00s0684g00020	Calmodulin binding IQD20 (IQ-domain 20)	Signal Transduction
CHRUN_JGVV724_1_T01	0.00887	-1.01	VIT_00s0724g00010	Pinene synthase	Secondary Metabolic Process
CHRUN_JGVV762_2_T01	0.020425	1.04	VIT_00s0762g00020	S-locus lectin protein kinase	Signal Transduction
CHRUN_PDVV1386_2_T01	0.002829	-2.15	VIT_00s1386g00020	F-box family protein	Cellular Homeostasis
CHRUN_PDVV230_12_T01	0.000268	1.24	VIT_00s0230g00150	No hit	No Hit

## Sheet: common_4d
Transcripts modulated in both comparisons (1103P +Mg vs SO4 +Mg; 4 days and 1103P -Mg vs SO4 -Mg; 4 days)
				1103P +Mg vs SO4 +Mg		1103P -Mg vs SO4 -Mg
Probe_ID	Unique ID	Functional annotation	Gene Ontology	adjusted p-value	Log2(ratio)	adjusted p-value	Log2(ratio)
CHR1_GSVIVT00010316001_T01	VIT_01s0010g02340	Anthranilate N-benzoyltransferase	Cellular Amino Acids and Derivative Metabolic Process	0.016867	-1.18	0.021727	-1.12
CHR1_JGVV10_241_T01	VIT_01s0010g03280	Kinesin 4 motor protein	Cellular Process	0.000008	2.60	0.000008	2.60
CHR1_JGVV10_288_T01	VIT_01s0010g03800	Unknown protein	Unknown Protein	0.048376	1.02	0.039843	1.07
CHR1_JGVV11_134_T01	VIT_01s0011g05290	Inorganic carbon transport protein	Transport	0.017266	-1.15	0.014949	-1.17
CHR1_JGVV11_153_T01	VIT_01s0011g05100	Bet v I allergen family	Cellular Process	0.006987	-1.53	0.003395	-1.71
CHR1_JGVV11_154_T01	VIT_01s0011g05090	Major latex-like protein 34	Response to Stress	0.044657	1.11	0.003756	1.78
CHR1_JGVV11_467_T01	VIT_01s0011g01770	No hit	No Hit	0.000962	-1.32	0.002208	-1.15
CHR1_JGVV11_529_T01	VIT_01s0011g01120	R protein MLA10	Response to Stress	0.000019	1.78	0.000003	2.30
CHR1_JGVV11_539_T01	VIT_01s0011g01020	RPM1 (resistance to p. syringae pv maculicola 1)	Response to Stress	0.000394	1.05	0.000475	1.00
CHR1_JGVV11_541_T01	VIT_01s0011g00990	RPM1 (resistance to p. syringae pv maculicola 1)	Response to Stress	0.039114	-1.11	0.004799	-1.64
CHR1_JGVV127_26_T01	VIT_01s0127g00640	basic helix-loop-helix (bHLH) family	Transcription Factor Activity	0.000249	-1.52	0.000082	-1.75
CHR1_JGVV127_33_T01	VIT_01s0127g00540	Protein disulfide isomerase	Cellular Homeostasis	0.006454	1.25	0.011638	1.11
CHR1_JGVV146_20_T01	VIT_01s0146g00220	Glutaredoxin-like	Cellular Homeostasis	0.000407	-2.35	0.000482	-2.27
CHR1_JGVV150_52_T01	VIT_01s0150g00540	Unknown protein	Unknown Protein	0.000242	-1.64	0.000197	-1.66
CHR1_JGVV182_11_T01	VIT_01s0182g00130	PHO1-like protein	Transport	0.014923	2.19	0.020269	2.05
CHR1_JGVV26_246_T01	VIT_01s0026g00070	No hit	No Hit	0.000212	-2.04	0.000095	-2.25
CHR10_GSVIVT00021648001_T01	VIT_10s0003g04870	Receptor kinase TRKe	Signal Transduction	0.002114	-1.35	0.00887	-1.06
CHR10_JGVV116_5_T01	VIT_10s0116g00150	Receptor kinase RK20-1	Signal Transduction	0.002688	1.97	0.006448	1.69
CHR10_JGVV116_73_T01	VIT_10s0116g01360	F-box family protein	Cellular Homeostasis	0.049699	-1.29	0.003322	-2.15
CHR10_JGVV3_104_T01	VIT_10s0003g01130	Armadillo/beta-catenin repeat	Signal Transduction	0.002643	-1.15	0.001053	-1.33
CHR10_JGVV3_109_T01	VIT_10s0003g01190	Ketol-acid reductoisomerase	Cellular Amino Acids and Derivative Metabolic Process	0.010356	-1.36	0.035852	-1.05
CHR10_JGVV3_223_T01	VIT_10s0003g02450	flavonol synthase	Secondary Metabolic Process	0.000863	-1.88	0.001936	-1.65
CHR10_JGVV3_224_T01	VIT_10s0003g02460	SRG1 (senescence-related gene 1) oxidoreductase	Developmental Process	0.014196	-1.19	0.028167	-1.03
CHR10_JGVV3_225_T01	VIT_10s0003g02470	SRG1 (senescence-related gene 1) oxidoreductase	Developmental Process	0.000556	-1.39	0.000459	-1.42
CHR10_JGVV3_228_T01	VIT_10s0003g02510	SRG1 (senescence-related gene 1) oxidoreductase	Developmental Process	0.002643	-1.83	0.014942	-1.35
CHR10_JGVV3_292_T01	VIT_10s0003g03240	ATSYTC/NTMC2T1.3/NTMC2TYPE1.3/SYTC	Transport	0.002044	1.74	0.001001	1.94
CHR10_JGVV3_306_T01	VIT_10s0003g03380	No hit	No Hit	0.001159	1.99	0.005052	1.55
CHR10_JGVV3_355_T01	VIT_10s0003g03970	putative MADS-box type 1 alpha 2b (VviMADS1A2b)	Transcription Factor Activity	0.005497	1.76	0.012229	1.51
CHR10_JGVV3_378_T01	VIT_10s0003g04250	Glutathione S-transferase GSTU22	Secondary Metabolic Process	0.000004	-3.35	0.000016	-2.76
CHR10_JGVV3_42_T01	VIT_10s0003g00440	Isoflavone methyltransferase/ Orcinol O-methyltransferase 1 oomt1	Secondary Metabolic Process	0.000065	3.08	0.00006	3.10
CHR10_JGVV3_43_T01	VIT_10s0003g00460	Isoflavone methyltransferase/ Orcinol O-methyltransferase 1 oomt1	Secondary Metabolic Process	0.000548	1.32	0.000582	1.30
CHR10_JGVV597_1_T01	VIT_10s0597g00010	Stem-specific protein TSJT1	Cellular Process	0.010943	1.56	0.034288	1.24
CHR10_JGVV71_67_T01	VIT_10s0071g00440	Serine/threonine-protein kinase receptor ARK3	Signal Transduction	0.000156	-1.60	0.000174	-1.57
CHR10_JGVV71_81_T01	VIT_10s0071g00230	HcrVf1 protein	Response to Stress	0.043891	-1.01	0.023401	-1.16
CHR10_PDVV116_86_T01	VIT_10s0116g01570	No hit	No Hit	0.001591	1.79	0.006464	1.41
CHR10_RANDOM_JGVV168_4_T01	VIT_10s0116g00930	Root hair defective 3 GTP-binding (RHD3)	Signal Transduction	0.001067	1.73	0.008513	1.22
CHR11_GSVIVT00015126001_T01	VIT_11s0016g01550	Ankyrin repeat protein family	Cellular Process	0.033238	1.44	0.02557	1.52
CHR11_GSVIVT00029294001_T01	VIT_11s0052g00230	Accelerated cell death 11 (ACD11)	Lipid Metabolic Process	0.001785	-1.64	0.00055	-1.95
CHR11_JGVV16_222_T01	VIT_11s0016g02570	Phospholipase A2 precursor	Carbohydrate Metabolic Process	0.000156	1.24	0.000401	1.06
CHR11_JGVV16_226_T01	VIT_11s0016g02610	Caffeoyl-CoA O-methyltransferase	Secondary Metabolic Process	0.000069	3.06	0.000042	3.25
CHR11_JGVV16_23_T01	VIT_11s0016g00430	Lipase GDSL 5	Lipid Metabolic Process	0.000003	-3.33	0.000002	-3.42
CHR11_JGVV37_115_T01	VIT_11s0037g01350	Ankyrin	Cellular Process	0.013172	1.12	0.015163	1.08
CHR11_JGVV52_142_T01	VIT_11s0052g00240	Accelerated cell death 11 (ACD11)	Lipid Metabolic Process	0.035336	-1.56	0.023232	-1.70
CHR11_JGVV52_154_T01	VIT_11s0052g00110	Unknown	Response to Stress	0.00939	1.27	0.004328	1.43
CHR11_JGVV52_37_T01	VIT_11s0052g01450	Matrix metalloproteinase	Cellular Homeostasis	0.00524	-1.37	0.007016	-1.29
CHR11_JGVV65_34_T01	VIT_11s0065g00390	Tassel serine threonine kinase 1	Signal Transduction	0.004085	2.16	0.006115	2.00
CHR11_PDVV16_148_T01	VIT_11s0016g01540	Ankyrin repeat family protein	Cellular Process	0.002333	1.24	0.001219	1.37
CHR12_GSVIVT00013344001_T01	VIT_12s0121g00340	No hit	No Hit	0.002065	1.79	0.000588	2.16
CHR12_GSVIVT00020690001_T01	VIT_12s0028g02330	No hit	No Hit	0.00003	2.86	0.000091	2.44
CHR12_GSVIVT00022858001_T01	VIT_12s0034g02290	CC-NBS-LRR class	Response to Stress	0.005376	-1.31	0.00791	-1.21
CHR12_GSVIVT00022861001_T01	VIT_12s0034g02270	Cc-nbs-lrr resistance protein	Response to Stress	0.000067	-2.32	0.00005	-2.41
CHR12_GSVIVT00023061001_T01	VIT_12s0034g00500	No hit	No Hit	0.005781	1.04	0.004131	1.08
CHR12_GSVIVT00029813001_T01	VIT_12s0055g01250	Calcium-binding protein	Cellular Process	0.002007	1.68	0.001057	1.85
CHR12_JGVV28_1_T01	VIT_12s0028g04040	Ankyrin repeat	Cellular Process	0	-3.18	0	-3.07
CHR12_JGVV28_116_T01	VIT_12s0028g02800	Isoflavone methyltransferase/ Orcinol O-methyltransferase 1 oomt1	Secondary Metabolic Process	0.000993	-2.83	0.000737	-2.95
CHR12_JGVV28_126_T01	VIT_12s0028g02700	Isoflavone methyltransferase/ Orcinol O-methyltransferase 1 oomt1	Secondary Metabolic Process	0.016762	-2.33	0.013451	-2.41
CHR12_JGVV28_2_T01	VIT_12s0028g04030	Ankyrin repeat	Cellular Process	0.000043	-2.80	0.000416	-2.01
CHR12_JGVV28_234_T01	VIT_12s0028g01560	Zinc finger (C3HC4-type ring finger)	Transcription Factor Activity	0.000773	2.29	0.002234	1.93
CHR12_JGVV28_3_T01	VIT_12s0028g04020	Ankyrin repeat	Cellular Process	0.000025	-2.50	0.00007	-2.16
CHR12_JGVV28_5_T01	VIT_12s0028g04000	Ankyrin repeat	Cellular Process	0.000545	-1.68	0.001091	-1.51
CHR12_JGVV34_105_T01	VIT_12s0034g01210	PAP/fibrillin family	Cellular Process	0.000258	1.23	0.000082	1.43
CHR12_JGVV34_107_T01	VIT_12s0034g01180	PAP/fibrillin family	Cellular Process	0.023032	1.58	0.004809	2.09
CHR12_JGVV34_163_T01	VIT_12s0034g00480	No hit	No Hit	0.000036	-3.27	0.000024	-3.47
CHR12_JGVV34_181_T01	VIT_12s0034g00270	R protein L6	Response to Stress	0.014859	-1.61	0.040705	-1.30
CHR12_JGVV34_23_T01	VIT_12s0034g02350	R protein disease resistance protein	Response to Stress	0.000234	-2.24	0.000176	-2.30
CHR12_JGVV34_24_T01	VIT_12s0034g02340	R protein MLA10	Response to Stress	0.00524	-1.34	0.0101	-1.18
CHR12_JGVV34_27_T01	VIT_12s0034g02310	R protein MLA10	Response to Stress	0.000139	-1.91	0.000216	-1.77
CHR12_JGVV34_29_T01	VIT_12s0034g02260	SEC6	Cellular Process	0.000262	-2.00	0.00034	-1.90
CHR12_JGVV34_30_T01	VIT_12s0034g02250	Disease resistance protein (NBS class)	Response to Stress	0.000242	-1.56	0.000367	-1.44
CHR12_JGVV35_161_T01	VIT_12s0035g00380	AAA-type ATPase	Transport	0.000001	-2.15	0	-2.57
CHR12_JGVV35_163_T01	VIT_12s0035g00350	AAA-type ATPase	Transport	0.000387	-1.62	0.000056	-2.12
CHR12_JGVV35_165_T01	VIT_12s0035g00330	AAA-type ATPase	Transport	0.000238	-1.29	0.000023	-1.78
CHR12_JGVV35_64_T01	VIT_12s0035g01640	DNA binding	DNA/RNA Metabolic Process	0.000002	4.70	0.000002	4.95
CHR12_JGVV35_88_T01	VIT_12s0035g01250	Disease resistance protein (NBS-LRR class)	Response to Stress	0.001748	1.15	0.001372	1.20
CHR12_JGVV57_75_T01	VIT_12s0057g00860	CF9	Response to Stress	0.008304	1.39	0.021703	1.15
CHR12_JGVV57_95_T01	VIT_12s0057g01070	S-adenosyl-L-methionine:salicylic acid carboxyl methyltransferase	Cellular Amino Acids and Derivative Metabolic Process	0.00015	1.76	0.000129	1.78
CHR12_JGVV59_10_T01	VIT_12s0059g00110	Ankyrin repeat	Cellular Process	0.000019	-2.74	0.000075	-2.22
CHR12_JGVV59_12_T01	VIT_12s0059g00130	Ankyrin repeat	Cellular Process	0.000001	-3.00	0.000002	-2.75
CHR12_JGVV59_14_T01	VIT_12s0059g00150	Ankyrin repeat	Cellular Process	0.000109	-2.30	0.000218	-2.06
CHR12_JGVV59_222_T01	VIT_12s0059g02350	Isocitrate lyase (Isocitrase) (Isocitratase) (ICL)	Carbohydrate Metabolic Process	0.012903	1.95	0.017404	1.82
CHR12_JGVV59_4_T01	VIT_12s0059g00050	Ankyrin repeat	Cellular Process	0.000036	-2.95	0.000142	-2.42
CHR12_JGVV59_5_T01	VIT_12s0059g00060	Ankyrin repeat	Cellular Process	0.000651	-1.21	0.001222	-1.09
CHR12_JGVV59_55_T01	VIT_12s0059g00580	Rho GDP-dissociation inhibitor 2	Signal Transduction	0.001732	-1.03	0.001303	-1.07
CHR12_JGVV59_7_T01	VIT_12s0059g00080	Ankyrin repeat	Cellular Process	0.000018	-2.98	0.000061	-2.47
CHR12_JGVV59_8_T01	VIT_12s0059g00090	Ankyrin repeat	Cellular Process	0.000022	-2.30	0.000069	-1.96
CHR12_PDVV35_157_T01	VIT_12s0035g00360	AAA-type ATPase	Transport	0.001063	-1.29	0.000369	-1.50
CHR12_RANDOM_JGVV99_20_T01	VIT_12s0142g00590	R protein L6	Response to Stress	0.000039	-2.31	0.000014	-2.66
CHR13_GSVIVT00001390001_T01	VIT_13s0156g00490	No hit	No Hit	0.000007	-2.65	0.000035	-2.10
CHR13_GSVIVT00011257001_T01	VIT_13s0106g00520	No hit	No Hit	0.014536	1.10	0.004388	1.34
CHR13_JGVV101_37_T01	VIT_13s0101g00520	Unknown protein	Unknown Protein	0.019649	-1.40	0.009176	-1.60
CHR13_JGVV106_13_T01	VIT_13s0106g00190	Ankyrin repeat	Cellular Process	0.000006	1.82	0.000003	1.94
CHR13_JGVV106_28_T01	VIT_13s0106g00390	VAP27-1 (VAMP/synaptobrevin-associated protein 27-1)	Transport	0.009688	-1.24	0.01351	-1.15
CHR13_JGVV106_3_T01	VIT_13s0106g00030	Ankyrin repeat	Cellular Process	0.000003	4.12	0.000002	4.30
CHR13_JGVV106_4_T01	VIT_13s0106g00040	Ankyrin	Cellular Process	0.000004	3.72	0.000004	3.64
CHR13_JGVV106_5_T01	VIT_13s0106g00060	Ankyrin repeat	Cellular Process	0.000743	1.80	0.000328	2.02
CHR13_JGVV106_7_T01	VIT_13s0106g00080	Ankyrin repeat	Cellular Process	0.000003	1.83	0.000002	1.89
CHR13_JGVV139_30_T01	VIT_13s0139g00310	DNA-directed RNA polymerase II subunit E	DNA/RNA Metabolic Process	0.008405	1.01	0.004979	1.09
CHR13_JGVV156_40_T01	VIT_13s0156g00460	CC-NBS-LRR class	Response to Stress	0.000013	-1.60	0.000023	-1.48
CHR13_JGVV156_41_T01	VIT_13s0156g00470	No hit	No Hit	0.000531	1.01	0.000218	1.15
CHR13_JGVV156_48_T01	VIT_13s0156g00560	Disease resistance protein (TIR-NBS class)	Response to Stress	0.000019	-1.89	0.000142	-1.42
CHR13_JGVV158_18_T01	VIT_13s0158g00200	R protein MLA10	Response to Stress	0.00066	-1.66	0.004971	-1.19
CHR13_JGVV158_3_T01	VIT_13s0158g00030	TIR-NBS-LRR disease resistance	Response to Stress	0.00075	1.72	0.000298	1.96
CHR13_JGVV19_211_T01	VIT_13s0019g03090	Heat shock protein class I (HSP17.8-CI)	Response to Stress	0.038197	1.19	0.039454	1.18
CHR13_JGVV19_286_T01	VIT_13s0019g02300	Wall-associated receptor kinase-like 20	Signal Transduction	0.000079	-2.38	0.00011	-2.26
CHR13_JGVV19_287_T01	VIT_13s0019g02290	Wall-associated receptor kinase-like 20	Signal Transduction	0.000784	-1.66	0.001222	-1.55
CHR13_JGVV19_388_T01	VIT_13s0019g00710	Carnitine racemase	No Hit	0.018178	-1.06	0.01055	-1.17
CHR13_JGVV19_411_T01	VIT_13s0019g00400	Unknown	Unknown Protein	0.000526	1.22	0.000268	1.35
CHR13_JGVV19_70_T01	VIT_13s0019g04570	GCN5 N-acetyltransferase (GNAT)	Transcription Factor Activity	0.001083	-1.79	0.002449	-1.56
CHR13_JGVV19_76_T01	VIT_13s0019g04500	Transketolase	Carbohydrate Metabolic Process	0.003186	-1.59	0.003273	-1.57
CHR13_JGVV47_36_T01	VIT_13s0047g00800	No hit	No Hit	0.018995	-1.02	0.00427	-1.33
CHR13_JGVV47_69_T01	VIT_13s0047g00240	Pectinesterase family	Cell Wall Metabolism	0.013193	2.20	0.01061	2.27
CHR13_JGVV47_79_T01	VIT_13s0047g00100	No hit	No Hit	0.00034	-1.12	0.000246	-1.15
CHR13_JGVV47_84_T01	VIT_13s0047g00050	ZIFL1 (Zinc induced facilitator 1)	Transport	0.000965	1.42	0.000731	1.48
CHR13_JGVV64_6_T01	VIT_13s0064g01830	R protein disease resistance protein	Response to Stress	0.000076	-2.27	0.000343	-1.81
CHR13_JGVV67_197_T01	VIT_13s0067g00830	R protein PRF disease resistance protein	Response to Stress	0.000019	2.74	0.000021	2.70
CHR13_JGVV67_198_T01	VIT_13s0067g00810	R protein PRF disease resistance protein	Response to Stress	0.000583	1.59	0.000459	1.63
CHR13_JGVV67_201_T01	VIT_13s0067g00780	R protein PRF disease resistance protein	Response to Stress	0.000508	1.38	0.000071	1.81
CHR13_JGVV67_203_T01	VIT_13s0067g00760	R protein PRF disease resistance protein	Response to Stress	0.000426	1.32	0.000665	1.22
CHR13_JGVV67_205_T01	VIT_13s0067g00740	R protein PRF disease resistance protein	Response to Stress	0.000013	2.38	0.000014	2.30
CHR13_JGVV67_220_T01	VIT_13s0067g00440	Protein kinase Xa21	Signal Transduction	0.005392	-1.04	0.004363	-1.06
CHR13_JGVV67_96_T01	VIT_13s0067g02400	Myosin heavy chain	Cellular Process	0.000972	-1.09	0.001199	-1.05
CHR13_JGVV84_23_T01	VIT_13s0084g00240	Steroid sulfotransferase	Secondary Metabolic Process	0.022822	-1.14	0.021727	-1.15
CHR13_PDVV147_12_T01	VIT_13s0147g00170	No hit	No Hit	0.000523	-1.42	0.000184	-1.65
CHR13_RANDOM_JGVV112_10_T01	VIT_13s0067g00380	Pinene synthase	Secondary Metabolic Process	0.007945	-1.05	0.002992	-1.22
CHR13_RANDOM_PDVV112_2_T01	VIT_13s0067g00090	Pinene synthase	Secondary Metabolic Process	0.006831	-1.07	0.00641	-1.07
CHR14_GSVIVT00021955001_T01	VIT_14s0030g00870	CC-NBS-LRR class	Response to Stress	0.000086	1.63	0.000023	1.96
CHR14_GSVIVT00030925001_T01	VIT_14s0006g02090	Ankyrin protein kinase	Cellular Process	0.003224	1.42	0.002683	1.46
CHR14_GSVIVT00031103001_T01	VIT_14s0060g02540	No hit	No Hit	0.000063	-2.38	0.00006	-2.38
CHR14_GSVIVT00031104001_T01	VIT_14s0060g02520	Unknown	Unknown Protein	0	-5.78	0	-5.83
CHR14_GSVIVT00036194001_T01	VIT_14s0081g00750	No hit	No Hit	0.000001	4.39	0.000002	3.99
CHR14_GSVIVT00036523001_T01	VIT_14s0083g00830	Lipase GDSL 7	Lipid Metabolic Process	0.001606	1.03	0.001426	1.04
CHR14_JGVV108_100_T01	VIT_14s0108g01080	myb domain protein 106	Transcription Factor Activity	0.009639	-1.94	0.036472	-1.47
CHR14_JGVV30_109_T01	VIT_14s0030g00970	Oxidoreductase, zinc-binding dehydrogenase family	No Hit	0.001209	1.45	0.000149	1.98
CHR14_JGVV30_143_T01	VIT_14s0030g00460	Stress regulated protein isoform 3	Response to Stress	0.001067	-1.36	0.002992	-1.14
CHR14_JGVV30_150_T01	VIT_14s0030g00390	Receptor protein kinase PERK1	Signal Transduction	0.000257	1.08	0.000275	1.05
CHR14_JGVV30_172_T01	VIT_14s0030g00140	CC-NBS-LRR class	Response to Stress	0.001796	1.23	0.000115	1.86
CHR14_JGVV30_176_T01	VIT_14s0030g00040	Disease resistance protein (CC-NBS-LRR class)	Response to Stress	0.000942	1.76	0.000195	2.22
CHR14_JGVV30_177_T01	VIT_14s0030g00030	Glutathione synthetase, chloroplast precursor	Cellular Amino Acids and Derivative Metabolic Process	0.000019	1.43	0.00001	1.55
CHR14_JGVV30_34_T01	VIT_14s0030g01960	Aldo/keto reductase	Carbohydrate Metabolic Process	0.000658	-1.51	0.002379	-1.23
CHR14_JGVV36_107_T01	VIT_14s0036g00100	Disease resistance protein (CC-NBS-LRR class)	Response to Stress	0.000311	1.32	0.000029	1.82
CHR14_JGVV36_110_T01	VIT_14s0036g00070	R protein PRF disease resistance protein	Response to Stress	0.001209	1.26	0.000268	1.58
CHR14_JGVV36_114_T01	VIT_14s0036g00020	R protein disease resistance protein	Response to Stress	0.000441	1.64	0.000401	1.65
CHR14_JGVV36_94_T01	VIT_14s0036g00330	RPS2 (resistant to p. syringae 2)	Response to Stress	0.005055	1.00	0.001864	1.17
CHR14_JGVV6_162_T01	VIT_14s0006g02630	Receptor-like kinase ARK1AS	Signal Transduction	0.007205	1.73	0.023793	1.37
CHR14_JGVV6_164_T01	VIT_14s0006g02650	Receptor-like protein kinase	Signal Transduction	0.014362	1.20	0.018538	1.13
CHR14_JGVV6_185_T01	VIT_14s0006g02890	ATSYTE/NTMC2T3.2/NTMC2TYPE3.2/SYTE	Transport	0.000067	-1.93	0.000126	-1.76
CHR14_JGVV60_17_T01	VIT_14s0060g02550	Unknown	Unknown Protein	0.00037	-1.42	0.000415	-1.38
CHR14_JGVV66_235_T01	VIT_14s0066g02530	Fumarate reductase/succinate dehydrogenase flavoprotein	Carbohydrate Metabolic Process	0.000079	1.35	0.000041	1.48
CHR14_JGVV66_55_T01	VIT_14s0066g00620	Chitinase, class III	Carbohydrate Metabolic Process	0	-3.60	0	-3.39
CHR14_JGVV68_7_T01	VIT_14s0068g00080	Non-symbiotic hemoglobin class 1	Generation of Energy	0.0187	1.02	0.00896	1.16
CHR14_JGVV81_5_T01	VIT_14s0081g00780	R protein disease resistance protein	Response to Stress	0.000441	1.80	0.000322	1.87
CHR14_PDVV30_112_T01	VIT_14s0030g01030	Alcohol dehydrogenase	Carbohydrate Metabolic Process	0.001519	1.14	0.000399	1.39
CHR14_PDVV30_114_T01	VIT_14s0030g01000	No hit	No Hit	0.000466	1.15	0.000223	1.27
CHR14_PDVV30_119_T01	VIT_14s0030g00920	Alcohol dehydrogenase	Carbohydrate Metabolic Process	0.00019	1.31	0.000034	1.64
CHR14_PDVV6_56_T01	VIT_14s0006g00660	No hit	No Hit	0.000003	-4.49	0.000003	-4.48
CHR14_PDVV81_7_T01	VIT_14s0081g00770	R protein disease resistance protein	Response to Stress	0.000008	3.46	0.000008	3.45
CHR15_GSVIVT00018351001_T01	VIT_15s0021g00840	Disease resistance family protein	Response to Stress	0.002109	-1.26	0.002433	-1.23
CHR15_GSVIVT00018409001_T01	VIT_15s0021g00180	RPP13 (recognition of peronospora parasitica 13)	Response to Stress	0.001204	-1.68	0.002721	-1.47
CHR15_GSVIVT00026863001_T01	VIT_15s0046g03230	Disease resistance protein RGA4	Response to Stress	0.001179	-1.80	0.001811	-1.68
CHR15_GSVIVT00027687001_T01	VIT_15s0048g00180	No hit	No Hit	0.043262	1.07	0.003679	1.70
CHR15_JGVV107_18_T01	VIT_15s0107g00270	Mechanosensitive ion channel	Transport	0.004086	1.66	0.004783	1.60
CHR15_JGVV107_6_T01	VIT_15s0107g00120	putative MADS-box Short Vegetal Phase 3 (VviSVP3)	Transcription Factor Activity	0.002539	1.10	0.002923	1.07
CHR15_JGVV21_78_T01	VIT_15s0021g01930	No hit	No Hit	0.001807	1.14	0.000643	1.33
CHR15_JGVV21_87_T01	VIT_15s0021g01830	Unknown	Unknown Protein	0.001069	-1.16	0.000459	-1.31
CHR15_JGVV46_157_T01	VIT_15s0046g01960	Hydroquinone glucosyltransferase	Carbohydrate Metabolic Process	0.000508	1.72	0.00691	1.12
CHR15_JGVV46_17_T01	VIT_15s0046g03590	(+)-neomenthol dehydrogenase	Secondary Metabolic Process	0.000269	1.44	0.000176	1.52
CHR15_JGVV46_178_T01	VIT_15s0046g01740	Unknown protein	Unknown Protein	0.000157	1.08	0.000187	1.04
CHR15_JGVV46_290_T01	VIT_15s0046g00410	Seven in absentia SINA1p	Cellular Homeostasis	0.000039	2.26	0.000045	2.20
CHR15_JGVV46_292_T01	VIT_15s0046g00390	Seven in absentia SINA4	Cellular Homeostasis	0.000036	1.77	0.000112	1.50
CHR15_JGVV48_165_T01	VIT_15s0048g01250	putative MADS-box Supressor of Constans overexpression 1a (VviSOC1a)	Transcription Factor Activity	0.014851	1.16	0.00814	1.28
CHR15_JGVV48_49_T01	VIT_15s0048g02490	Catechol O-methyltransferase	Cellular Amino Acids and Derivative Metabolic Process	0.000438	-1.80	0.000246	-1.94
CHR15_JGVV48_50_T01	VIT_15s0048g02480	Caffeate 3-O-methyltransferase 1	Secondary Metabolic Process	0.005564	-1.56	0.004763	-1.59
CHR15_JGVV48_51_T01	VIT_15s0048g02460	Quercetin 3-O-methyltransferase 1	Secondary Metabolic Process	0.000011	-3.42	0.000026	-3.01
CHR15_JGVV48_53_T01	VIT_15s0048g02430	Naringenin,2-oxoglutarate 3-dioxygenase	Secondary Metabolic Process	0.001626	2.59	0.000416	3.16
CHR15_PDVV21_11_T01	VIT_15s0021g02800	No hit	No Hit	0.01365	1.26	0.013073	1.26
CHR15_PDVV21_86_T01	VIT_15s0021g02030	Homoserine dehydrogenase	Cellular Amino Acids and Derivative Metabolic Process	0.013545	1.84	0.014734	1.79
CHR15_PDVV48_278_T01	VIT_15s0048g00110	No hit	No Hit	0.002292	1.68	0.006916	1.39
CHR16_GSVIVT00013995001_T01	VIT_16s0013g01700	Disease resistance protein	Response to Stress	0.000269	1.83	0.000577	1.61
CHR16_GSVIVT00013996001_T01	VIT_16s0013g01710	Verticillium wilt disease resistance	Response to Stress	0.004183	1.57	0.007884	1.40
CHR16_GSVIVT00013999001_T01	VIT_16s0013g01730	Receptor Like Protein 35	Signal Transduction	0.00262	1.21	0.007703	1.00
CHR16_JGVV100_118_T01	VIT_16s0100g00090	Cationic peroxidase	Cellular Amino Acids and Derivative Metabolic Process	0.00396	-1.41	0.009575	-1.20
CHR16_JGVV115_25_T01	VIT_16s0115g00360	Anthocyanidin 3-O-glucosyltransferase	Secondary Metabolic Process	0.012216	1.16	0.005757	1.31
CHR16_JGVV13_121_T01	VIT_16s0013g01890	UDP-arabinose 4-epimerase 3	DNA/RNA Metabolic Process	0.000166	1.84	0.000065	2.08
CHR16_JGVV13_50_T01	VIT_16s0013g00600	No hit	No Hit	0.000022	-1.94	0.000029	-1.87
CHR16_JGVV22_163_T01	VIT_16s0022g00620	HcrVf3 protein	Response to Stress	0.023639	-1.29	0.016775	-1.37
CHR16_JGVV22_23_T01	VIT_16s0022g02250	basic helix-loop-helix (bHLH) family	Transcription Factor Activity	0.00023	1.43	0.001275	1.08
CHR16_JGVV22_28_T01	VIT_16s0022g02200	Subtilase	Cellular Homeostasis	0.000652	1.55	0.000568	1.56
CHR16_JGVV22_4_T01	VIT_16s0022g02470	Cationic peroxidase	Cellular Amino Acids and Derivative Metabolic Process	0.012066	-1.55	0.032869	-1.26
CHR16_JGVV22_49_T01	VIT_16s0022g01970	Anthocyanidin 3-O-glucosyltransferase	Secondary Metabolic Process	0.000249	2.50	0.000754	2.08
CHR16_JGVV39_114_T01	VIT_16s0039g01740	myb domain protein 93	Transcription Factor Activity	0.002667	-1.15	0.00167	-1.24
CHR16_JGVV39_117_T01	VIT_16s0039g01800	Phosphate-induced protein 1	Cellular Process	0.000395	-1.79	0.000497	-1.70
CHR16_JGVV39_154_T01	VIT_16s0039g02290	Unknown	Unknown Protein	0.000309	-1.10	0.000225	-1.13
CHR16_JGVV39_92_T01	VIT_16s0039g01510	Calcium-dependent protein kinase-related	Signal Transduction	0.000036	2.39	0.000024	2.55
CHR16_JGVV50_205_T01	VIT_16s0050g00520	Tripeptidyl-peptidase 2	Cellular Homeostasis	0.000737	-1.67	0.009176	-1.09
CHR16_JGVV50_236_T01	VIT_16s0050g00160	DTA2 (downstream target of AGL15 2)	Signal Transduction	0.005523	-1.29	0.004424	-1.33
CHR16_JGVV50_74_T01	VIT_16s0050g01980	EIX receptor 2	Response to Stress	0.004195	-1.42	0.018227	-1.09
CHR16_JGVV50_94_T01	VIT_16s0050g01740	Serine-threonine protein kinase, plant-type	No Hit	0.001509	2.02	0.001351	2.05
CHR16_PDVV98_169_T01	VIT_16s0098g00090	Zinc finger (C3HC4-type ring finger)	Transcription Factor Activity	0.001482	1.89	0.001124	1.97
CHR17_GSVIVT00008326001_T01	VIT_17s0000g03350	Serine/threonine protein kinase	Signal Transduction	0.003314	-1.30	0.008317	-1.11
CHR17_JGVV0_118_T01	VIT_17s0000g09050	No hit	No Hit	0.002083	1.13	0.001936	1.14
CHR17_JGVV0_48_T01	VIT_17s0000g09910	Haloacid dehalogenase hydrolase	Carbohydrate Metabolic Process	0.011571	1.19	0.014275	1.13
CHR17_JGVV0_563_T01	VIT_17s0000g04090	Cell division cycle associated 7	Cellular Process	0.003212	1.07	0.00055	1.40
CHR17_JGVV0_576_T01	VIT_17s0000g03960	Fw2.2 ORFX	Cellular Process	0.000848	1.47	0.003116	1.19
CHR17_JGVV0_709_T01	VIT_17s0000g02440	Integral membrane protein	Cellular Process	0.000019	-1.79	0.000028	-1.69
CHR17_JGVV0_729_T01	VIT_17s0000g02200	ABC Transporter (VvWBC6 - VvABCG6)	Transport	0.002406	-1.10	0.001612	-1.17
CHR17_JGVV0_768_T01	VIT_17s0000g01750	Auxin-independent growth promoter	Developmental Process	0.000778	-1.24	0.001782	-1.09
CHR17_JGVV0_831_T01	VIT_17s0000g01050	Corticosteroid 11-beta-dehydrogenase isozyme 1	Lipid Metabolic Process	0.011189	1.13	0.004716	1.30
CHR17_JGVV0_854_T01	VIT_17s0000g00720	DNA-binding protein	No Hit	0.000031	1.56	0.000184	1.21
CHR17_JGVV53_72_T01	VIT_17s0053g01050	Non-symbiotic hemoglobin class 1	Generation of Energy	0.001436	1.19	0.000769	1.30
CHR18_JGVV1_1023_T01	VIT_18s0001g13820	Cytochrome P450, family 83, subfamily B, polypeptide 1	Secondary Metabolic Process	0	-3.87	0	-3.86
CHR18_JGVV1_1024_T01	VIT_18s0001g13830	Cytochrome P450, family 83, subfamily B, polypeptide 1	Secondary Metabolic Process	0.000001	-3.26	0.000001	-3.28
CHR18_JGVV1_1026_T01	VIT_18s0001g13850	Cytochrome P450, family 83, subfamily B, polypeptide 1	Secondary Metabolic Process	0.000004	-2.58	0.000005	-2.48
CHR18_JGVV1_1096_T01	VIT_18s0001g14590	ATSYTC/NTMC2T1.3/NTMC2TYPE1.3/SYTC	Transport	0.005145	1.61	0.003383	1.71
CHR18_JGVV1_331_T01	VIT_18s0001g05990	UDP-glycosyltransferase 85A1	Carbohydrate Metabolic Process	0.000515	-1.36	0.00167	-1.12
CHR18_JGVV1_336_T01	VIT_18s0001g06060	UDP-glycosyltransferase 85A1	Carbohydrate Metabolic Process	0.000764	-1.48	0.001123	-1.39
CHR18_JGVV1_337_T01	VIT_18s0001g06080	UDP-glycosyltransferase 85A1	Carbohydrate Metabolic Process	0.009376	-1.10	0.007246	-1.13
CHR18_JGVV1_595_T01	VIT_18s0001g09210	basic helix-loop-helix (bHLH) family	Transcription Factor Activity	0.024808	1.22	0.027629	1.19
CHR18_JGVV1_731_T01	VIT_18s0001g10660	Methionyl-tRNA synthetase	Cellular Amino Acids and Derivative Metabolic Process	0.001106	-1.36	0.005696	-1.03
CHR18_JGVV1_748_T01	VIT_18s0001g10830	Patatin	Cellular Process	0.000249	-1.14	0.00011	-1.26
CHR18_JGVV1_754_T01	VIT_18s0001g10900	Patatin	Cellular Process	0.000154	-1.20	0.000115	-1.23
CHR18_JGVV1_813_T01	VIT_18s0001g11560	CyP82A3	Cellular Process	0.045562	-1.04	0.034972	-1.11
CHR18_JGVV1_856_T01	VIT_18s0001g12040	Coniferyl-alcohol glucosyltransferase	Secondary Metabolic Process	0.038197	-1.01	0.025727	-1.10
CHR18_JGVV1_974_T01	VIT_18s0001g13290	GTP1/OBG family	No Hit	0.001912	1.09	0.000585	1.30
CHR18_JGVV1_975_T01	VIT_18s0001g13300	Unknown	Unknown Protein	0.000039	1.82	0.000058	1.73
CHR18_JGVV117_16_T01	VIT_18s0117g00390	far-red impaired responsive family protein	Transcription Factor Activity	0.006607	1.07	0.001206	1.40
CHR18_JGVV117_43_T01	VIT_18s0117g00040	No hit	No Hit	0.000226	1.71	0.000084	1.93
CHR18_JGVV117_44_T01	VIT_18s0117g00030	No hit	No Hit	0.000001	4.45	0.000001	4.44
CHR18_JGVV122_85_T01	VIT_18s0122g00450	Sinapyl alcohol dehydrogenase	Secondary Metabolic Process	0.000025	2.40	0.000078	2.04
CHR18_JGVV41_117_T01	VIT_18s0041g01030	Non-symbiotic hemoglobin class 1	Generation of Energy	0.000525	1.28	0.000176	1.50
CHR18_JGVV41_13_T01	VIT_18s0041g02330	No hit	No Hit	0	5.28	0	5.09
CHR18_JGVV41_173_T01	VIT_18s0041g00390	Cysteine protease inhibitor	Cellular Homeostasis	0.038948	3.03	0.047458	2.90
CHR18_JGVV41_175_T01	VIT_18s0041g00370	Double strand break repair protein (XRCC4)	DNA/RNA Metabolic Process	0.012216	2.34	0.0053	2.68
CHR18_JGVV75_36_T01	VIT_18s0075g00480	R protein L6	Response to Stress	0.00559	-1.46	0.002489	-1.66
CHR18_JGVV75_6_T01	VIT_18s0075g00080	Anaphase-promoting complex component APC1	Cellular Homeostasis	0.000355	1.06	0.00007	1.32
CHR18_JGVV75_7_T01	VIT_18s0075g00090	Unknown	Unknown Protein	0.000001	2.14	0.000001	2.29
CHR18_JGVV89_2_T01	VIT_18s0089g01420	Hydrolase, alpha/beta fold	Cellular Process	0.003567	1.01	0.001429	1.16
CHR18_JGVV89_63_T01	VIT_18s0089g00740	No hit	No Hit	0.001591	-1.72	0.002204	-1.62
CHR18_JGVV89_73_T01	VIT_18s0089g00620	Glycerophosphoryl diester phosphodiesterase	Carbohydrate Metabolic Process	0.000269	1.12	0.00038	1.04
CHR18_JGVV89_80_T01	VIT_18s0089g00550	TIR-NBS-TIR type disease resistance protein	Response to Stress	0.000011	2.38	0.000004	2.69
CHR18_PDVV86_50_T01	VIT_18s0086g00600	No hit	No Hit	0.001159	1.04	0.000819	1.09
CHR18_RANDOM_JGVV111_1_T01	VIT_18s0122g00030	No hit	No Hit	0.000226	1.58	0.000127	1.69
CHR18_RANDOM_JGVV126_7_T01	VIT_18s0001g01540	Oxidoreductase N-terminal domain-containing	Cellular Process	0.000397	1.58	0.002141	1.21
CHR18_RANDOM_JGVV170_12_T01	VIT_18s0001g03260	R protein L6	Response to Stress	0.000942	-3.26	0.000429	-3.63
CHR18_RANDOM_JGVV82_13_T01	VIT_18s0001g03780	Protein kinase	Signal Transduction	0.000565	1.38	0.000429	1.42
CHR18_RANDOM_JGVV82_7_T01	VIT_18s0001g03690	Unknown protein	Unknown Protein	0.000024	-2.36	0.00006	-2.07
CHR18_RANDOM_PDVV82_54_T01	VIT_18s0001g04950	No hit	No Hit	0.000115	1.76	0.000032	2.09
CHR19_GSVIVT00020312001_T01	VIT_19s0027g01410	No hit	No Hit	0.007795	-1.20	0.018351	-1.01
CHR19_GSVIVT00020367001_T01	VIT_19s0027g01000	Disease resistance protein (NBS-LRR class)	Response to Stress	0.000013	1.79	0.000004	2.07
CHR19_GSVIVT00020369001_T01	VIT_19s0027g00970	No hit	No Hit	0.000002	3.09	0.000001	3.40
CHR19_GSVIVT00020395001_T01	VIT_19s0027g00830	Disease resistance protein (CC-NBS-LRR class)	Response to Stress	0.000583	2.33	0.000174	2.79
CHR19_GSVIVT00020465001_T01	VIT_19s0027g00320	Unknown	Unknown Protein	0.002834	1.40	0.005181	1.26
CHR19_JGVV135_22_T01	VIT_19s0135g00300	Ankyrin	Cellular Process	0.000052	-1.77	0.000012	-2.14
CHR19_JGVV14_117_T01	VIT_19s0014g01360	Curculin (mannose-binding) lectin	Cellular Process	0.000056	2.84	0.000067	2.76
CHR19_JGVV14_226_T01	VIT_19s0014g02560	(-)-germacrene D synthase (VvTPS23)	Secondary Metabolic Process	0.024883	1.14	0.028337	1.10
CHR19_JGVV14_298_T01	VIT_19s0014g03350	Peptidyl-prolyl cis-trans isomerase TLP38, chloroplast	Cellular Homeostasis	0.00026	-1.21	0.000367	-1.13
CHR19_JGVV14_308_T01	VIT_19s0014g03450	Unknown	Unknown Protein	0.016762	1.18	0.005839	1.41
CHR19_JGVV14_309_T01	VIT_19s0014g03460	Unknown protein	Unknown Protein	0.000952	-1.36	0.003193	-1.11
CHR19_JGVV14_337_T01	VIT_19s0014g03770	Retrotransposon	DNA/RNA Metabolic Process	0.005376	1.50	0.011864	1.29
CHR19_JGVV14_357_T01	VIT_19s0014g04040	S-receptor protein kinase	Signal Transduction	0.000094	-1.89	0.000225	-1.65
CHR19_JGVV14_359_T01	VIT_19s0014g04060	ARK3 (Arabidopsis Receptor Kinase 3)	Signal Transduction	0.000039	-2.09	0.000236	-1.62
CHR19_JGVV14_361_T01	VIT_19s0014g04080	Serine/threonine-protein kinase receptor ARK3	Signal Transduction	0.000839	-1.35	0.000737	-1.36
CHR19_JGVV14_362_T01	VIT_19s0014g04090	Serine/threonine-protein kinase receptor ARK3	Signal Transduction	0.000219	-1.65	0.000819	-1.33
CHR19_JGVV14_367_T01	VIT_19s0014g04150	S-receptor protein kinase	Signal Transduction	0.000747	-1.63	0.001527	-1.45
CHR19_JGVV14_368_T01	VIT_19s0014g04160	ARK3 (Arabidopsis Receptor Kinase 3)	Signal Transduction	0.000025	-2.24	0.000029	-2.19
CHR19_JGVV14_373_T01	VIT_19s0014g04210	S-locus protein kinase	Signal Transduction	0.000931	3.09	0.001269	2.92
CHR19_JGVV14_376_T01	VIT_19s0014g04240	S-locus protein kinase	Signal Transduction	0.017123	1.14	0.031971	1.00
CHR19_JGVV14_473_T01	VIT_19s0014g05330	Ankyrin repeat	Cellular Process	0.000003	-3.74	0.000002	-4.12
CHR19_JGVV14_474_T01	VIT_19s0014g05340	No hit	No Hit	0	-5.67	0	-5.90
CHR19_JGVV14_475_T01	VIT_19s0014g05350	No hit	No Hit	0.000091	-2.79	0.000309	-2.31
CHR19_JGVV14_74_T01	VIT_19s0014g00900	Brassinosteroid Signaling positive regulator (BZR1)	Response to Hormone Stimulus	0.001174	1.81	0.000444	2.08
CHR19_JGVV14_75_T01	VIT_19s0014g00910	No hit	No Hit	0.011297	1.18	0.002977	1.47
CHR19_JGVV14_78_T01	VIT_19s0014g00940	Serine/threonine Protein kinase BNK1	Signal Transduction	0.000095	-1.12	0.000041	-1.25
CHR19_JGVV15_165_T01	VIT_19s0015g01900	Dimethylmenaquinone methyltransferase	DNA/RNA Metabolic Process	0.010724	-1.16	0.014408	-1.08
CHR19_JGVV15_179_T01	VIT_19s0015g02130	Ankyrin repeat	Cellular Process	0.002643	-1.13	0.001742	-1.20
CHR19_JGVV15_184_T01	VIT_19s0015g02210	Ankyrin repeat protein	Cellular Process	0.000019	-2.25	0.000019	-2.23
CHR19_JGVV15_188_T01	VIT_19s0015g02280	Ankyrin repeat	Cellular Process	0.000028	-1.66	0.000041	-1.56
CHR19_JGVV15_192_T01	VIT_19s0015g02380	Ankyrin repeat	Cellular Process	0.000213	-1.77	0.000051	-2.14
CHR19_JGVV15_193_T01	VIT_19s0015g02390	No hit	No Hit	0.000381	-1.74	0.00006	-2.24
CHR19_JGVV15_194_T01	VIT_19s0015g02410	Receptor protein kinase	Signal Transduction	0.000013	-2.42	0.000011	-2.44
CHR19_JGVV176_2_T01	VIT_19s0176g00020	AAA-type ATPase	Transport	0.001311	-1.58	0.000303	-1.97
CHR19_JGVV27_14_T01	VIT_19s0027g01780	RPS5 (resistant to p. syringae 5)	Response to Stress	0.005211	-1.71	0.035843	-1.18
CHR19_JGVV27_27_T01	VIT_19s0027g01600	CC-NBS-LRR class	Response to Stress	0.010783	1.55	0.005138	1.74
CHR19_JGVV27_31_T01	VIT_19s0027g01550	Disease resistance protein (CC-NBS-LRR class)	Response to Stress	0.00021	-1.58	0.000219	-1.54
CHR19_JGVV85_39_T01	VIT_19s0085g00830	Ent-kaur-16-ene synthase (VvTPS69)	Secondary Metabolic Process	0.000113	-1.14	0.000078	-1.19
CHR19_JGVV90_153_T01	VIT_19s0090g01670	Receptor-like kinase 902	Signal Transduction	0.000536	1.29	0.001471	1.10
CHR19_JGVV90_166_T01	VIT_19s0090g01800	Armadillo/beta-catenin repeat	Signal Transduction	0.000651	1.08	0.00018	1.30
CHR19_JGVV90_58_T01	VIT_19s0090g00660	Lipase GDSL	Lipid Metabolic Process	0.022632	-1.39	0.020873	-1.41
CHR19_JGVV93_24_T01	VIT_19s0093g00350	Glutathione S-transferase 25 GSTU25	Secondary Metabolic Process	0.001117	1.13	0.000742	1.20
CHR19_JGVV93_28_T01	VIT_19s0093g00390	Glutathione S-transferase 25 GSTU25	Secondary Metabolic Process	0	-4.98	0	-4.33
CHR19_PDVV135_21_T01	VIT_19s0135g00250	Ankyrin repeat protein	Cellular Process	0.000001	-2.01	0.000003	-1.82
CHR19_PDVV15_180_T01	VIT_19s0015g02180	Unknown	Unknown Protein	0.00037	-1.69	0.000275	-1.74
CHR19_PDVV15_186_T01	VIT_19s0015g02230	Ankyrin repeat	Cellular Process	0.000015	-2.14	0.000011	-2.23
CHR19_PDVV15_200_T01	VIT_19s0015g02400	No hit	No Hit	0.004902	-1.01	0.003045	-1.09
CHR19_PDVV27_62_T01	VIT_19s0027g00990	No hit	No Hit	0	4.36	0	4.91
CHR2_JGVV12_55_T01	VIT_02s0012g02460	NADP-malic enzyme	Generation of Energy	0.001159	1.82	0.001053	1.84
CHR2_JGVV25_126_T01	VIT_02s0025g01360	ERF/AP2 Gene Family (VvERF002),Dehydration Responsive Element-Binding Transcription Factor (VvDREB01)	Response to Hormone Stimulus	0.005547	-1.73	0.002915	-1.91
CHR2_JGVV25_306_T01	VIT_02s0025g03310	Arsenite transport protein (ArsB)	Transport	0.003096	-1.33	0.006014	-1.18
CHR2_JGVV25_308_T01	VIT_02s0025g03330	H(+)-ATPase 4 AHA4	Generation of Energy	0.000541	1.66	0.00055	1.64
CHR2_JGVV87_1_T01	VIT_02s0087g01020	CRK10 (cysteine-rich RLK10)	Signal Transduction	0.001491	1.97	0.005854	1.56
CHR2_JGVV87_81_T01	VIT_02s0087g00150	No hit	No Hit	0.000942	-1.58	0.000762	-1.61
CHR2_PDVV12_8_T01	VIT_02s0012g03180	Unknown	Unknown Protein	0.001238	1.38	0.000225	1.78
CHR2_PDVV154_46_T01	VIT_02s0154g00560	No hit	No Hit	0.000004	-4.17	0.000006	-4.00
CHR2_PDVV33_94_T01	VIT_02s0033g01200	No hit	No Hit	0.000053	-2.52	0.000014	-3.03
CHR3_GSVIVT00015609001_T01	VIT_03s0017g00010	No hit	No Hit	0.001161	1.19	0.000374	1.40
CHR3_GSVIVT00015808001_T01	VIT_03s0017g01620	Disease resistance protein RGA4	Response to Stress	0.000609	1.66	0.000999	1.53
CHR3_JGVV110_2_T01	VIT_03s0110g00020	Unknown	Unknown Protein	0.001238	1.36	0.000347	1.64
CHR3_JGVV110_3_T01	VIT_03s0110g00030	Unknown	Unknown Protein	0.001119	1.40	0.000399	1.62
CHR3_JGVV110_6_T01	VIT_03s0110g00080	Unknown	Unknown Protein	0.029234	1.39	0.008397	1.76
CHR3_JGVV132_24_T01	VIT_03s0132g00310	Myosin-like protein XIK	Cellular Process	0.00014	1.04	0.000043	1.21
CHR3_JGVV167_6_T01	VIT_03s0167g00070	putative MADS-box Short Vegetal Phase 5 (VviSVP5)	Transcription Factor Activity	0.000525	1.57	0.00013	1.92
CHR3_JGVV17_1_T01	VIT_03s0017g00020	No hit	No Hit	0.048701	1.38	0.015054	1.76
CHR3_JGVV17_115_T01	VIT_03s0017g01840	Disease resistance protein RGA4	Response to Stress	0.001995	1.58	0.00151	1.64
CHR3_JGVV17_24_T01	VIT_03s0017g00440	putative MADS-box JOIN 1 (VviSVPS1)	Transcription Factor Activity	0.035829	1.11	0.009064	1.44
CHR3_JGVV17_34_T01	VIT_03s0017g00620	GA 20-oxidase	Response to Hormone Stimulus	0.000001	2.54	0.000001	2.47
CHR3_JGVV17_41_T01	VIT_03s0017g00710	flavonol synthase	Secondary Metabolic Process	0.005211	1.58	0.004716	1.59
CHR3_JGVV17_49_T01	VIT_03s0017g00920	R protein PRF disease resistance protein	Response to Stress	0.00026	2.66	0.000543	2.34
CHR3_JGVV17_62_T01	VIT_03s0017g01120	Unknown	Unknown Protein	0.000403	1.20	0.000287	1.25
CHR3_JGVV17_90_T01	VIT_03s0017g01490	Berberine bridge enzyme	Secondary Metabolic Process	0.006831	-1.17	0.013152	-1.03
CHR3_JGVV17_91_T01	VIT_03s0017g01500	N-6 Adenine-specific DNA methylase	Cellular Amino Acids and Derivative Metabolic Process	0.000019	2.14	0.00001	2.34
CHR3_JGVV17_92_T01	VIT_03s0017g01510	N-6 Adenine-specific DNA methylase	Cellular Amino Acids and Derivative Metabolic Process	0.00075	2.26	0.002865	1.82
CHR3_JGVV38_157_T01	VIT_03s0038g03130	Flavin containing monooxygenase 3	Secondary Metabolic Process	0.00075	-1.91	0.003477	-1.49
CHR3_JGVV38_163_T01	VIT_03s0038g03070	O-acetyltransferase	Cellular Process	0.018015	1.92	0.010232	2.12
CHR3_JGVV38_211_T01	VIT_03s0038g02550	Blue copper-binding protein	Cellular Process	0.016971	-1.34	0.034781	-1.15
CHR3_JGVV38_218_T01	VIT_03s0038g02480	SKP1	Cellular Homeostasis	0.000356	1.29	0.000287	1.31
CHR3_JGVV38_288_T01	VIT_03s0038g01750	Disease resistance RPP8 2	Response to Stress	0.00396	-1.01	0.003908	-1.01
CHR3_JGVV38_297_T01	VIT_03s0038g01590	Disease resistance protein (CC-NBS-LRR class)	Cellular Homeostasis	0.000008	-3.59	0.000003	-4.02
CHR3_JGVV38_299_T01	VIT_03s0038g01550	R protein PRF disease resistance protein	Response to Stress	0.000003	3.42	0.000002	3.53
CHR3_JGVV38_300_T01	VIT_03s0038g01540	R protein PRF disease resistance protein	Response to Stress	0.004805	1.22	0.001274	1.50
CHR3_JGVV38_349_T01	VIT_03s0038g00920	Carbohydrate kinase, PfkB	Carbohydrate Metabolic Process	0.000359	-1.33	0.000588	-1.21
CHR3_JGVV38_375_T01	VIT_03s0038g00550	ferulate 5-hydroxylase	Secondary Metabolic Process	0.000414	-1.65	0.000891	-1.45
CHR3_JGVV38_379_T01	VIT_03s0038g00500	ferulate 5-hydroxylase	Secondary Metabolic Process	0.000443	-1.59	0.000459	-1.56
CHR3_JGVV63_138_T01	VIT_03s0063g01490	CYP82C1p	Cellular Process	0.01959	1.13	0.003322	1.53
CHR3_JGVV63_147_T01	VIT_03s0063g01580	CYP82C2	Cellular Process	0.014112	1.07	0.001782	1.51
CHR3_JGVV63_148_T01	VIT_03s0063g01590	CYP82C4	Secondary Metabolic Process	0.03892	1.58	0.013761	1.95
CHR3_JGVV63_151_T01	VIT_03s0063g01630	CYP82C1p	Cellular Process	0.010887	1.14	0.005412	1.27
CHR3_JGVV63_157_T01	VIT_03s0063g01690	flavonoid 3-monooxygenase	Secondary Metabolic Process	0.013671	1.28	0.002379	1.72
CHR3_JGVV63_160_T01	VIT_03s0063g01720	S-N-methylcoclaurine 3'-hydroxylase	Secondary Metabolic Process	0.037036	1.00	0.005866	1.42
CHR3_JGVV63_183_T01	VIT_03s0063g01960	Non-symbiotic hemoglobin class 1	Generation of Energy	0.000273	1.75	0.000197	1.80
CHR3_JGVV63_39_T01	VIT_03s0063g00410	Alpha-amylase	Carbohydrate Metabolic Process	0.000466	-1.83	0.002241	-1.42
CHR3_JGVV63_68_T01	VIT_03s0063g00740	Carboxylesterase CXE	Lipid Metabolic Process	0.000208	1.04	0.000033	1.32
CHR3_JGVV63_69_T01	VIT_03s0063g00750	Carboxylesterase CXE	Lipid Metabolic Process	0.004368	1.29	0.002032	1.46
CHR3_JGVV88_5_T01	VIT_03s0088g01240	basic helix-loop-helix (bHLH) family	Transcription Factor Activity	0.005071	-1.50	0.013558	-1.24
CHR3_JGVV88_84_T01	VIT_03s0088g00290	Phytosulfokines PSK2	Response to Stress	0.028813	-1.03	0.013119	-1.19
CHR3_JGVV91_110_T01	VIT_03s0091g00090	No hit	No Hit	0.008235	1.19	0.00602	1.24
CHR3_JGVV91_12_T01	VIT_03s0091g01140	Meprin and TRAF homology domain-containing protein	Cellular Homeostasis	0.002178	-1.01	0.001796	-1.04
CHR3_JGVV91_3_T01	VIT_03s0091g01270	sinapoylglucose-choline O-sinapoyltransferase	Secondary Metabolic Process	0.03213	1.39	0.012334	1.68
CHR3_JGVV91_81_T01	VIT_03s0091g00390	Snakin-1	Response to Hormone Stimulus	0.004143	1.72	0.015054	1.36
CHR4_GSVIVT00026557001_T01	VIT_04s0044g00760	Cellulose synthase CSLE1	Cell Wall Metabolism	0.001791	1.19	0.000064	1.94
CHR4_JGVV23_146_T01	VIT_04s0023g02360	Chaperone BCS1 mitochondrial	Cellular Homeostasis	0.000452	1.25	0.000169	1.45
CHR4_JGVV23_33_T01	VIT_04s0023g03590	Unknown	No Hit	0.000355	2.37	0.000459	2.24
CHR4_JGVV23_334_T01	VIT_04s0023g00130	Unknown protein	Unknown Protein	0.000687	-2.33	0.000312	-2.60
CHR4_JGVV44_111_T01	VIT_04s0044g00810	S-receptor kinase	Signal Transduction	0.036285	-1.72	0.015227	-2.05
CHR4_JGVV44_112_T01	VIT_04s0044g00790	Cellulose synthase CSLE1	Cell Wall Metabolism	0.046145	1.09	0.014281	1.38
CHR4_JGVV44_114_T01	VIT_04s0044g00770	Cellulose synthase CSLE1	Cell Wall Metabolism	0.038833	1.17	0.009121	1.55
CHR4_JGVV44_115_T01	VIT_04s0044g00750	S-receptor kinase	Signal Transduction	0.026565	-1.94	0.010595	-2.30
CHR4_JGVV69_24_T01	VIT_04s0069g00300	Gamma-aminobutyrate transaminase subunit precursor isozyme 3	Cellular Amino Acids and Derivative Metabolic Process	0.001608	1.65	0.014949	1.12
CHR4_JGVV8_19_T01	VIT_04s0008g00280	Amino acid permease 1	Transport	0.00009	-2.28	0.000025	-2.72
CHR4_JGVV8_300_T01	VIT_04s0008g03200	Lachrymatory factor synthase	Carbohydrate Metabolic Process	0.010506	1.34	0.007855	1.39
CHR4_JGVV8_357_T01	VIT_04s0008g03790	Myb-related protein 3R-1 (Plant c-MYB-like protein 1) MYB3R1	Transcription Factor Activity	0.000394	-1.16	0.000486	-1.11
CHR4_JGVV8_376_T01	VIT_04s0008g03990	Unknown	Unknown Protein	0.00901	1.53	0.014795	1.38
CHR4_JGVV8_377_T01	VIT_04s0008g04000	Dehydration-responsive protein (RD22)	Response to Stress	0.003395	1.45	0.009086	1.21
CHR4_JGVV8_379_T01	VIT_04s0008g04020	RD22 [Vitis vinifera]	Response to Stress	0.003852	-1.28	0.00641	-1.16
CHR4_JGVV8_384_T01	VIT_04s0008g04090	RD22 [Vitis vinifera]	Response to Stress	0.00003	-2.89	0.00004	-2.78
CHR4_JGVV8_390_T01	VIT_04s0008g04180	Arsenite transport protein (ArsB)	Transport	0.004731	-1.53	0.013283	-1.26
CHR4_JGVV8_586_T01	VIT_04s0008g06300	Leucine-rich repeat family	Response to Stress	0.00411	-1.06	0.001032	-1.32
CHR4_JGVV8_600_T01	VIT_04s0008g06460	Beta-glucuronidase	Carbohydrate Metabolic Process	0.026647	-2.10	0.021481	-2.19
CHR4_JGVV8_77_T01	VIT_04s0008g00870	Phosphoethanolamine/phosphocholine phosphatase	Carbohydrate Metabolic Process	0.003948	1.27	0.011388	1.05
CHR4_JGVV8_80_T01	VIT_04s0008g00900	MYB divaricata	Developmental Process	0.003066	-1.59	0.005141	-1.44
CHR4_PDVV44_125_T01	VIT_04s0044g00820	S-receptor kinase	Signal Transduction	0.013291	-1.94	0.011391	-1.98
CHR4_RANDOM_JGVV501_2_T01	VIT_04s0008g00120	Chitinase precursor	Carbohydrate Metabolic Process	0.042224	-1.61	0.039211	-1.64
CHR5_GSVIVT00010728001_T01	VIT_05s0102g00040	No hit	No Hit	0.000381	-2.75	0.000154	-3.11
CHR5_GSVIVT00017611001_T01	VIT_05s0020g00090	No hit	No Hit	0.001117	-3.04	0.004186	-2.44
CHR5_GSVIVT00020877001_T01	VIT_05s0029g01580	Ankyrin repeat protein	Cellular Process	0.000005	-2.96	0.000005	-2.95
CHR5_GSVIVT00020967001_T01	VIT_05s0029g00850	TIR-NBS-TIR type disease resistance protein	Response to Stress	0.000614	-1.57	0.000497	-1.60
CHR5_GSVIVT00020981001_T01	VIT_05s0029g00770	Nematode resistance-like protein	Response to Stress	0.002794	-1.47	0.002437	-1.50
CHR5_GSVIVT00020983001_T01	VIT_05s0029g00750	R protein L6	Response to Stress	0.001159	-2.20	0.001001	-2.24
CHR5_GSVIVT00021007001_T01	VIT_05s0029g00570	No hit	No Hit	0.000032	-3.34	0.000029	-3.37
CHR5_GSVIVT00034972001_T01	VIT_05s0077g00760	No hit	No Hit	0.022795	1.39	0.009176	1.64
CHR5_JGVV102_3_T01	VIT_05s0102g00050	Ankyrin repeat protein family	Cellular Process	0.000032	-3.20	0.000006	-3.96
CHR5_JGVV102_53_T01	VIT_05s0102g00600	No hit	No Hit	0.001835	1.68	0.001223	1.79
CHR5_JGVV102_55_T01	VIT_05s0102g00620	No hit	No Hit	0.000098	1.30	0.0002	1.16
CHR5_JGVV102_84_T01	VIT_05s0102g00930	Glucosyltransferase-11	Carbohydrate Metabolic Process	0.002155	1.28	0.000487	1.60
CHR5_JGVV102_90_T01	VIT_05s0102g00990	Glucosyltransferase-12	Carbohydrate Metabolic Process	0.015058	1.07	0.004468	1.31
CHR5_JGVV102_93_T01	VIT_05s0102g01040	R protein PRF disease resistance protein	Response to Stress	0.001772	1.50	0.001908	1.48
CHR5_JGVV102_96_T01	VIT_05s0102g01080	Disease resistance protein (CC-NBS-LRR class)	Response to Stress	0.000697	1.08	0.000184	1.31
CHR5_JGVV124_52_T01	VIT_05s0124g00610	Ankyrin repeat protein family	Cellular Process	0.000531	-2.49	0.0002	-2.87
CHR5_JGVV124_57_T01	VIT_05s0124g00670	Ankyrin repeat protein	Cellular Process	0.000115	-1.92	0.000026	-2.35
CHR5_JGVV124_59_T01	VIT_05s0124g00690	Ankyrin repeat	Cellular Process	0.000078	-2.04	0.000029	-2.32
CHR5_JGVV136_19_T01	VIT_05s0136g00320	Unknown protein	Unknown Protein	0.008599	1.16	0.014208	1.04
CHR5_JGVV136_25_T01	VIT_05s0136g00380	Unknown protein	Unknown Protein	0.001258	1.09	0.001968	1.02
CHR5_JGVV136_26_T01	VIT_05s0136g00390	Unknown protein	Unknown Protein	0.000211	1.55	0.000115	1.66
CHR5_JGVV165_18_T01	VIT_05s0165g00270	Ankyrin repeat protein family	Cellular Process	0.027244	-1.60	0.010595	-1.92
CHR5_JGVV165_19_T01	VIT_05s0165g00290	Ankyrin	Cellular Process	0.000013	-4.88	0.000009	-5.10
CHR5_JGVV20_11_T01	VIT_05s0020g00130	Unknown protein	Unknown Protein	0.000139	-1.31	0.000115	-1.33
CHR5_JGVV20_16_T01	VIT_05s0020g00200	No hit	No Hit	0	-5.72	0	-5.39
CHR5_JGVV20_17_T01	VIT_05s0020g00210	No hit	No Hit	0	-5.42	0.000001	-4.68
CHR5_JGVV20_206_T01	VIT_05s0020g02230	Pto kinase interactor	Signal Transduction	0.000345	-1.23	0.000195	-1.31
CHR5_JGVV20_21_T01	VIT_05s0020g00260	Unknown protein	Unknown Protein	0.007349	-1.30	0.003113	-1.49
CHR5_JGVV20_332_T01	VIT_05s0020g03530	Late embryogenesis abundant protein D-34 (LEA D-34)	Developmental Process	0.011914	-1.03	0.005107	-1.18
CHR5_JGVV20_471_T01	VIT_05s0020g04990	No hit	No Hit	0.031606	-1.04	0.005441	-1.44
CHR5_JGVV20_7_T01	VIT_05s0020g00080	Unknown	Unknown Protein	0.000019	-1.48	0.00005	-1.30
CHR5_JGVV29_12_T01	VIT_05s0029g01420	Ankyrin repeat	Cellular Process	0.0005	-1.80	0.000814	-1.66
CHR5_JGVV29_37_T01	VIT_05s0029g01120	WD-repeat protein	Cellular Process	0.000158	1.97	0.000138	1.99
CHR5_JGVV29_44_T01	VIT_05s0029g01000	HcrVf3 protein	Response to Stress	0.00075	-1.40	0.002433	-1.16
CHR5_JGVV49_24_T01	VIT_05s0049g00260	2-oxoglutarate-dependent dioxygenase	Carbohydrate Metabolic Process	0.001326	-1.28	0.00205	-1.20
CHR5_JGVV49_29_T01	VIT_05s0049g00310	E8 protein	Response to Hormone Stimulus	0.000107	-1.65	0.000085	-1.68
CHR5_JGVV51_11_T01	VIT_05s0051g00120	N-6 Adenine-specific DNA methylase	Cellular Amino Acids and Derivative Metabolic Process	0.000001	2.68	0.000001	2.68
CHR5_JGVV62_50_T01	VIT_05s0062g00670	No hit	No Hit	0.000515	2.55	0.000347	2.69
CHR5_JGVV62_95_T01	VIT_05s0062g01160	Pectinesterase family	Cell Wall Metabolism	0.000065	2.21	0.000093	2.07
CHR5_JGVV77_180_T01	VIT_05s0077g02100	Senescence-associated protein	Developmental Process	0.002779	1.37	0.00177	1.48
CHR5_JGVV77_21_T01	VIT_05s0077g00350	Unknown protein	Unknown Protein	0.000325	-1.14	0.000297	-1.14
CHR5_JGVV77_22_T01	VIT_05s0077g00370	Heat stable protein 1 HS1	Response to Stress	0.001461	-2.01	0.002683	-1.81
CHR5_JGVV77_59_T01	VIT_05s0077g00840	Galactinol-raffinose galactosyltransferase	Carbohydrate Metabolic Process	0.001106	-1.93	0.003873	-1.57
CHR5_JGVV94_112_T01	VIT_05s0094g01230	Allyl alcohol dehydrogenase	Cellular Process	0.000108	4.23	0.000041	4.80
CHR5_JGVV94_144_T01	VIT_05s0094g01590	Kelch repeat-containing F-box protein	Cellular Homeostasis	0.042463	-1.12	0.017242	-1.35
CHR5_PDVV102_86_T01	VIT_05s0102g01070	No hit	No Hit	0.007217	1.02	0.004363	1.10
CHR6_GSVIVT00024966001_T01	VIT_06s0004g04670	No hit	No Hit	0	5.15	0	4.75
CHR6_GSVIVT00025484001_T01	VIT_06s0004g00310	Hcr2-p4.1	Response to Stress	0.043392	-1.08	0.022112	-1.25
CHR6_JGVV4_191_T01	VIT_06s0004g06480	CYP71E	Secondary Metabolic Process	0.047577	-1.29	0.014112	-1.66
CHR6_JGVV4_257_T01	VIT_06s0004g05760	Copper transporter 1	Transport	0.001951	3.07	0.002954	2.87
CHR6_JGVV4_258_T01	VIT_06s0004g05750	Copper transporter 1	Transport	0.001159	2.92	0.001612	2.76
CHR6_JGVV4_287_T01	VIT_06s0004g05390	Tropinone reductase	Cellular Amino Acids and Derivative Metabolic Process	0.000525	-1.16	0.000421	-1.19
CHR6_JGVV4_385_T01	VIT_06s0004g04320	Alcohol dehydrogenase 3	Carbohydrate Metabolic Process	0.000004	-3.78	0.000004	-3.74
CHR6_JGVV4_386_T01	VIT_06s0004g04310	Alcohol dehydrogenase	Carbohydrate Metabolic Process	0.000001	-3.96	0.000002	-3.75
CHR6_JGVV4_487_T01	VIT_06s0004g03210	Unknown	Unknown Protein	0.00244	1.27	0.002595	1.25
CHR6_JGVV4_496_T01	VIT_06s0004g03120	MLO-like protein 3	Response to Stress	0.000156	-2.73	0.000176	-2.66
CHR6_JGVV4_511_T01	VIT_06s0004g02960	Chorismate synthase 1	Cellular Amino Acids and Derivative Metabolic Process	0.003733	1.47	0.001887	1.63
CHR6_JGVV4_641_T01	VIT_06s0004g01510	Lipoxygenase (LOX2) (VvLOXA)	Lipid Metabolic Process	0.048773	1.30	0.03671	1.39
CHR6_JGVV4_671_T01	VIT_06s0004g01180	Peroxidase	Response to Stress	0.001772	-1.17	0.000476	-1.43
CHR6_JGVV4_744_T01	VIT_06s0004g00340	Hcr2-p4.1	Response to Stress	0.017169	-1.00	0.006916	-1.17
CHR6_JGVV4_89_T01	VIT_06s0004g07550	Wound-induced protein WI12	Response to Stress	0.012561	1.99	0.026102	1.71
CHR6_JGVV61_85_T01	VIT_06s0061g00730	Aquaporin GAMMA-TIP3/TIP1;3	Transport	0.003234	1.65	0.017216	1.22
CHR6_JGVV61_95_T01	VIT_06s0061g00610	Unknown protein	Unknown Protein	0.000039	-1.39	0.000014	-1.60
CHR6_JGVV80_93_T01	VIT_06s0080g00260	Seed maturation protein PM38	Response to Stress	0.049981	1.13	0.005839	1.72
CHR6_JGVV9_115_T01	VIT_06s0009g02450	Integrase	DNA/RNA Metabolic Process	0.003868	1.72	0.001892	1.92
CHR6_JGVV9_143_T01	VIT_06s0009g02140	Molybdopterin biosynthesis MoaE CNX6	Secondary Metabolic Process	0.000742	1.21	0.000602	1.23
CHR6_JGVV9_209_T01	VIT_06s0009g01350	R protein PRF disease resistance protein	Response to Stress	0.000079	1.62	0.000029	1.85
CHR6_JGVV9_253_T01	VIT_06s0009g00760	HcrVf1 protein	Response to Stress	0.001228	-1.03	0.001304	-1.02
CHR6_PDVV4_256_T01	VIT_06s0004g05720	No hit	No Hit	0.000037	-2.31	0.000308	-1.70
CHR6_PDVV4_629_T01	VIT_06s0004g01390	S-receptor kinase	Signal Transduction	0.020822	-1.48	0.020362	-1.48
CHR7_GSVIVT00028663001_T01	VIT_07s0005g06510	No hit	No Hit	0.003236	-1.53	0.000962	-1.84
CHR7_JGVV129_86_T01	VIT_07s0129g00890	Protein kinase	Signal Transduction	0.000764	-1.63	0.001529	-1.46
CHR7_JGVV129_89_T01	VIT_07s0129g00920	Receptor-like protein kinase	Signal Transduction	0.003784	-1.95	0.001554	-2.24
CHR7_JGVV151_52_T01	VIT_07s0151g00290	Unknown protein	Unknown Protein	0.000353	-1.50	0.000588	-1.36
CHR7_JGVV5_259_T01	VIT_07s0005g02670	3-N-debenzoyl-2-deoxytaxol N-benzoyltransferase	Secondary Metabolic Process	0.000957	-1.12	0.000745	-1.15
CHR7_JGVV5_299_T01	VIT_07s0005g03130	flavanone 3-hydroxylase	Secondary Metabolic Process	0.00149	-1.75	0.001695	-1.71
CHR7_JGVV5_301_T01	VIT_07s0005g03150	flavanone 3-hydroxylase	Secondary Metabolic Process	0.001058	-1.77	0.0027	-1.52
CHR7_JGVV5_532_T01	VIT_07s0005g06000	Pore-forming toxin-like protein Hfr-2	Transport	0.000022	2.10	0.000026	2.06
CHR7_JGVV5_536_T01	VIT_07s0005g06060	Pore-forming toxin-like protein Hfr-2	Transport	0.000548	1.32	0.000347	1.41
CHR7_JGVV5_539_T01	VIT_07s0005g06090	Pore-forming toxin-like protein Hfr-2	Transport	0.000047	2.28	0.000069	2.14
CHR7_JGVV5_541_T01	VIT_07s0005g06110	Pore-forming toxin-like protein Hfr-2	Transport	0.000285	1.86	0.000275	1.84
CHR7_JGVV5_571_T01	VIT_07s0005g06480	EMB1974 (embryo defective 1974)	Developmental Process	0.000024	-1.91	0.000011	-2.13
CHR7_JGVV5_78_T01	VIT_07s0005g00800	Pollen Ole e 1 allergen and extensin	Response to Stress	0.008781	3.94	0.006044	4.14
CHR7_JGVV95_13_T01	VIT_07s0095g00220	DNA binding	No Hit	0.00406	1.03	0.000754	1.33
CHR7_JGVV95_9_T01	VIT_07s0095g00170	Lysine histidine transporter 1	Transport	0.001764	1.12	0.00148	1.15
CHR7_PDVV95_42_T01	VIT_07s0095g00560	No hit	No Hit	0.000003	-3.01	0.000006	-2.66
CHR7_RANDOM_JGVV224_6_T01	VIT_07s0151g00010	No hit	No Hit	0.002816	2.16	0.005869	1.90
CHR7_RANDOM_PDVV209_15_T01	VIT_07s0141g00670	No hit	No Hit	0.000345	-1.64	0.000278	-1.66
CHR8_GSVIVT00022503001_T01	VIT_08s0032g00650	No hit	No Hit	0.000285	-1.89	0.000176	-2.00
CHR8_GSVIVT00030278001_T01	VIT_08s0058g00520	ERF/AP2 Gene Family (VvERF038)	Response to Hormone Stimulus	0.000338	1.91	0.0004	1.82
CHR8_GSVIVT00033640001_T01	VIT_08s0007g05110	No hit	No Hit	0.000142	1.85	0.000197	1.74
CHR8_GSVIVT00033683001_T01	VIT_08s0007g04730	No hit	No Hit	0.00075	2.45	0.000194	2.99
CHR8_JGVV32_57_T01	VIT_08s0032g00710	CXE carboxylesterase	Carbohydrate Metabolic Process	0.006424	-1.77	0.00855	-1.67
CHR8_JGVV40_152_T01	VIT_08s0040g01740	ATSYTB/NTMC2T1.2/NTMC2TYPE1.2/SYTB	Transport	0.002658	1.71	0.00246	1.72
CHR8_JGVV40_159_T01	VIT_08s0040g01670	Auxin responsive SAUR protein	Response to Hormone Stimulus	0.017066	1.91	0.045602	1.54
CHR8_JGVV40_173_T01	VIT_08s0040g01520	Indole-3-acetate beta-glucosyltransferase	Response to Hormone Stimulus	0.00075	-1.31	0.00062	-1.33
CHR8_JGVV40_74_T01	VIT_08s0040g02600	F-box protein	Cellular Homeostasis	0.015583	1.10	0.017606	1.06
CHR8_JGVV56_95_T01	VIT_08s0056g01130	Mini zinc finger 2 MIF2	Transcription Factor Activity	0.000985	1.55	0.001183	1.50
CHR8_JGVV7_229_T01	VIT_08s0007g06600	Lectin protein kinase	Signal Transduction	0.004199	-1.08	0.005451	-1.02
CHR8_JGVV7_278_T01	VIT_08s0007g06060	Beta 1-3 glucanase	Cell Wall Metabolism	0.022666	2.03	0.045942	1.74
CHR8_JGVV7_284_T01	VIT_08s0007g05990	Beta 1-3 glucanase	Cell Wall Metabolism	0.008708	1.93	0.002133	2.42
CHR8_JGVV7_356_T01	VIT_08s0007g05240	Phosphatidylinositol-4-phosphate 5-kinase	Carbohydrate Metabolic Process	0.000402	1.67	0.000397	1.66
CHR8_JGVV7_357_T01	VIT_08s0007g05230	Unknown protein	Unknown Protein	0.002269	2.12	0.000573	2.61
CHR8_JGVV7_428_T01	VIT_08s0007g04450	Pollen Ole e 1 allergen and extensin family	Response to Stress	0.022106	1.37	0.047107	1.16
CHR8_JGVV7_466_T01	VIT_08s0007g04060	CYPLXXVIA2	Cellular Process	0.003948	1.40	0.001392	1.65
CHR8_JGVV7_544_T01	VIT_08s0007g03270	SOUL heme-binding protein	Generation of Energy	0.010745	1.18	0.005242	1.32
CHR9_GSVIVT00015955001_T01	VIT_09s0018g00260	No hit	No Hit	0.001591	-1.88	0.000255	-2.47
CHR9_GSVIVT00016049001_T01	VIT_09s0018g01170	No hit	No Hit	0.004683	1.53	0.00503	1.50
CHR9_GSVIVT00017162001_T01	VIT_09s0002g05190	No hit	No Hit	0.020284	2.39	0.049344	1.97
CHR9_GSVIVT00017263001_T01	VIT_09s0002g06180	Disease resistance protein (NBS-LRR class)	Response to Stress	0.005007	1.15	0.001892	1.35
CHR9_GSVIVT00017264001_T01	VIT_09s0002g06190	No hit	No Hit	0.000452	2.05	0.000374	2.09
CHR9_GSVIVT00029599001_T01	VIT_09s0054g00380	Unknown protein	Unknown Protein	0.000019	1.90	0.000144	1.43
CHR9_GSVIVT00038435001_T01	VIT_09s0096g00710	No hit	No Hit	0.031678	-1.23	0.007803	-1.61
CHR9_JGVV18_110_T01	VIT_09s0018g01580	ATSYTC/NTMC2T1.3/NTMC2TYPE1.3/SYTC	Transport	0.01443	1.53	0.006681	1.74
CHR9_JGVV18_52_T01	VIT_09s0018g00780	HcrVf1 protein	Response to Stress	0.004368	1.43	0.002648	1.54
CHR9_JGVV18_98_T01	VIT_09s0018g01440	Receptor kinase TRKe	Signal Transduction	0.000779	1.44	0.000248	1.69
CHR9_JGVV18_99_T01	VIT_09s0018g01450	Receptor kinase TRKe	Signal Transduction	0.003458	1.22	0.00019	1.90
CHR9_JGVV2_204_T01	VIT_09s0002g02280	No hit	No Hit	0.00559	-1.08	0.004921	-1.10
CHR9_JGVV2_274_T01	VIT_09s0002g03020	FRK1 (FLG22-induced receptor-like kinase 1)	Response to Stress	0.009845	1.29	0.009494	1.28
CHR9_JGVV2_314_T01	VIT_09s0002g03460	Taurine dioxygenase	Cellular Amino Acids and Derivative Metabolic Process	0.01447	1.45	0.003943	1.81
CHR9_JGVV2_357_T01	VIT_09s0002g03920	Ankyrin repeat	Cellular Process	0.024639	-2.21	0.011707	-2.54
CHR9_JGVV2_393_T01	VIT_09s0002g04310	Rho guanyl-nucleotide exchange factor ROPGEF8	Signal Transduction	0.010783	1.40	0.009699	1.40
CHR9_JGVV2_556_T01	VIT_09s0002g06210	RPS5 (resistant to p. syringae 5)	Response to Stress	0.001258	1.59	0.001575	1.53
CHR9_JGVV2_558_T01	VIT_09s0002g06240	RPS5 (resistant to p. syringae 5)	Response to Stress	0.001159	1.57	0.00062	1.71
CHR9_JGVV2_571_T01	VIT_09s0002g06380	Polygalacturonase GH28	Cell Wall Metabolism	0.004381	1.11	0.002829	1.19
CHR9_JGVV2_649_T01	VIT_09s0002g07260	No hit	No Hit	0.004238	1.45	0.003144	1.51
CHR9_JGVV2_690_T01	VIT_09s0002g07770	Beta-galactosidase	Carbohydrate Metabolic Process	0.000021	2.75	0.000013	2.92
CHR9_JGVV2_694_T01	VIT_09s0002g07820	Quinone oxidoreductase	Generation of Energy	0.025831	1.16	0.021727	1.20
CHR9_JGVV2_736_T01	VIT_09s0002g08300	R protein MLA10	Response to Stress	0.000429	-1.97	0.00038	-1.99
CHR9_JGVV2_762_T01	VIT_09s0002g08680	Unknown	Unknown Protein	0	-5.44	0	-5.31
CHR9_JGVV2_9_T01	VIT_09s0002g00140	Lipase class 3	Lipid Metabolic Process	0.000115	1.39	0.000069	1.48
CHR9_JGVV70_56_T01	VIT_09s0070g00660	No hit	No Hit	0.006054	1.73	0.012453	1.51
CHR9_JGVV70_60_T01	VIT_09s0070g00720	No hit	No Hit	0.000397	1.43	0.001108	1.22
CHR9_JGVV96_36_T01	VIT_09s0096g00430	C2-HC type zinc finger protein C.e-MyT1	DNA/RNA Metabolic Process	0.000397	-2.12	0.00097	-1.84
CHR9_JGVV96_39_T01	VIT_09s0096g00500	Non-symbiotic hemoglobin class 1	Generation of Energy	0.002181	1.36	0.000397	1.76
CHR9_JGVV96_50_T01	VIT_09s0096g00660	C2-HC type zinc finger protein C.e-MyT1	DNA/RNA Metabolic Process	0.000014	-2.67	0.000024	-2.46
CHR9_JGVV96_51_T01	VIT_09s0096g00680	C2-HC type zinc finger protein C.e-MyT1	DNA/RNA Metabolic Process	0.000011	-2.55	0.000012	-2.50
CHR9_JGVV96_65_T01	VIT_09s0096g00930	Disease resistance protein (TIR-NBS-LRR class)	Response to Stress	0.000162	3.25	0.000047	3.82
CHR9_PDVV2_269_T01	VIT_09s0002g03270	RPS5 (resistant to p. syringae 5)	Response to Stress	0.000848	-1.78	0.007855	-1.23
CHR9_PDVV96_20_T01	VIT_09s0096g00260	No hit	No Hit	0.004527	-1.02	0.003321	-1.06
CHR9_PDVV96_56_T01	VIT_09s0096g00720	C2-HC type zinc finger protein C.e-MyT1	DNA/RNA Metabolic Process	0.000116	-2.03	0.000077	-2.13
CHRUN_GSVIVT00001767001_T01	VIT_00s0169g00110	No hit	No Hit	0.0287	1.04	0.006248	1.38
CHRUN_GSVIVT00001888001_T01	VIT_00s0173g00270	No hit	No Hit	0.000864	1.22	0.001443	1.12
CHRUN_GSVIVT00002870001_T01	VIT_00s0934g00010	RARE-cold-inducible 2B	Transport	0.000345	1.79	0.00038	1.73
CHRUN_GSVIVT00003451001_T01	VIT_00s0193g00010	No hit	No Hit	0.007983	2.32	0.000528	3.55
CHRUN_GSVIVT00004740001_T01	VIT_00s0230g00160	No hit	No Hit	0.0056	1.16	0.004979	1.17
CHRUN_GSVIVT00005245001_T01	VIT_00s0269g00120	Ankyrin repeat protein	Cellular Process	0.013737	1.08	0.010269	1.12
CHRUN_GSVIVT00005520001_T01	VIT_00s1860g00010	No hit	No Hit	0.000005	-2.89	0.000002	-3.32
CHRUN_JGVV120_10_T01	VIT_00s0120g00120	No hit	No Hit	0.000848	-1.45	0.000476	-1.57
CHRUN_JGVV1206_1_T01	VIT_00s1206g00010	Aspartic proteinase nepenthesin-1 precursor	Cellular Homeostasis	0.034771	-1.28	0.013024	-1.55
CHRUN_JGVV1321_1_T01	VIT_00s1321g00010	Unknown	Unknown Protein	0.000016	2.43	0.000004	2.88
CHRUN_JGVV160_1_T01	VIT_00s0160g00010	No hit	No Hit	0.000086	-1.61	0.000144	-1.48
CHRUN_JGVV160_19_T01	VIT_00s0160g00210	Myosin heavy chain	Cellular Process	0.000089	1.70	0.000085	1.69
CHRUN_JGVV163_1_T01	VIT_00s0163g00020	AarF domain-containing kinase ABC1	Signal Transduction	0.004143	1.47	0.002163	1.62
CHRUN_JGVV179_34_T01	VIT_00s0179g00370	ESCRT-I complex subunit TSG101	Transport	0.000037	1.58	0.000024	1.69
CHRUN_JGVV181_14_T01	VIT_00s0181g00140	Riboflavin kinase	Secondary Metabolic Process	0.000403	-1.64	0.001054	-1.41
CHRUN_JGVV1871_1_T01	VIT_00s1871g00010	Ankyrin repeat protein	Cellular Process	0.013748	1.02	0.006412	1.15
CHRUN_JGVV193_1_T01	VIT_00s0193g00020	No hit	No Hit	0.006347	2.38	0.000416	3.62
CHRUN_JGVV199_25_T01	VIT_00s0199g00270	Unknown protein	Unknown Protein	0.000487	-1.99	0.000276	-2.15
CHRUN_JGVV199_26_T01	VIT_00s0199g00280	No hit	No Hit	0.034054	-1.59	0.011391	-1.98
CHRUN_JGVV218_20_T01	VIT_00s0218g00200	UDP-glucuronosyl/UDP-glucosyltransferase	Carbohydrate Metabolic Process	0.000697	-1.27	0.000878	-1.22
CHRUN_JGVV226_5_T01	VIT_00s0226g00050	R protein PRF disease resistance protein	Response to Stress	0.000333	-1.47	0.000156	-1.62
CHRUN_JGVV238_10_T01	VIT_00s0238g00120	No hit	No Hit	0.006156	1.69	0.013029	1.46
CHRUN_JGVV238_6_T01	VIT_00s0238g00060	RPS4 (resistant to p. syringae 4)	Response to Stress	0.000002	-2.15	0.000002	-2.09
CHRUN_JGVV238_7_T01	VIT_00s0238g00070	TIR-NBS-LRR disease resistance	Response to Stress	0.003145	1.76	0.000878	2.14
CHRUN_JGVV253_10_T01	VIT_00s0253g00100	Methyl jasmonate esterase	Response to Hormone Stimulus	0.01284	-1.53	0.026102	-1.32
CHRUN_JGVV253_14_T01	VIT_00s0253g00150	Methyl jasmonate esterase	Response to Hormone Stimulus	0.026467	1.38	0.028969	1.35
CHRUN_JGVV253_16_T01	VIT_00s0253g00170	Methyl jasmonate esterase	Response to Hormone Stimulus	0.022632	1.47	0.038568	1.31
CHRUN_JGVV256_1_T01	VIT_00s0256g00010	Unknown	No Hit	0.000019	3.49	0.000011	3.76
CHRUN_JGVV256_11_T01	VIT_00s0256g00110	Ankyrin repeat protein	Cellular Process	0.00013	2.65	0.000061	2.91
CHRUN_JGVV256_12_T01	VIT_00s0256g00120	Unknown	Unknown Protein	0.002794	2.53	0.002648	2.54
CHRUN_JGVV256_2_T01	VIT_00s0256g00020	Unknown	No Hit	0.000053	3.63	0.000031	3.88
CHRUN_JGVV256_3_T01	VIT_00s0256g00030	Ankyrin repeat protein	Cellular Process	0.001514	2.15	0.000889	2.32
CHRUN_JGVV256_4_T01	VIT_00s0256g00040	Ankyrin repeat protein	Cellular Process	0.000381	2.21	0.000093	2.68
CHRUN_JGVV256_5_T01	VIT_00s0256g00050	Unknown	Unknown Protein	0.002476	2.34	0.001001	2.69
CHRUN_JGVV2634_1_T01	VIT_00s2634g00010	Receptor kinase RK20-1	Signal Transduction	0.015288	-1.59	0.014076	-1.60
CHRUN_JGVV269_12_T01	VIT_00s0269g00180	Ankyrin repeat protein family	Cellular Process	0.001621	1.46	0.003116	1.31
CHRUN_JGVV279_1_T01	VIT_00s0279g00010	Unknown	Unknown Protein	0.002108	1.42	0.001796	1.46
CHRUN_JGVV288_2_T01	VIT_00s0288g00020	Nematode resistance-like protein	Response to Stress	0.026272	-1.37	0.008708	-1.68
CHRUN_JGVV288_6_T01	VIT_00s0288g00070	Disease resistance protein	Response to Stress	0.031133	-1.64	0.015865	-1.87
CHRUN_JGVV338_1_T01	VIT_00s0338g00010	F-box family protein	Cellular Homeostasis	0.006103	1.65	0.001793	2.01
CHRUN_JGVV347_5_T01	VIT_00s0347g00050	Ser/Thr receptor-like kinase1	Signal Transduction	0.001204	1.11	0.000549	1.24
CHRUN_JGVV370_6_T01	VIT_00s0370g00060	Epoxide hydrolase 2	Response to Stress	0.000234	1.03	0.000041	1.30
CHRUN_JGVV371_1_T01	VIT_00s0371g00020	Cinnamyl alcohol dehydrogenase	Secondary Metabolic Process	0.000381	2.96	0.000363	2.95
CHRUN_JGVV397_2_T01	VIT_00s0397g00020	HcrVf1 protein	Response to Stress	0.008194	1.23	0.002034	1.53
CHRUN_JGVV411_2_T01	VIT_00s0411g00020	Ankyrin repeat protein	Cellular Process	0.000848	2.74	0.000715	2.79
CHRUN_JGVV411_3_T01	VIT_00s0411g00030	Unknown	Unknown Protein	0.000208	1.97	0.000029	2.56
CHRUN_JGVV429_1_T01	VIT_00s0429g00010	Receptor kinase RK20-1	Signal Transduction	0.003236	-1.67	0.005764	-1.51
CHRUN_JGVV429_4_T01	VIT_00s0429g00040	Aspartic Protease (VvAP47)	Cellular Homeostasis	0.008793	-1.77	0.009481	-1.73
CHRUN_JGVV434_4_T01	VIT_00s0434g00070	Unknown	Unknown Protein	0.001562	-1.44	0.000668	-1.63
CHRUN_JGVV437_5_T01	VIT_00s0437g00070	Receptor kinase RK20-1	Signal Transduction	0.002383	-2.17	0.003754	-2.00
CHRUN_JGVV454_1_T01	VIT_00s0454g00010	Subtilase	Cellular Homeostasis	0.000374	1.35	0.000487	1.28
CHRUN_JGVV480_1_T01	VIT_00s0480g00010	Hydroxyproline-rich glycoprotein family protein	Cell Wall Metabolism	0.000115	1.32	0.000345	1.11
CHRUN_JGVV508_4_T01	VIT_00s0508g00050	Oligopeptide transporter 1	Transport	0.008793	-1.01	0.00782	-1.02
CHRUN_JGVV658_1_T01	VIT_00s0658g00020	Protein kinase Xa21	Signal Transduction	0.000848	-1.40	0.006117	-1.01
CHRUN_JGVV704_2_T01	VIT_00s0704g00020	5-alpha-taxadienol-10-beta-hydroxylase	Secondary Metabolic Process	0.014549	1.16	0.020858	1.08
CHRUN_JGVV704_3_T01	VIT_00s0704g00030	5-alpha-taxadienol-10-beta-hydroxylase	Secondary Metabolic Process	0.00617	1.40	0.003419	1.52
CHRUN_JGVV726_1_T01	VIT_00s0726g00010	E3 ubiquitin-protein ligase SIAH1	Cellular Homeostasis	0.006986	1.36	0.004609	1.44
CHRUN_PDVV144_21_T01	VIT_00s0144g00290	No hit	No Hit	0.014859	-1.09	0.014816	-1.08
CHRUN_PDVV203_1_T01	VIT_00s0203g00010	No hit	No Hit	0.001034	-1.17	0.000333	-1.38
CHRUN_PDVV2698_1_T01	VIT_00s2698g00010	No hit	No Hit	0.001509	1.22	0.001612	1.21
CHRUN_PDVV726_2_T01	VIT_00s0726g00020	Seven in absentia (SINA) family	Cellular Homeostasis	0.000056	2.07	0.000097	1.90
