# Supplementary material for: The different tolerance to magnesium deficiency of two grapevine rootstocks relies on the ability to cope with oxidative stress
Source: BMC Plant Biol. 2019 Apr 16;19:148. doi: 10.1186/s12870-019-1726-x (PMC6469136; doi:10.1186/s12870-019-1726-x)
Supplement: Supplementary file 7 — Table S7. List of transcripts differentially expressed in roots at 14 days between 1103P and SO4 depending on the growth condition. Transcripts specifically modulated at 14 days in presence (+Mg) and absence (-Mg) of Mg and modulated between the two genotypes in both nutritional conditions. Probe ID, adjusted p-value, Log2(ratio), Functional annotation and Gene Ontology term were reported for each transcript. (XLSX 85 kb) [file 12870_2019_1726_MOESM7_ESM.xlsx]

## Sheet: 1103P vs SO4 +Mg_14d_specific
Transcripts modulated only in the comparison 1103P +Mg vs SO4 +Mg; 14 days
Probe_ID	adjusted p-value	Log2(ratio)	Unique ID	Functional annotation	Gene Ontology
CHR1_JGVV10_262_T01	0.032677	-1.06	VIT_01s0010g03510	Anthocyanin O-methyltransferase (VvAOMT1)	Secondary Metabolic Process
CHR1_JGVV11_270_T01	0.021326	-1.35	VIT_01s0011g03900	Receptor serine/threonine kinase PR5K	Signal Transduction
CHR1_JGVV11_501_T01	0.042779	-1.04	VIT_01s0011g01410	PLATZ transcription factor	Transcription Factor Activity
CHR1_JGVV137_35_T01	0.031876	1.20	VIT_01s0137g00480	SEC14 cytosolic factor	Transport
CHR1_JGVV26_151_T01	0.005773	1.12	VIT_01s0026g01050	Myb family	Transcription Factor Activity
CHR10_GSVIVT00026147001_T01	0.027674	-1.32	VIT_10s0042g00190	No hit	No Hit
CHR10_JGVV116_28_T01	0.035284	1.13	VIT_10s0116g00590	Pectinesterase family	Cell Wall Metabolism
CHR10_JGVV116_5_T01	0.044688	1.08	VIT_10s0116g00150	Receptor kinase RK20-1	Signal Transduction
CHR10_JGVV116_68_T01	0.021761	-1.02	VIT_10s0116g01270	F-box family protein	Cellular Homeostasis
CHR10_JGVV116_71_T01	0.026009	-1.31	VIT_10s0116g01310	F-box family protein	Cellular Homeostasis
CHR10_JGVV116_72_T01	0.02139	-1.02	VIT_10s0116g01330	F-box family protein	Cellular Homeostasis
CHR10_JGVV116_73_T01	0.019672	-1.04	VIT_10s0116g01360	F-box family protein	Cellular Homeostasis
CHR10_JGVV3_171_T01	0.048742	1.16	VIT_10s0003g01880	RKF1 (receptor-like kinase in flowers 1)	Cellular Homeostasis
CHR10_JGVV3_92_T01	0.042377	-1.05	VIT_10s0003g01010	Lipase GDSL	Lipid Metabolic Process
CHR10_JGVV71_88_T01	0.049568	1.49	VIT_10s0071g00130	R protein disease resistance protein	Response to Stress
CHR10_PDVV3_402_T01	0.009784	-1.11	VIT_10s0003g04840	Receptor kinase TRKe	Signal Transduction
CHR11_GSVIVT00015469001_T01	0.013009	-1.19	VIT_11s0016g04670	No hit	No Hit
CHR11_JGVV118_19_T01	0.04015	1.08	VIT_11s0118g00230	ATSYTE/NTMC2T2.1/NTMC2TYPE2.1/SYTE	Transport
CHR11_JGVV16_136_T01	0.017779	1.52	VIT_11s0016g01640	Phenylalanine ammonia-lyase	Generation of Energy
CHR11_JGVV16_285_T01	0.038603	1.08	VIT_11s0016g03220	RNA-directed RNA polymerase	DNA/RNA Metabolic Process
CHR11_JGVV16_427_T01	0.041931	-1.25	VIT_11s0016g04750	Potassium channel AKT1	Response to Hormone Stimulus
CHR11_JGVV52_142_T01	0.004078	-1.49	VIT_11s0052g00240	Accelerated cell death 11 (ACD11)	Lipid Metabolic Process
CHR11_PDVV16_138_T01	0.007037	-1.10	VIT_11s0016g01430	Zinc finger (C3HC4-type ring finger)	Transcription Factor Activity
CHR12_GSVIVT00013344001_T01	0.042377	1.07	VIT_12s0121g00340	No hit	No Hit
CHR12_JGVV134_2_T01	0.018429	-1.10	VIT_12s0134g00020	Myrcene synthase (VvTPS34), (E)-b-Ocimene syn	Secondary Metabolic Process
CHR12_JGVV28_237_T01	0.003678	-1.45	VIT_12s0028g01530	S-receptor kinase	Signal Transduction
CHR12_JGVV28_238_T01	0.015302	-1.32	VIT_12s0028g01520	S-receptor kinase	Signal Transduction
CHR12_JGVV28_243_T01	0.031697	-1.07	VIT_12s0028g01430	S-locus lectin protein kinase	Signal Transduction
CHR12_JGVV28_6_T01	0.0095	-1.10	VIT_12s0028g03990	Ankyrin repeat	Cellular Process
CHR12_JGVV34_11_T01	0.00354	-1.24	VIT_12s0034g02500	R protein MLA10	Response to Stress
CHR12_JGVV35_72_T01	0.006207	1.09	VIT_12s0035g01470	Disease resistance protein RPS2	Response to Stress
CHR12_JGVV35_88_T01	0.005814	1.03	VIT_12s0035g01250	Disease resistance protein (NBS-LRR class)	Response to Stress
CHR12_JGVV59_235_T01	0.034087	-1.15	VIT_12s0059g02480	CYCP2;1 (cyclin p2;1)	Cellular Process
CHR12_JGVV59_31_T01	0.022399	-1.25	VIT_12s0059g00330	TAFII59 (TATA box associated factor II 59)	Transcription Factor Activity
CHR12_JGVV59_47_T01	0.017708	-1.47	VIT_12s0059g00500	No hit	No Hit
CHR13_JGVV106_14_T01	0.018429	-1.07	VIT_13s0106g00200	Unknown	Unknown Protein
CHR13_JGVV106_25_T01	0.017691	1.01	VIT_13s0106g00360	Non-symbiotic hemoglobin class 1	Generation of Energy
CHR13_JGVV175_18_T01	0.004113	1.23	VIT_13s0175g00210	NLI interacting factor (NIF)	Transport
CHR13_JGVV175_20_T01	0.005391	1.35	VIT_13s0175g00230	No hit	No Hit
CHR13_JGVV19_224_T01	0.034235	-1.04	VIT_13s0019g02950	UGT76C2 (UDP-glucosyl transferase 76C2)	Carbohydrate Metabolic Process
CHR13_JGVV19_412_T01	0.001369	1.19	VIT_13s0019g00390	F-box family protein	Cellular Homeostasis
CHR13_JGVV47_79_T01	0.000495	-1.57	VIT_13s0047g00100	No hit	No Hit
CHR13_JGVV47_84_T01	0.010138	1.10	VIT_13s0047g00050	ZIFL1 (Zinc induced facilitator 1)	Transport
CHR13_JGVV64_106_T01	0.000672	-1.35	VIT_13s0064g00670	No hit	No Hit
CHR13_JGVV67_123_T01	0.015302	-1.18	VIT_13s0067g01980	Proteinase inhibitor (LUTI)	Cellular Process
CHR13_JGVV67_198_T01	0.008557	1.49	VIT_13s0067g00810	R protein PRF disease resistance protein	Response to Stress
CHR13_PDVV106_13_T01	0.030791	-1.05	VIT_13s0106g00170	Cig3	DNA/RNA Metabolic Process
CHR13_PDVV147_12_T01	0.014107	-1.12	VIT_13s0147g00170	No hit	No Hit
CHR14_GSVIVT00021915001_T01	0.029817	1.39	VIT_14s0030g01210	R protein disease resistance protein	Response to Stress
CHR14_GSVIVT00030915001_T01	0.003007	1.18	VIT_14s0006g02030	Tetratricopeptide helical	Cellular Process
CHR14_GSVIVT00031107001_T01	0.013795	-1.44	VIT_14s0060g02480	Unknown	Unknown Protein
CHR14_GSVIVT00031108001_T01	0.009378	-1.25	VIT_14s0060g02470	Unknown	Unknown Protein
CHR14_JGVV128_67_T01	0.025331	1.03	VIT_14s0128g00720	Acyl-CoA synthetase long-chain member 7	Lipid Metabolic Process
CHR14_JGVV36_115_T01	0.034087	-1.01	VIT_14s0036g00010	R protein PRF disease resistance protein	Response to Stress
CHR14_JGVV60_130_T01	0.005919	-1.15	VIT_14s0060g01300	Universal stress protein (USP) family protein	Response to Stress
CHR14_JGVV60_193_T01	0.027887	-1.02	VIT_14s0060g00620	Ribosome-binding factor A; Glycoside hydrolase, family 28	DNA/RNA Metabolic Process
CHR14_JGVV66_114_T01	0.019018	-1.12	VIT_14s0066g01260	Lipase GDSL	Lipid Metabolic Process
CHR14_JGVV66_77_T01	0.0069	1.00	VIT_14s0066g00870	ATPase-like domain-containing	Cellular Process
CHR14_JGVV68_211_T01	0.003837	-1.34	VIT_14s0068g02240	HcrVf1 protein	Response to Stress
CHR14_JGVV68_9_T01	0.049444	-1.06	VIT_14s0068g00100	feronia receptor-like kinase	Signal Transduction
CHR14_JGVV81_4_T01	0.015592	-1.02	VIT_14s0081g00790	Cc-nbs-lrr resistance protein	Response to Stress
CHR14_PDVV30_112_T01	0.002537	1.30	VIT_14s0030g01030	Alcohol dehydrogenase	Carbohydrate Metabolic Process
CHR14_PDVV68_217_T01	0.049464	-1.05	VIT_14s0068g02210	HcrVf1 protein	Response to Stress
CHR15_GSVIVT00018409001_T01	0.017649	-1.29	VIT_15s0021g00180	RPP13 (recognition of peronospora parasitica 13)	Response to Stress
CHR15_JGVV45_17_T01	0.028947	-1.17	VIT_15s0045g00230	No hit	No Hit
CHR15_JGVV46_203_T01	0.001632	-1.09	VIT_15s0046g01490	No hit	No Hit
CHR15_JGVV46_53_T01	0.031886	-1.05	VIT_15s0046g03140	DTA2 (downstream target of AGL15 2)	Signal Transduction
CHR15_JGVV48_50_T01	0.014369	-1.30	VIT_15s0048g02480	Caffeate 3-O-methyltransferase 1	Secondary Metabolic Process
CHR16_GSVIVT00018689001_T01	0.023305	-1.02	VIT_16s0022g00280	No hit	No Hit
CHR16_JGVV100_105_T01	0.035479	-1.16	VIT_16s0100g00220	No hit	No Hit
CHR16_JGVV13_50_T01	0.002733	-1.59	VIT_16s0013g00600	No hit	No Hit
CHR16_JGVV22_134_T01	0.031876	-1.01	VIT_16s0022g00950	No hit	No Hit
CHR16_JGVV50_79_T01	0.002486	-1.93	VIT_16s0050g01910	Unknown	No Hit
CHR16_JGVV98_126_T01	0.018465	-1.38	VIT_16s0098g00650	No hit	No Hit
CHR17_GSVIVT00008148001_T01	0.034438	-1.34	VIT_17s0000g04920	Histidine kinase (AHK3)	Response to Hormone Stimulus
CHR17_JGVV0_527_T01	0.044688	-1.26	VIT_17s0000g04480	ERF/AP2 Gene Family (VvERF048)	Response to Hormone Stimulus
CHR17_JGVV0_859_T01	0.035378	1.31	VIT_17s0000g00650	No hit	No Hit
CHR18_GSVIVT00009063001_T01	0.006902	-1.24	VIT_18s0001g06130	No hit	No Hit
CHR18_JGVV1_1042_T01	0.007226	1.13	VIT_18s0001g14010	Sulfate adenylyltransferase	DNA/RNA Metabolic Process
CHR18_JGVV1_1173_T01	0.004497	1.13	VIT_18s0001g15430	Alliin lyase	Cellular Amino Acids and Derivative Metabolic Process
CHR18_JGVV1_21_T01	0.005307	-1.01	VIT_18s0001g00320	LYS/HIS transporter 7 LHT7	Transport
CHR18_JGVV1_351_T01	0.016422	-1.31	VIT_18s0001g06320	Cupin, RmlC-type	Response to Stress
CHR18_JGVV1_652_T01	0.018424	-1.17	VIT_18s0001g09820	S-domain receptor kinase	Signal Transduction
CHR18_JGVV1_833_T01	0.012798	-1.06	VIT_18s0001g11790	Inositol polyphosphate 5-phosphatase	Carbohydrate Metabolic Process
CHR18_JGVV1_856_T01	0.006987	-1.05	VIT_18s0001g12040	Coniferyl-alcohol glucosyltransferase	Secondary Metabolic Process
CHR18_JGVV1_96_T01	0.047119	-1.13	VIT_18s0001g01460	No hit	No Hit
CHR18_JGVV1_97_T01	0.004506	-1.39	VIT_18s0001g01470	No hit	No Hit
CHR18_JGVV1_98_T01	0.018524	-1.52	VIT_18s0001g01480	No hit	No Hit
CHR18_JGVV117_41_T01	0.019672	1.25	VIT_18s0117g00060	R protein L6	Response to Stress
CHR18_JGVV166_1_T01	0.009784	-1.25	VIT_18s0166g00010	Protein kinase Xa21	Signal Transduction
CHR18_JGVV166_3_T01	0.013053	-1.47	VIT_18s0166g00040	Protein kinase Xa21	Signal Transduction
CHR18_JGVV41_104_T01	0.027491	-1.02	VIT_18s0041g01210	Lectin protein kinase	Signal Transduction
CHR18_JGVV41_107_T01	0.018424	-1.17	VIT_18s0041g01160	Lectin protein kinase	Signal Transduction
CHR18_JGVV41_109_T01	0.007422	-1.12	VIT_18s0041g01140	Lectin protein kinase	Signal Transduction
CHR18_JGVV41_53_T01	0.008633	-1.35	VIT_18s0041g01800	Taxadiene 5-alpha-hydroxylase	Secondary Metabolic Process
CHR18_JGVV75_6_T01	0.003536	1.11	VIT_18s0075g00080	Anaphase-promoting complex component APC1	Cellular Homeostasis
CHR18_JGVV89_119_T01	0.010217	1.20	VIT_18s0089g00090	R protein L6	Response to Stress
CHR18_RANDOM_JGVV111_1_T01	0.003007	1.24	VIT_18s0122g00030	No hit	No Hit
CHR18_RANDOM_JGVV170_15_T01	0.011617	-1.18	VIT_18s0001g03380	No hit	No Hit
CHR18_RANDOM_JGVV170_19_T01	0.01482	-1.38	VIT_18s0001g03500	V-type H+-transporting ATPase subunit G	Generation of Energy
CHR18_RANDOM_JGVV82_48_T01	0.012008	-1.25	VIT_18s0001g04560	Germacrene-D synthase, partial/pseudo	Secondary Metabolic Process
CHR18_RANDOM_JGVV82_78_T01	0.034148	-1.16	VIT_18s0001g05350	Germacrene D synthase	Secondary Metabolic Process
CHR19_GSVIVT00014146001_T01	0.035284	-1.23	VIT_19s0014g00800	No hit	No Hit
CHR19_GSVIVT00014655001_T01	0.007683	-1.37	VIT_19s0015g00240	No hit	No Hit
CHR19_JGVV135_14_T01	0.007586	-1.05	VIT_19s0135g00180	CYP72A59	Secondary Metabolic Process
CHR19_JGVV135_21_T01	0.0267	-1.25	VIT_19s0135g00290	CYP72A59	Secondary Metabolic Process
CHR19_JGVV14_18_T01	0.004741	-1.62	VIT_19s0014g00190	Unknown	Unknown Protein
CHR19_JGVV14_384_T01	0.006007	-1.21	VIT_19s0014g04330	Cysteine-rich receptor-like protein kinase 23	Signal Transduction
CHR19_JGVV14_385_T01	0.007033	-1.44	VIT_19s0014g04340	S-locus protein kinase	Signal Transduction
CHR19_JGVV14_399_T01	0.011085	-1.28	VIT_19s0014g04510	S-locus protein kinase	Signal Transduction
CHR19_JGVV14_66_T01	0.007226	-1.31	VIT_19s0014g00820	No hit	No Hit
CHR19_JGVV15_127_T01	0.041553	1.04	VIT_19s0015g01350	Stachyose synthase precursor	Carbohydrate Metabolic Process
CHR19_JGVV15_199_T01	0.002222	-1.15	VIT_19s0015g02470	Zinc finger (C3HC4-type ring finger)	Transcription Factor Activity
CHR19_JGVV15_3_T01	0.048742	-1.07	VIT_19s0015g00030	Receptor Like Protein 26	Signal Transduction
CHR19_JGVV15_81_T01	0.033708	-1.15	VIT_19s0015g00850	Oligopeptide transporter OPT1	Transport
CHR2_GSVIVT00013288001_T01	0.007572	-1.18	VIT_02s0012g00010	No hit	No Hit
CHR2_JGVV87_81_T01	0.018041	-1.10	VIT_02s0087g00150	No hit	No Hit
CHR2_PDVV12_154_T01	0.009784	-1.13	VIT_02s0012g01530	No hit	No Hit
CHR3_JGVV110_2_T01	0.04903	1.08	VIT_03s0110g00020	Unknown	Unknown Protein
CHR3_JGVV132_24_T01	0.014905	1.24	VIT_03s0132g00310	Myosin-like protein XIK	Cellular Process
CHR3_JGVV132_30_T01	0.016137	-1.62	VIT_03s0132g00380	Wall-associated kinase 1 (WAK1)	Signal Transduction
CHR3_JGVV132_31_T01	0.046757	-1.12	VIT_03s0132g00390	Wall-associated kinase 1 (WAK1)	Signal Transduction
CHR3_JGVV132_35_T01	0.028694	-1.08	VIT_03s0132g00450	Cold-induced wall associated kinase	Signal Transduction
CHR3_JGVV17_1_T01	0.005773	1.55	VIT_03s0017g00020	No hit	No Hit
CHR3_JGVV17_63_T01	0.009784	-1.24	VIT_03s0017g01130	Cis-zeatin O-beta-D-glucosyltransferase	Secondary Metabolic Process
CHR3_JGVV38_218_T01	0.000705	1.40	VIT_03s0038g02480	SKP1	Cellular Homeostasis
CHR3_JGVV38_310_T01	0.032603	-1.72	VIT_03s0038g01430	Phytochelatin synthetase	Cellular Amino Acids and Derivative Metabolic Process
CHR3_JGVV63_134_T01	0.004847	-1.18	VIT_03s0063g01450	VRN1 (reduced vernalization response 1)	Developmental Process
CHR3_JGVV88_84_T01	0.02348	-1.56	VIT_03s0088g00290	Phytosulfokines PSK2	Response to Stress
CHR3_JGVV97_12_T01	0.032734	-1.11	VIT_03s0097g00120	Concanavalin A lectin	DNA/RNA Metabolic Process
CHR3_JGVV97_36_T01	0.0086	1.15	VIT_03s0097g00510	Oligopeptide transporter OPT4	Transport
CHR4_JGVV23_236_T01	0.049097	-1.05	VIT_04s0023g01330	Homeobox protein 5 (VvATHB-6)	Transcription Factor Activity
CHR4_JGVV43_35_T01	0.029817	1.04	VIT_04s0043g00500	Dynamin homolog	Signal Transduction
CHR4_JGVV44_110_T01	0.02348	-1.41	VIT_04s0044g00840	S-receptor kinase	Signal Transduction
CHR4_JGVV44_114_T01	0.027828	1.11	VIT_04s0044g00770	Cellulose synthase CSLE1	Cell Wall Metabolism
CHR4_JGVV44_119_T01	0.042377	-1.06	VIT_04s0044g00660	S-receptor kinase	Signal Transduction
CHR4_JGVV69_1_T01	0.020006	-1.02	VIT_04s0069g00010	Glutamate receptor protein	Transport
CHR4_JGVV8_376_T01	0.003536	1.59	VIT_04s0008g03990	Unknown	Unknown Protein
CHR4_JGVV8_379_T01	0.006007	-1.37	VIT_04s0008g04020	RD22 [Vitis vinifera]	Response to Stress
CHR4_JGVV8_380_T01	0.001022	-1.17	VIT_04s0008g04030	No hit	No Hit
CHR4_JGVV8_429_T01	0.026898	-1.07	VIT_04s0008g04610	PDE247 (pigment defective 247)	Cellular Process
CHR4_JGVV8_431_T01	0.01269	-1.36	VIT_04s0008g04630	Pentatricopeptide repeat-containing protein	Pentatricopeptide (PPR) repeat-containing protein
CHR4_JGVV8_432_T01	0.007318	-1.23	VIT_04s0008g04640	Pentatricopeptide repeat-containing protein	Pentatricopeptide (PPR) repeat-containing protein
CHR5_GSVIVT00020955001_T01	0.004179	-1.64	VIT_05s0029g00940	No hit	No Hit
CHR5_JGVV102_92_T01	0.043531	-1.26	VIT_05s0102g01030	R protein PRF disease resistance protein	Response to Stress
CHR5_JGVV102_95_T01	0.020217	-1.34	VIT_05s0102g01060	No hit	No Hit
CHR5_JGVV124_57_T01	0.024204	-1.53	VIT_05s0124g00670	Ankyrin repeat protein	Cellular Process
CHR5_JGVV136_26_T01	0.006987	1.42	VIT_05s0136g00390	Unknown protein	Unknown Protein
CHR5_JGVV165_17_T01	0.005305	-1.35	VIT_05s0165g00260	Ankyrin	Cellular Process
CHR5_JGVV20_11_T01	0.001504	-1.29	VIT_05s0020g00130	Unknown protein	Unknown Protein
CHR5_JGVV29_11_T01	0.022985	-1.08	VIT_05s0029g01430	Ankyrin	Cellular Process
CHR5_JGVV29_81_T01	0.01228	1.26	VIT_05s0029g00410	Werner Syndrome exonuclease (WEX)	DNA/RNA Metabolic Process
CHR5_JGVV49_30_T01	0.031876	-1.38	VIT_05s0049g00330	E8 protein	Response to Hormone Stimulus
CHR5_JGVV77_21_T01	0.004395	-1.22	VIT_05s0077g00350	Unknown protein	Unknown Protein
CHR5_JGVV94_110_T01	0.038603	-1.07	VIT_05s0094g01210	Amine oxidase	Cellular Amino Acids and Derivative Metabolic Process
CHR5_PDVV102_51_T01	0.005167	-1.02	VIT_05s0102g00490	No hit	No Hit
CHR6_GSVIVT00025482001_T01	0.032437	-1.27	VIT_06s0004g00330	Hcr2-p4.1	Response to Stress
CHR6_GSVIVT00037330001_T01	0.005039	-1.76	VIT_06s0009g02760	No hit	No Hit
CHR6_JGVV4_260_T01	0.000357	-1.17	VIT_06s0004g05730	Universal stress protein (USP) family protein	Response to Stress
CHR6_JGVV4_287_T01	0.000423	-1.31	VIT_06s0004g05390	Tropinone reductase	Cellular Amino Acids and Derivative Metabolic Process
CHR6_JGVV4_293_T01	0.027585	-1.59	VIT_06s0004g05330	Tropinone reductase	Cellular Amino Acids and Derivative Metabolic Process
CHR6_JGVV4_298_T01	0.006861	-1.27	VIT_06s0004g05270	Zinc finger (C2H2 type) family	Transcription Factor Activity
CHR6_JGVV4_325_T01	0.024778	-1.08	VIT_06s0004g04990	Scarecrow transcription factor 14 (SCL14)	Transcription Factor Activity
CHR6_JGVV4_54_T01	0.04829	-1.00	VIT_06s0004g07910	Ovate family protein 3 OFP3	Transcription Factor Activity
CHR6_JGVV4_670_T01	0.003678	-1.40	VIT_06s0004g01190	Peroxidase	Response to Stress
CHR6_JGVV4_744_T01	0.011527	-1.41	VIT_06s0004g00340	Hcr2-p4.1	Response to Stress
CHR6_JGVV61_135_T01	0.011988	-1.28	VIT_06s0061g00140	Unknown protein	Unknown Protein
CHR6_JGVV9_230_T01	0.001368	-1.08	VIT_06s0009g01070	Unknown protein	Unknown Protein
CHR7_GSVIVT00028663001_T01	0.009784	-1.01	VIT_07s0005g06510	No hit	No Hit
CHR7_GSVIVT00038367001_T01	0.026181	1.36	VIT_07s0095g00800	AarF domain containing kinase	Signal Transduction
CHR7_JGVV31_256_T01	0.02634	1.03	VIT_07s0031g02820	Magnesium transporter CorA	Transport
CHR7_JGVV5_207_T01	0.018424	1.22	VIT_07s0005g02130	TolB protein-related	Transport
CHR7_JGVV5_209_T01	0.041701	-1.22	VIT_07s0005g02150	TPA: class III peroxidase 70 precursor	Response to Stress
CHR7_JGVV5_216_T01	0.045147	-1.17	VIT_07s0005g02220	LHCII type I CAB-1	Generation of Energy
CHR7_JGVV5_227_T01	0.003684	-1.17	VIT_07s0005g02350	ABC transporter G member 21	Transport
CHR7_JGVV5_301_T01	0.009934	-1.99	VIT_07s0005g03150	flavanone 3-hydroxylase	Secondary Metabolic Process
CHR7_JGVV5_307_T01	0.006242	1.38	VIT_07s0005g03230	ERF/AP2 Gene Family (VvERF099)	Response to Hormone Stimulus
CHR7_JGVV95_8_T01	0.045587	-1.07	VIT_07s0095g00160	Serine/threonine kinase BRLK	Signal Transduction
CHR7_PDVV31_222_T01	0.037017	1.07	VIT_07s0031g02600	No hit	No Hit
CHR7_PDVV5_526_T01	0.017708	-1.16	VIT_07s0005g05740	Lipoamide dehydrogenase	Carbohydrate Metabolic Process
CHR8_JGVV32_11_T01	0.007899	-1.12	VIT_08s0032g00130	No hit	No Hit
CHR8_JGVV32_28_T01	0.019826	-1.02	VIT_08s0032g00340	No hit	No Hit
CHR8_JGVV40_219_T01	0.034611	-1.07	VIT_08s0040g01040	Serine carboxypeptidase II	Cellular Amino Acids and Derivative Metabolic Process
CHR8_JGVV7_125_T01	0.028947	-1.48	VIT_08s0007g07710	CYP93A1 2-hydroxyisoflavanone synthase	Secondary Metabolic Process
CHR8_JGVV7_398_T01	0.04814	1.47	VIT_08s0007g04800	Carbonic anhydrase precursor	Generation of Energy
CHR8_JGVV7_662_T01	0.023528	-1.29	VIT_08s0007g02020	Proton-dependent oligopeptide transport (POT) family protein	Transport
CHR9_GSVIVT00017146001_T01	0.004113	1.14	VIT_09s0002g05000	R protein disease resistance protein	Response to Stress
CHR9_GSVIVT00017268001_T01	0.003244	1.05	VIT_09s0002g06250	No hit	No Hit
CHR9_GSVIVT00017513001_T01	0.04022	-1.11	VIT_09s0002g08600	No hit	No Hit
CHR9_GSVIVT00034279001_T01	0.000844	-1.29	VIT_09s0070g00570	No hit	No Hit
CHR9_JGVV18_89_T01	0.03595	-1.08	VIT_09s0018g01340	Cuticle protein	Cellular Process
CHR9_JGVV18_90_T01	0.042301	-1.22	VIT_09s0018g01360	Cuticle protein	Cellular Process
CHR9_JGVV2_120_T01	0.024172	-1.07	VIT_09s0002g01400	myb domain protein 7	Transcription Factor Activity
CHR9_JGVV2_149_T01	0.008311	-1.31	VIT_09s0002g01700	Epidermal patterning factor-like protein 3	No Hit
CHR9_JGVV2_170_T01	0.02348	-1.43	VIT_09s0002g01930	Unknown	Unknown Protein
CHR9_JGVV2_171_T01	0.040141	-1.28	VIT_09s0002g01940	No hit	No Hit
CHR9_JGVV2_204_T01	0.002768	-1.22	VIT_09s0002g02280	No hit	No Hit
CHR9_JGVV2_442_T01	0.014138	1.59	VIT_09s0002g04890	R protein PRF disease resistance protein	Response to Stress
CHR9_JGVV2_446_T01	0.000784	1.21	VIT_09s0002g04950	RPS5 (resistant to p. syringae 5)	Response to Stress
CHR9_JGVV2_717_T01	0.027887	1.06	VIT_09s0002g08080	No hit	No Hit
CHR9_JGVV54_146_T01	0.047539	-1.00	VIT_09s0054g00080	Hcr2-p2	Response to Stress
CHR9_JGVV96_35_T01	0.018424	-1.23	VIT_09s0096g00420	RPS5 (resistant to p. syringae 5)	Response to Stress
CHR9_JGVV96_40_T01	0.013462	-1.07	VIT_09s0096g00510	C2-HC type zinc finger protein C.e-MyT1	DNA/RNA Metabolic Process
CHR9_JGVV96_58_T01	0.011354	-1.51	VIT_09s0096g00840	NBS-LRR type disease resistance protein	Response to Stress
CHR9_PDVV96_60_T01	0.012872	-1.43	VIT_09s0096g00760	RPS5 (resistant to p. syringae 5)	Response to Stress
CHR9_RANDOM_JGVV162_6_T01	0.040497	-1.10	VIT_09s0002g00250	Disease resistance protein (NBS-LRR class)	Response to Stress
CHR9_RANDOM_JGVV162_7_T01	0.020217	-1.25	VIT_09s0002g00270	R protein disease resistance protein	Response to Stress
CHRUN_GSVIVT00002213001_T01	0.02348	-1.00	VIT_00s0641g00030	No hit	No Hit
CHRUN_GSVIVT00005245001_T01	0.043119	1.47	VIT_00s0269g00120	Ankyrin repeat protein	Cellular Process
CHRUN_GSVIVT00006061001_T01	0.003678	-1.12	VIT_00s2081g00010	3-hydroxyisobutyrate dehydrogenase	Cellular Amino Acids and Derivative Metabolic Process
CHRUN_GSVIVT00006544001_T01	0.046075	-1.10	VIT_00s2879g00020	ATP-dependent Clp protease proteolytic subunit	Cellular Homeostasis
CHRUN_GSVIVT00007187001_T01	0.043902	-1.04	VIT_00s0500g00010	No hit	No Hit
CHRUN_JGVV1008_1_T01	0.005389	-1.43	VIT_00s1008g00010	Octicosapeptide/Phox/Bem1p (PB1) domain-containing protein	No Hit
CHRUN_JGVV1313_1_T01	0.048994	-1.19	VIT_00s1313g00010	Deacetoxyvindoline 4-hydroxylase	Secondary Metabolic Process
CHRUN_JGVV1319_1_T01	0.022678	-1.15	VIT_00s1319g00010	S-linalool synthase, partial	Secondary Metabolic Process
CHRUN_JGVV153_2_T01	0.034989	-1.05	VIT_00s0153g00050	Glutathione S-transferase 8 GSTU8	Secondary Metabolic Process
CHRUN_JGVV163_1_T01	0.045811	1.15	VIT_00s0163g00020	AarF domain-containing kinase ABC1	Signal Transduction
CHRUN_JGVV1679_1_T01	0.010334	-1.16	VIT_00s1679g00010	Avr9/Cf-9 rapidly elicited protein 75	Response to Stress
CHRUN_JGVV174_27_T01	0.031876	-1.13	VIT_00s0174g00280	D-isomer specific 2-hydroxyacid dehydrogenase, NAD-binding	Cellular Amino Acids and Derivative Metabolic Process
CHRUN_JGVV187_9_T01	0.016648	-1.00	VIT_00s0187g00090	No hit	No Hit
CHRUN_JGVV188_4_T01	0.043612	-1.05	VIT_00s0188g00040	No hit	No Hit
CHRUN_JGVV199_7_T01	0.013159	1.01	VIT_00s0199g00070	Pleckstriny (PH) domain-containing protein	Transport
CHRUN_JGVV204_17_T01	0.043963	-1.04	VIT_00s0204g00180	Ankyrin repeat	Cellular Process
CHRUN_JGVV2178_1_T01	0.024533	-1.08	VIT_00s2178g00010	R protein PRF disease resistance protein	Response to Stress
CHRUN_JGVV218_14_T01	0.037612	-1.09	VIT_00s0218g00140	Anthocyanidine rhamnosyl-transferase	Secondary Metabolic Process
CHRUN_JGVV262_1_T01	0.038408	1.21	VIT_00s0262g00010	Receptor kinase RK20-1	Signal Transduction
CHRUN_JGVV262_5_T01	0.005873	-1.27	VIT_00s0262g00080	Receptor kinase RK20-1	Signal Transduction
CHRUN_JGVV2634_1_T01	0.041827	-1.38	VIT_00s2634g00010	Receptor kinase RK20-1	Signal Transduction
CHRUN_JGVV266_1_T01	0.022985	-1.34	VIT_00s0266g00010	Linalool synthase (VvTPS53)	Secondary Metabolic Process
CHRUN_JGVV266_6_T01	0.046045	-1.19	VIT_00s0266g00070	Linalool synthase (VvTPS54), (3S)- Linalool syn	Secondary Metabolic Process
CHRUN_JGVV269_12_T01	0.013405	1.33	VIT_00s0269g00180	Ankyrin repeat protein family	Cellular Process
CHRUN_JGVV271_6_T01	0.014365	-1.14	VIT_00s0271g00070	Pentatricopeptide (PPR) repeat-containing protein	Pentatricopeptide (PPR) repeat-containing protein
CHRUN_JGVV281_2_T01	0.024665	1.06	VIT_00s0281g00020	Ankyrin repeat protein	Cellular Process
CHRUN_JGVV347_8_T01	0.029817	1.29	VIT_00s0347g00080	Curculin (mannose-binding) lectin	Cellular Process
CHRUN_JGVV371_5_T01	0.043119	-1.01	VIT_00s0371g00060	Sinapyl alcohol dehydrogenase	Secondary Metabolic Process
CHRUN_JGVV372_2_T01	0.038662	-1.09	VIT_00s0372g00020	Linalool synthase	Secondary Metabolic Process
CHRUN_JGVV372_7_T01	0.043612	-1.22	VIT_00s0372g00070	Linalool synthase (VvTPS58), E,E)-Geranyl linalool syn	Secondary Metabolic Process
CHRUN_JGVV372_8_T01	0.017985	-1.35	VIT_00s0372g00080	Linalool synthase, partial	Secondary Metabolic Process
CHRUN_JGVV375_3_T01	0.023305	1.31	VIT_00s0375g00030	Alpha-galactosidase	Carbohydrate Metabolic Process
CHRUN_JGVV385_1_T01	0.030458	-1.07	VIT_00s0385g00010	Linalool synthase (VvTPS59)	Secondary Metabolic Process
CHRUN_JGVV400_3_T01	0.004255	1.00	VIT_00s0400g00040	Dynamin-2A	Signal Transduction
CHRUN_JGVV413_2_T01	0.020297	-1.24	VIT_00s0413g00020	TIR-NBS-LRR-TIR disease resistance protein	Response to Stress
CHRUN_JGVV420_1_T01	0.02348	-1.46	VIT_00s0420g00010	S-locus lectin protein kinase	Signal Transduction
CHRUN_JGVV429_1_T01	0.029817	-1.44	VIT_00s0429g00010	Receptor kinase RK20-1	Signal Transduction
CHRUN_JGVV434_4_T01	0.006742	-1.06	VIT_00s0434g00070	Unknown	Unknown Protein
CHRUN_JGVV480_1_T01	0.007899	1.51	VIT_00s0480g00010	Hydroxyproline-rich glycoprotein family protein	Cell Wall Metabolism
CHRUN_JGVV485_1_T01	0.029817	-1.03	VIT_00s0485g00020	DNA mismatch repair protein MSH3	DNA/RNA Metabolic Process
CHRUN_JGVV522_2_T01	0.031548	-1.14	VIT_00s0522g00020	1,8-cineole synthase, chloroplast	Secondary Metabolic Process
CHRUN_JGVV525_5_T01	0.003099	1.34	VIT_00s0525g00050	Metal transporter CNNM4 (Cyclin-M4)	Transport
CHRUN_JGVV539_1_T01	0.005617	-1.15	VIT_00s0539g00010	Leucine-rich repeat family	Signal Transduction
CHRUN_JGVV572_2_T01	0.026953	-1.18	VIT_00s0572g00020	Linalool synthase (VvTPS62)	Secondary Metabolic Process
CHRUN_JGVV743_1_T01	0.025331	1.28	VIT_00s0743g00010	S-locus lectin protein kinase	Signal Transduction
CHRUN_PDVV120_5_T01	0.043151	-1.08	VIT_00s0120g00030	AAA-type ATPase	Transport
CHRUN_PDVV144_21_T01	0.005391	-1.03	VIT_00s0144g00290	No hit	No Hit
CHRUN_PDVV848_1_T01	0.022892	-1.14	VIT_00s0848g00010	Protein serine/threonine kinase	Signal Transduction

## Sheet: 1103P vs SO4 -Mg_14d_specific
Transcripts modulated only in the comparison 1103P -Mg vs SO4 -Mg; 14 days
Probe_ID	adjusted p-value	Log2(ratio)	Unique ID	Functional annotation	Gene Ontology
CHR1_GSVIVT00010316001_T01	0.001829	-1.19	VIT_01s0010g02340	Anthranilate N-benzoyltransferase	Cellular Amino Acids and Derivative Metabolic Process
CHR1_JGVV10_132_T01	0.011838	-1.24	VIT_01s0010g01900	Pentatricopeptide (PPR) repeat-containing protein	Pentatricopeptide (PPR) repeat-containing protein
CHR1_JGVV10_212_T01	0.047659	1.07	VIT_01s0010g02850	No hit	No Hit
CHR1_JGVV10_241_T01	0.009917	1.09	VIT_01s0010g03280	Kinesin 4 motor protein	Cellular Process
CHR1_JGVV11_111_T01	0.020914	-1.00	VIT_01s0011g05520	Unknown protein	Unknown Protein
CHR1_JGVV11_192_T01	0.024806	1.10	VIT_01s0011g04700	Heavy-metal-associated domain-containing protein	No Hit
CHR1_JGVV11_308_T01	0.0144	-1.42	VIT_01s0011g03520	Constans-like 16	Developmental Process
CHR1_JGVV11_336_T01	0.043417	1.36	VIT_01s0011g03240	PGPS/D12	No Hit
CHR1_JGVV11_344_T01	0.031968	-1.41	VIT_01s0011g03140	PFT1 (phytochrome and flowering time 1) MED25	Developmental Process
CHR1_JGVV11_355_T01	0.033216	-1.08	VIT_01s0011g03020	HAK5 (High affinity K+ transporter 5)	Transport
CHR1_JGVV11_401_T01	0.021403	1.13	VIT_01s0011g02500	No hit	No Hit
CHR1_JGVV11_529_T01	0.002698	1.19	VIT_01s0011g01120	R protein MLA10	Response to Stress
CHR1_JGVV11_606_T01	0.024176	-1.03	VIT_01s0011g00280	feronia receptor-like kinase	Signal Transduction
CHR1_JGVV127_26_T01	0.006864	-1.15	VIT_01s0127g00640	basic helix-loop-helix (bHLH) family	Transcription Factor Activity
CHR1_JGVV26_212_T01	0.012679	-2.22	VIT_01s0026g00410	Bromo-adjacenty (BAH) domain-containing protein	DNA/RNA Metabolic Process
CHR1_JGVV26_213_T01	0.031413	-1.04	VIT_01s0026g00400	Bromo-adjacenty (BAH) domain-containing protein	DNA/RNA Metabolic Process
CHR1_JGVV26_214_T01	0.031795	-1.23	VIT_01s0026g00390	Bromo-adjacenty (BAH) domain-containing protein	DNA/RNA Metabolic Process
CHR1_JGVV26_54_T01	0.01524	1.33	VIT_01s0026g02190	ABA-responsive protein (HVA22c)	Response to Hormone Stimulus
CHR10_JGVV116_11_T01	0.028504	1.08	VIT_10s0116g00300	Harpin-induced protein-related	Response to Stress
CHR10_JGVV3_104_T01	0.012201	-1.21	VIT_10s0003g01130	Armadillo/beta-catenin repeat	Signal Transduction
CHR10_JGVV3_280_T01	0.047179	1.08	VIT_10s0003g03090	3-beta hydroxysteroid dehydrogenase	Lipid Metabolic Process
CHR10_JGVV3_306_T01	0.021285	1.47	VIT_10s0003g03380	No hit	No Hit
CHR10_JGVV3_312_T01	0.046353	1.33	VIT_10s0003g03440	No hit	No Hit
CHR10_JGVV3_412_T01	0.028566	1.03	VIT_10s0003g04680	Unknown protein	Unknown Protein
CHR10_JGVV3_42_T01	0.002529	1.30	VIT_10s0003g00440	Isoflavone methyltransferase/ Orcinol O-methyltransferase 1 oomt1	Secondary Metabolic Process
CHR10_JGVV42_54_T01	0.001993	1.47	VIT_10s0042g00760	No hit	No Hit
CHR10_PDVV3_214_T01	0.046852	-1.46	VIT_10s0003g02520	THO complex subunit 2	DNA/RNA Metabolic Process
CHR11_GSVIVT00023583001_T01	0.036064	-1.20	VIT_11s0037g00020	No hit	No Hit
CHR11_JGVV16_139_T01	0.033082	1.33	VIT_11s0016g01680	No hit	No Hit
CHR11_JGVV16_222_T01	0.000917	1.20	VIT_11s0016g02570	Phospholipase A2 precursor	Lipid Metabolic Process
CHR11_JGVV52_147_T01	0.018032	-1.02	VIT_11s0052g00180	Las1	No Hit
CHR11_JGVV65_85_T01	0.013975	-1.08	VIT_11s0065g01030	Translation initiation factor eIF-2B epsilon subunit	DNA/RNA Metabolic Process
CHR11_JGVV65_92_T01	0.020689	-1.09	VIT_11s0065g01100	Pentatricopeptide (PPR) repeat-containing protein	Unknown Protein
CHR11_JGVV65_95_T01	0.012837	-1.12	VIT_11s0065g01150	Translation initiation factor eIF-2B epsilon subunit	DNA/RNA Metabolic Process
CHR12_GSVIVT00022858001_T01	0.0033	-1.82	VIT_12s0034g02290	CC-NBS-LRR class	Response to Stress
CHR12_JGVV121_27_T01	0.015146	-1.02	VIT_12s0121g00430	Brassinosteroid insensitive 1-associated receptor kinase 1	Response to Hormone Stimulus
CHR12_JGVV28_126_T01	0.017399	-1.69	VIT_12s0028g02700	Isoflavone methyltransferase/ Orcinol O-methyltransferase 1 oomt1	Secondary Metabolic Process
CHR12_JGVV28_249_T01	0.038762	-1.63	VIT_12s0028g01370	PMR5 (powdery mildew resistant 5)	Response to Stress
CHR12_JGVV28_250_T01	0.032031	-1.74	VIT_12s0028g01360	PMR5 (powdery mildew resistant 5)	Response to Stress
CHR12_JGVV34_105_T01	0.001843	1.15	VIT_12s0034g01210	PAP/fibrillin family	Cellular Process
CHR12_JGVV34_106_T01	0.013845	-1.22	VIT_12s0034g01200	Alanyl-tRNA synthetase	Cellular Amino Acids and Derivative Metabolic Process
CHR12_JGVV34_163_T01	0.001082	-1.81	VIT_12s0034g00480	No hit	No Hit
CHR12_JGVV34_27_T01	0.001993	-1.14	VIT_12s0034g02310	R protein MLA10	Response to Stress
CHR12_JGVV34_29_T01	0.001225	-1.48	VIT_12s0034g02260	SEC6	Cellular Process
CHR12_JGVV34_30_T01	0.003826	-1.21	VIT_12s0034g02250	Disease resistance protein (NBS class)	Response to Stress
CHR12_JGVV35_165_T01	0.002827	-1.44	VIT_12s0035g00330	AAA-type ATPase	Transport
CHR12_JGVV35_36_T01	0.01613	1.02	VIT_12s0035g01930	No hit	No Hit
CHR12_JGVV55_42_T01	0.000862	1.06	VIT_12s0055g00580	Receptor protein kinase	Signal Transduction
CHR12_JGVV57_67_T01	0.005479	-1.16	VIT_12s0057g00750	CF9	Response to Stress
CHR12_JGVV57_95_T01	0.009389	1.56	VIT_12s0057g01070	S-adenosyl-L-methionine:salicylic acid carboxyl methyltransferase	Cellular Amino Acids and Derivative Metabolic Process
CHR12_JGVV59_228_T01	0.045182	1.43	VIT_12s0059g02410	Peroxidase	Response to Stress
CHR12_JGVV59_93_T01	0.040203	1.09	VIT_12s0059g00990	Cellulose synthase CSLB04	Cell Wall Metabolism
CHR12_JGVV59_99_T01	0.040371	1.34	VIT_12s0059g01050	No hit	No Hit
CHR12_RANDOM_JGVV99_12_T01	0.040296	-1.04	VIT_12s0142g00400	Copper-transporting ATPase PAA1	Transport
CHR12_RANDOM_JGVV99_20_T01	0.006726	-1.45	VIT_12s0142g00590	R protein L6	Response to Stress
CHR13_GSVIVT00027270001_T01	0.033083	-1.00	VIT_13s0047g00740	Disease resistance protein (NBS class)	Response to Stress
CHR13_GSVIVT00027276001_T01	0.012453	-1.18	VIT_13s0047g00730	R protein MLA10	Response to Stress
CHR13_JGVV106_43_T01	0.024842	-1.54	VIT_13s0106g00580	Potassium channel AKT1	Transport
CHR13_JGVV147_11_T01	0.010538	-1.40	VIT_13s0147g00150	TIR-NBS-LRR-TIR disease resistance protein	Response to Stress
CHR13_JGVV147_12_T01	0.00434	-1.02	VIT_13s0147g00160	Aluminium-tolerance ALMT1	Transport
CHR13_JGVV147_4_T01	0.024216	-1.49	VIT_13s0147g00080	ATPase-like domain-containing	Cellular Process
CHR13_JGVV156_40_T01	0.001409	-1.25	VIT_13s0156g00460	CC-NBS-LRR class	Response to Stress
CHR13_JGVV19_292_T01	0.007442	1.25	VIT_13s0019g02240	Ribosomal protein S7 (RPS7B) 40S	DNA/RNA Metabolic Process
CHR13_JGVV19_313_T01	0.027994	1.73	VIT_13s0019g02020	Thaumatin	Response to Stress
CHR13_JGVV19_411_T01	0.000895	1.16	VIT_13s0019g00400	Unknown	Unknown Protein
CHR13_JGVV19_76_T01	0.004813	-1.71	VIT_13s0019g04500	Transketolase	Carbohydrate Metabolic Process
CHR13_JGVV47_10_T01	0.015325	-1.26	VIT_13s0047g01150	Esterase/lipase/thioesterase	Lipid Metabolic Process
CHR13_JGVV64_119_T01	0.047078	-1.25	VIT_13s0064g00480	Beta-primeverosidase	Secondary Metabolic Process
CHR13_JGVV64_34_T01	0.01035	-1.30	VIT_13s0064g01490	Lipoxygenase	Lipid Metabolic Process
CHR13_JGVV64_35_T01	0.005099	-1.59	VIT_13s0064g01480	Lipoxygenase LOX1	Lipid Metabolic Process
CHR13_JGVV64_96_T01	0.002698	-1.51	VIT_13s0064g00800	No hit	No Hit
CHR13_JGVV67_14_T01	0.037307	-1.15	VIT_13s0067g03680	SAC3/GANP	DNA/RNA Metabolic Process
CHR13_JGVV67_221_T01	0.00232	-1.18	VIT_13s0067g00420	Protein kinase Xa21	Signal Transduction
CHR13_JGVV67_95_T01	0.005466	1.77	VIT_13s0067g02420	No hit	No Hit
CHR13_JGVV67_99_T01	0.016319	-1.35	VIT_13s0067g02360	Peroxidase, class III	Response to Stress
CHR13_JGVV73_37_T01	0.02516	-1.35	VIT_13s0073g00220	WD-40 repeat family protein / beige-related	Cellular Process
CHR13_JGVV84_17_T01	0.032562	-1.12	VIT_13s0084g00170	DNA-directed RNA polymerase III subunit C2	DNA/RNA Metabolic Process
CHR13_JGVV84_37_T01	0.047586	1.06	VIT_13s0084g00380	flavonol sulfotransferase	Secondary Metabolic Process
CHR13_PDVV156_38_T01	0.016242	-1.20	VIT_13s0156g00410	No hit	No Hit
CHR13_PDVV64_100_T01	0.009202	-1.05	VIT_13s0064g00830	Disease resistance protein RGA2 (RGA2-blb)	Response to Stress
CHR13_PDVV67_86_T01	0.017358	1.13	VIT_13s0067g02590	No hit	No Hit
CHR13_RANDOM_JGVV112_10_T01	0.024701	-1.14	VIT_13s0067g00380	Pinene synthase	Secondary Metabolic Process
CHR13_RANDOM_JGVV123_25_T01	0.002019	-1.40	VIT_13s0067g03630	No hit	No Hit
CHR14_GSVIVT00021886001_T01	0.0023	1.36	VIT_14s0030g01420	GCN5 N-acetyltransferase (GNAT)	Carbohydrate Metabolic Process
CHR14_GSVIVT00031110001_T01	0.020516	-1.01	VIT_14s0060g02460	Unknown	Unknown Protein
CHR14_JGVV108_28_T01	0.022731	-1.04	VIT_14s0108g00290	formin 8	Cellular Process
CHR14_JGVV128_19_T01	0.022078	1.19	VIT_14s0128g00190	Heavy-metal-associated domain-containing protein	No Hit
CHR14_JGVV128_77_T01	0.008565	-1.44	VIT_14s0128g00820	Polymerase zeta	DNA/RNA Metabolic Process
CHR14_JGVV30_133_T01	0.021499	-1.84	VIT_14s0030g00580	Methionyl-tRNA synthetase	Cellular Amino Acids and Derivative Metabolic Process
CHR14_JGVV30_143_T01	0.006972	-1.25	VIT_14s0030g00460	Stress regulated protein isoform 3	Response to Stress
CHR14_JGVV30_69_T01	0.019217	-1.11	VIT_14s0030g01570	AIN1 (ACC insensitive 1) 5'-3' exoribonuclease (XRN4)	DNA/RNA Metabolic Process
CHR14_JGVV36_31_T01	0.035847	-1.09	VIT_14s0036g01090	Unknown protein	Unknown Protein
CHR14_JGVV36_80_T01	0.045182	-1.24	VIT_14s0036g00520	L-allo-threonine aldolase	Cellular Amino Acids and Derivative Metabolic Process
CHR14_JGVV36_82_T01	0.042531	-1.21	VIT_14s0036g00500	Cell division cycle 5	DNA/RNA Metabolic Process
CHR14_JGVV36_96_T01	0.023512	-1.32	VIT_14s0036g00300	transformation/transcription domain-associated protein	Carbohydrate Metabolic Process
CHR14_JGVV6_137_T01	0.010528	1.03	VIT_14s0006g02310	No hit	No Hit
CHR14_JGVV6_212_T01	0.032827	1.01	VIT_14s0006g03220	Unknown protein	Unknown Protein
CHR14_JGVV6_62_T01	0.038217	-1.82	VIT_14s0006g01170	ATP-dependent RNA helicase A	DNA/RNA Metabolic Process
CHR14_JGVV60_227_T01	0.001533	1.43	VIT_14s0060g00280	RARE-cold-inducible 2B	Transport
CHR14_JGVV66_153_T01	0.03292	-1.09	VIT_14s0066g01670	Alpha-dioxygenase	Lipid Metabolic Process
CHR14_JGVV66_46_T01	0.044231	-1.25	VIT_14s0066g00500	Nuclear pore complex protein Nup210	DNA/RNA Metabolic Process
CHR14_JGVV68_102_T01	0.001255	-1.38	VIT_14s0068g01070	SUVH4 (SU(VAR)3-9 homolog 4)	Cellular Amino Acids and Derivative Metabolic Process
CHR14_JGVV68_18_T01	0.00055	-1.18	VIT_14s0068g00210	ABC Transporter (VvMDR16 - VvABCB16)	Transport
CHR14_JGVV81_20_T01	0.001992	1.85	VIT_14s0081g00600	C-myc binding protein	Cellular Process
CHR14_JGVV83_22_T01	0.013318	1.32	VIT_14s0083g00250	No hit	No Hit
CHR14_PDVV30_114_T01	0.009206	1.35	VIT_14s0030g01000	No hit	No Hit
CHR15_GSVIVT00019170001_T01	0.025669	-1.02	VIT_15s0024g01980	No hit	No Hit
CHR15_GSVIVT00026921001_T01	0.037291	-1.46	VIT_15s0046g02630	No hit	No Hit
CHR15_JGVV21_196_T01	0.007591	1.69	VIT_15s0021g00550	No hit	No Hit
CHR15_JGVV21_22_T01	0.036029	-1.45	VIT_15s0021g02580	CCR4-NOT transcription complex, subunit 1	DNA/RNA Metabolic Process
CHR15_JGVV21_73_T01	0.009095	1.06	VIT_15s0021g02000	No hit	No Hit
CHR15_JGVV21_97_T01	0.006972	-1.41	VIT_15s0021g01710	No hit	No Hit
CHR15_JGVV45_18_T01	0.007438	-1.01	VIT_15s0045g00240	Auxilin	Transport
CHR15_JGVV45_19_T01	0.004776	-1.25	VIT_15s0045g00250	Auxilin	Transport
CHR15_JGVV45_56_T01	0.028574	1.20	VIT_15s0045g00730	No hit	No Hit
CHR15_JGVV46_1_T01	0.022404	1.08	VIT_15s0046g03770	Anaphase-promoting complex component APC11	Cellular Homeostasis
CHR15_JGVV46_205_T01	0.020428	1.10	VIT_15s0046g01470	Unknown protein	Unknown Protein
CHR15_JGVV46_39_T01	0.009063	-1.10	VIT_15s0046g03340	Acetyl co-enzyme A carboxylase carboxyltransferase alpha subunit	Lipid Metabolic Process
CHR15_JGVV46_85_T01	0.011139	-1.03	VIT_15s0046g02810	R protein PRF disease resistance protein	Response to Stress
CHR15_JGVV48_125_T01	0.000859	-1.28	VIT_15s0048g01690	CYP86A1	Cellular Process
CHR15_JGVV48_126_T01	0.002234	-1.35	VIT_15s0048g01680	CYP704G7	Cellular Process
CHR15_JGVV48_208_T01	0.020002	-1.06	VIT_15s0048g00810	Pentatricopeptide (PPR) repeat-containing protein	Unknown Protein
CHR15_JGVV48_256_T01	0.046478	-1.20	VIT_15s0048g00290	No hit	No Hit
CHR15_PDVV46_1_T01	0.009189	1.12	VIT_15s0046g03780	No hit	No Hit
CHR15_PDVV48_278_T01	0.016953	1.04	VIT_15s0048g00110	No hit	No Hit
CHR16_GSVIVT00018430001_T01	0.001992	-1.04	VIT_16s0022g02540	No hit	No Hit
CHR16_GSVIVT00018690001_T01	0.007683	-1.35	VIT_16s0022g00270	Receptor Like Protein 52	Signal Transduction
CHR16_GSVIVT00028783001_T01	0.042016	-1.15	VIT_16s0050g01930	EIX receptor 2	Response to Stress
CHR16_JGVV100_57_T01	0.003975	1.22	VIT_16s0100g00700	TFL1 (Terminal flower 1), VvFLT1C	Developmental Process
CHR16_JGVV115_30_T01	0.005479	-1.18	VIT_16s0115g00460	Auxilin	Transport
CHR16_JGVV22_28_T01	0.038295	1.21	VIT_16s0022g02200	Subtilase	Cellular Homeostasis
CHR16_JGVV39_194_T01	0.041242	1.02	VIT_16s0039g02910	Germin-like protein 3 [Vitis vinifera]	Cellular Process
CHR16_JGVV39_4_T01	0.038154	-1.25	VIT_16s0039g00080	Unknown protein	Unknown Protein
CHR16_JGVV50_132_T01	0.023796	1.85	VIT_16s0050g01300	C2 domain-containing protein	Signal Transduction
CHR16_JGVV50_192_T01	0.014222	1.09	VIT_16s0050g00660	Adaptor-related protein complex 1, sigma 2	Transport
CHR16_JGVV50_64_T01	0.013605	-1.13	VIT_16s0050g02110	Timeless ATIM	Developmental Process
CHR16_JGVV50_76_T01	0.021499	-1.49	VIT_16s0050g01960	Curculin (mannose-binding) lectin	No Hit
CHR16_JGVV50_94_T01	0.045948	1.43	VIT_16s0050g01740	Serine-threonine protein kinase, plant-type	No Hit
CHR16_PDVV13_118_T01	0.002178	-1.25	VIT_16s0013g01340	Aminopeptidase N	Secondary Metabolic Process
CHR17_GSVIVT00008357001_T01	0.007497	-1.20	VIT_17s0000g03080	R protein MLA10	Response to Stress
CHR17_JGVV0_118_T01	0.001351	1.27	VIT_17s0000g09050	No hit	No Hit
CHR17_JGVV0_183_T01	0.028114	-1.13	VIT_17s0000g08350	Ataxia-telangiectasia mutated protein (Atm)	Cellular Process
CHR17_JGVV0_423_T01	0.049427	1.08	VIT_17s0000g05610	Isopiperitenol dehydrogenase	Secondary Metabolic Process
CHR17_JGVV0_576_T01	0.010163	1.24	VIT_17s0000g03960	Fw2.2 ORFX	Cellular Process
CHR17_JGVV0_635_T01	0.009128	1.29	VIT_17s0000g03280	Alcohol dehydrogenase 7	Carbohydrate Metabolic Process
CHR17_JGVV0_803_T01	0.007435	1.35	VIT_17s0000g01370	Cytidine/deoxycytidylate deaminase	DNA/RNA Metabolic Process
CHR17_JGVV0_854_T01	0.024668	1.01	VIT_17s0000g00720	DNA-binding protein	No Hit
CHR17_RANDOM_GSVIVT00000371001_T01	0.030179	-1.15	VIT_17s0000g00420	No hit	No Hit
CHR17_RANDOM_JGVV133_5_T01	0.014112	-1.18	VIT_17s0000g00450	PI-3-kinase-related kinase SMG-1	DNA/RNA Metabolic Process
CHR18_GSVIVT00009047001_T01	0.017412	-1.25	VIT_18s0001g05870	WPP domain-associated protein	DNA/RNA Metabolic Process
CHR18_GSVIVT00009756001_T01	0.005483	-1.09	VIT_18s0001g12920	No hit	No Hit
CHR18_GSVIVT00034888001_T01	0.028254	-1.28	VIT_18s0076g00270	No hit	No Hit
CHR18_JGVV1_1095_T01	0.016752	-1.02	VIT_18s0001g14580	Kinesin family member 18/19	Cellular Process
CHR18_JGVV1_1203_T01	0.007532	-1.07	VIT_18s0001g15800	Protein kinase Xa21	Signal Transduction
CHR18_JGVV1_331_T01	0.010538	-1.01	VIT_18s0001g05990	UDP-glycosyltransferase 85A1	Carbohydrate Metabolic Process
CHR18_JGVV1_358_T01	0.015781	1.12	VIT_18s0001g06410	Ribosomal protein 60S	DNA/RNA Metabolic Process
CHR18_JGVV1_722_T01	0.031484	-1.20	VIT_18s0001g10570	No hit	No Hit
CHR18_JGVV1_730_T01	0.007376	-1.22	VIT_18s0001g10650	ABC transporter g family pleiotropic drug resistance 12 PDR12	Transport
CHR18_JGVV1_731_T01	0.002827	-1.89	VIT_18s0001g10660	Methionyl-tRNA synthetase	Cellular Amino Acids and Derivative Metabolic Process
CHR18_JGVV1_809_T01	0.016242	-1.51	VIT_18s0001g11490	CYP82C1p	Cellular Process
CHR18_JGVV1_812_T01	0.011082	-1.20	VIT_18s0001g11540	CYPLXXXII	Cellular Process
CHR18_JGVV1_813_T01	0.018624	-1.20	VIT_18s0001g11560	CyP82A3	Cellular Process
CHR18_JGVV1_88_T01	0.032969	-1.03	VIT_18s0001g01310	Wall-associated receptor kinase 5	Signal Transduction
CHR18_JGVV1_975_T01	0.00045	1.37	VIT_18s0001g13300	Unknown	Unknown Protein
CHR18_JGVV117_16_T01	0.008178	1.18	VIT_18s0117g00390	far-red impaired responsive family protein	Transcription Factor Activity
CHR18_JGVV41_150_T01	0.038389	-1.11	VIT_18s0041g00640	Proton-dependent oligopeptide transport (POT) family protein	Transport
CHR18_JGVV41_164_T01	0.005251	-1.33	VIT_18s0041g00480	Proton-dependent oligopeptide transport (POT) family protein	Transport
CHR18_JGVV75_64_T01	0.01317	-1.33	VIT_18s0075g00840	Aminopeptidase	Cellular Homeostasis
CHR18_RANDOM_JGVV152_15_T01	0.01399	-1.32	VIT_18s0001g01010	Laccase	Secondary Metabolic Process
CHR18_RANDOM_JGVV170_16_T01	0.026232	-1.70	VIT_18s0001g03400	Nematode resistance-like protein	Response to Stress
CHR18_RANDOM_JGVV82_19_T01	0.002701	-1.08	VIT_18s0001g03900	R protein L6	Response to Stress
CHR18_RANDOM_JGVV82_63_T01	0.047152	-1.08	VIT_18s0001g05070	No hit	No Hit
CHR19_GSVIVT00014133001_T01	0.017434	-1.08	VIT_19s0014g00670	LRR receptor-like serine/threonine-protein kinase	Signal Transduction
CHR19_GSVIVT00014187001_T01	0.00283	1.20	VIT_19s0014g01200	No hit	No Hit
CHR19_GSVIVT00014503001_T01	0.000798	-1.13	VIT_19s0014g04300	S-locus protein kinase	Signal Transduction
CHR19_GSVIVT00014745001_T01	0.010538	1.17	VIT_19s0015g01080	No hit	No Hit
CHR19_GSVIVT00020312001_T01	0.002711	-1.34	VIT_19s0027g01410	No hit	No Hit
CHR19_GSVIVT00020465001_T01	0.013386	1.21	VIT_19s0027g00320	Unknown	Unknown Protein
CHR19_JGVV14_298_T01	0.04507	-1.06	VIT_19s0014g03350	Peptidyl-prolyl cis-trans isomerase TLP38, chloroplast	Cellular Homeostasis
CHR19_JGVV14_308_T01	0.00062	1.50	VIT_19s0014g03450	Unknown	Unknown Protein
CHR19_JGVV14_311_T01	0.001294	1.40	VIT_19s0014g03480	Unknown protein	Unknown Protein
CHR19_JGVV14_337_T01	0.001517	1.49	VIT_19s0014g03770	Retrotransposon	DNA/RNA Metabolic Process
CHR19_JGVV14_381_T01	0.039589	-1.02	VIT_19s0014g04290	S-locus protein kinase	Signal Transduction
CHR19_JGVV14_408_T01	0.00232	-1.03	VIT_19s0014g04620	S-locus receptor kinase	Signal Transduction
CHR19_JGVV14_60_T01	0.040431	-1.03	VIT_19s0014g00700	Leucine-rich repeat protein kinase	Signal Transduction
CHR19_JGVV27_103_T01	0.009063	-1.12	VIT_19s0027g00330	No hit	No Hit
CHR19_JGVV27_40_T01	0.00168	-1.78	VIT_19s0027g01400	R protein PRF disease resistance protein	Response to Stress
CHR19_JGVV27_44_T01	0.011629	-1.59	VIT_19s0027g01350	R protein MLA10	Response to Stress
CHR19_JGVV27_54_T01	0.000186	-1.46	VIT_19s0027g01170	R protein MLA10	Response to Stress
CHR19_JGVV85_93_T01	0.005099	-1.44	VIT_19s0085g00140	Abhydrolase domain-containing protein	Cellular Homeostasis
CHR19_JGVV90_153_T01	0.008156	1.14	VIT_19s0090g01670	Receptor-like kinase 902	Signal Transduction
CHR19_JGVV90_30_T01	0.00256	-1.41	VIT_19s0090g00320	No hit	No Hit
CHR19_JGVV90_78_T01	0.043867	-1.15	VIT_19s0090g00880	Unknown	No Hit
CHR19_JGVV93_24_T01	0.01035	1.09	VIT_19s0093g00350	Glutathione S-transferase 25 GSTU25	Secondary Metabolic Process
CHR19_PDVV15_240_T01	0.007896	-1.01	VIT_19s0015g02840	PI-3-kinase-related kinase SMG-1	DNA/RNA Metabolic Process
CHR2_JGVV12_203_T01	0.045065	1.13	VIT_02s0012g00610	Allyl alcohol dehydrogenase	Cellular Process
CHR2_JGVV12_31_T01	0.029329	-1.96	VIT_02s0012g02760	Methionyl-tRNA synthetase	Cellular Amino Acids and Derivative Metabolic Process
CHR2_JGVV25_104_T01	0.041471	-1.22	VIT_02s0025g01130	Phytochrome A supressor spa1 (SPA1)	Developmental Process
CHR2_JGVV25_17_T01	0.041148	-1.34	VIT_02s0025g00190	No hit	No Hit
CHR2_JGVV25_170_T01	0.01317	-1.16	VIT_02s0025g01830	Subtilisin-like protease	Cellular Homeostasis
CHR2_JGVV25_251_T01	0.034706	1.09	VIT_02s0025g02720	Unknown protein	Unknown Protein
CHR2_JGVV25_294_T01	0.045182	1.08	VIT_02s0025g03190	2-oxoglutarate-dependent dioxygenase	Carbohydrate Metabolic Process
CHR2_JGVV25_302_T01	0.005099	-1.08	VIT_02s0025g03270	Aminopeptidase N	Cellular Amino Acids and Derivative Metabolic Process
CHR2_JGVV87_89_T01	0.047099	-1.27	VIT_02s0087g00060	Alpha-glucosidase	Carbohydrate Metabolic Process
CHR2_PDVV12_8_T01	0.008273	1.14	VIT_02s0012g03180	Unknown	Unknown Protein
CHR3_JGVV167_6_T01	0.020695	1.18	VIT_03s0167g00070	putative MADS-box Short Vegetal Phase 5 (VviSVP5)	Transcription Factor Activity
CHR3_JGVV17_134_T01	0.004306	1.16	VIT_03s0017g02240	Glucan endo-1,3-beta-glucosidase precursor	Carbohydrate Metabolic Process
CHR3_JGVV17_145_T01	0.03119	-1.51	VIT_03s0017g02390	SAR1 (suppressor of auxin resistance1) ( Nup160)	DNA/RNA Metabolic Process
CHR3_JGVV17_37_T01	0.003534	-1.39	VIT_03s0017g00670	Zinc finger (C3HC4-type ring finger)	Transcription Factor Activity
CHR3_JGVV17_49_T01	0.043773	1.14	VIT_03s0017g00920	R protein PRF disease resistance protein	Response to Stress
CHR3_JGVV17_91_T01	0.004918	1.07	VIT_03s0017g01500	N-6 Adenine-specific DNA methylase	Cellular Amino Acids and Derivative Metabolic Process
CHR3_JGVV38_142_T01	0.011661	-1.18	VIT_03s0038g03280	Unknown	Unknown Protein
CHR3_JGVV38_153_T01	0.004813	-1.11	VIT_03s0038g03170	Dimethylaniline monooxygenase (N-oxide forming) 2	Secondary Metabolic Process
CHR3_JGVV38_155_T01	0.007497	-1.18	VIT_03s0038g03150	Dimethylaniline monooxygenase (N-oxide forming) 2	Secondary Metabolic Process
CHR3_JGVV38_194_T01	0.035285	-1.11	VIT_03s0038g02730	Mutator-like transposase	Cellular Process
CHR3_JGVV38_196_T01	0.035922	-2.48	VIT_03s0038g02710	No hit	No Hit
CHR3_JGVV38_288_T01	0.005483	-1.53	VIT_03s0038g01750	Disease resistance RPP8 2	Response to Stress
CHR3_JGVV38_296_T01	0.009917	-1.07	VIT_03s0038g01610	R protein PRF disease resistance protein	Response to Stress
CHR3_JGVV38_401_T01	0.00153	1.42	VIT_03s0038g00190	Tubulin beta-8	Cellular Process
CHR3_JGVV63_148_T01	0.034793	1.33	VIT_03s0063g01590	CYP82C4	Secondary Metabolic Process
CHR3_JGVV91_12_T01	0.045109	-1.00	VIT_03s0091g01140	Meprin and TRAF homology domain-containing protein	Cellular Homeostasis
CHR3_JGVV91_3_T01	0.015027	1.06	VIT_03s0091g01270	sinapoylglucose-choline O-sinapoyltransferase	Secondary Metabolic Process
CHR3_JGVV91_81_T01	0.002529	1.23	VIT_03s0091g00390	Snakin-1	Response to Hormone Stimulus
CHR3_PDVV180_15_T01	0.024907	1.04	VIT_03s0180g00190	No hit	No Hit
CHR4_JGVV23_107_T01	0.022199	1.03	VIT_04s0023g02800	Glutaredoxin	Cellular Homeostasis
CHR4_JGVV23_130_T01	0.01035	-1.03	VIT_04s0023g02530	Non-intrinsic ABC protein 12	Transport
CHR4_JGVV23_196_T01	0.005779	1.01	VIT_04s0023g01820	ADP-ribosylation factor	Signal Transduction
CHR4_JGVV23_33_T01	0.000817	1.54	VIT_04s0023g03590	Unknown	No Hit
CHR4_JGVV43_7_T01	0.010538	-1.43	VIT_04s0043g00080	Unknown	Unknown Protein
CHR4_JGVV44_96_T01	0.004098	1.15	VIT_04s0044g01010	Pectinesterase family	Cell Wall Metabolism
CHR4_JGVV79_13_T01	0.017448	-1.06	VIT_04s0079g00160	Auxin response factor 8	Response to Hormone Stimulus
CHR4_JGVV8_300_T01	0.001164	1.24	VIT_04s0008g03200	Lachrymatory factor synthase	Carbohydrate Metabolic Process
CHR4_JGVV8_32_T01	0.021901	-1.28	VIT_04s0008g00420	Clavata1 receptor kinase (CLV1)	Signal Transduction
CHR4_JGVV8_388_T01	0.005815	1.07	VIT_04s0008g04160	Dehydration-responsive protein (RD22)	Response to Stress
CHR4_JGVV8_449_T01	0.026065	-1.49	VIT_04s0008g04830	ABC Transporter (VvPDR31 - VvABCG61)	Transport
CHR4_JGVV8_559_T01	0.035214	1.04	VIT_04s0008g06000	ERF/AP2 Gene Family (VvERF045)	Response to Hormone Stimulus
CHR4_JGVV8_600_T01	0.034218	-1.95	VIT_04s0008g06460	Beta-glucuronidase	Carbohydrate Metabolic Process
CHR4_RANDOM_JGVV501_2_T01	0.005483	-1.76	VIT_04s0008g00120	Chitinase precursor	Carbohydrate Metabolic Process
CHR5_JGVV102_5_T01	0.012821	-1.31	VIT_05s0102g00070	Unknown protein	Unknown Protein
CHR5_JGVV102_55_T01	0.026596	1.22	VIT_05s0102g00620	No hit	No Hit
CHR5_JGVV102_84_T01	0.005203	1.00	VIT_05s0102g00930	Glucosyltransferase-11	Carbohydrate Metabolic Process
CHR5_JGVV136_19_T01	0.028114	1.17	VIT_05s0136g00320	Unknown protein	Unknown Protein
CHR5_JGVV20_10_T01	0.019573	-1.04	VIT_05s0020g00120	Zinc knuckle	Response to Stress
CHR5_JGVV20_167_T01	0.043862	1.16	VIT_05s0020g01820	Integral membrane family protein UPF0497	Cellular Process
CHR5_JGVV20_194_T01	0.000862	1.01	VIT_05s0020g02090	Unknown	Unknown Protein
CHR5_JGVV20_20_T01	0.007022	-1.38	VIT_05s0020g00250	Zinc knuckle	Response to Stress
CHR5_JGVV20_237_T01	0.002529	1.06	VIT_05s0020g02540	Endo-1,3;1,4-beta-D-glucanase precursor	Cell Wall Metabolism
CHR5_JGVV20_48_T01	0.002529	1.06	VIT_05s0020g00550	Unknown protein	Unknown Protein
CHR5_JGVV20_88_T01	0.008194	1.19	VIT_05s0020g00960	No hit	No Hit
CHR5_JGVV49_52_T01	0.037334	1.00	VIT_05s0049g00570	Unknown	No Hit
CHR5_JGVV62_70_T01	0.016076	-1.06	VIT_05s0062g00900	Alpha-glucan water dikinase isoform 3, Chloroplast	Carbohydrate Metabolic Process
CHR5_JGVV77_104_T01	0.020297	-1.16	VIT_05s0077g01310	Aldo-keto reductase	Carbohydrate Metabolic Process
CHR5_JGVV77_90_T01	0.000622	1.27	VIT_05s0077g01170	DNA-directed RNA polymerase II subunit I	DNA/RNA Metabolic Process
CHR5_PDVV20_85_T01	0.032827	-1.09	VIT_05s0020g00990	No hit	No Hit
CHR5_PDVV29_93_T01	0.02965	-1.33	VIT_05s0029g00280	DNA repair protein RAD50	DNA/RNA Metabolic Process
CHR6_GSVIVT00024566001_T01	0.032031	-1.46	VIT_06s0004g08030	Alanyl-tRNA synthetase	Cellular Amino Acids and Derivative Metabolic Process
CHR6_GSVIVT00036160001_T01	0.047136	-1.01	VIT_06s0080g00190	No hit	No Hit
CHR6_JGVV4_109_T01	0.011505	-1.23	VIT_06s0004g07330	No hit	No Hit
CHR6_JGVV4_548_T01	0.021578	1.13	VIT_06s0004g02570	Kiwellin Ripening-related protein grip22	Response to Stress
CHR6_JGVV4_73_T01	0.010538	-1.07	VIT_06s0004g07710	TRNA pseudouridine synthase	Secondary Metabolic Process
CHR6_JGVV4_79_T01	0.022797	-1.26	VIT_06s0004g07650	Taxadien-5-alpha-ol-O-acetyltransferase	Secondary Metabolic Process
CHR6_JGVV61_7_T01	0.014061	-1.01	VIT_06s0061g01550	No hit	No Hit
CHR6_JGVV9_272_T01	0.001518	-1.43	VIT_06s0009g00500	No hit	No Hit
CHR6_JGVV9_66_T01	0.008194	-1.21	VIT_06s0009g03050	flavonoid 3',5'-hydroxylase m (F3'5'Hm) [Vitis vinifera]	Secondary Metabolic Process
CHR7_JGVV104_110_T01	0.017561	1.03	VIT_07s0104g00650	No hit	No Hit
CHR7_JGVV129_55_T01	0.014876	-1.22	VIT_07s0129g00570	Transducin family protein / WD-40 repeat	Cellular Process
CHR7_JGVV129_86_T01	0.001573	-1.47	VIT_07s0129g00890	Protein kinase	Signal Transduction
CHR7_JGVV129_89_T01	0.001835	-1.86	VIT_07s0129g00920	Receptor-like protein kinase	Signal Transduction
CHR7_JGVV151_47_T01	0.031384	-1.28	VIT_07s0151g00370	Kinase interacting	Signal Transduction
CHR7_JGVV151_52_T01	0.024744	-1.17	VIT_07s0151g00290	Unknown protein	Unknown Protein
CHR7_JGVV31_123_T01	0.028504	-1.43	VIT_07s0031g01380	ferulate 5-hydroxylase	Secondary Metabolic Process
CHR7_JGVV31_273_T01	0.021595	-1.44	VIT_07s0031g03040	Calmodulin-binding protein	Signal Transduction
CHR7_JGVV5_328_T01	0.038762	-1.37	VIT_07s0005g03450	Structural maintenance of chromosomes (SMC1)	Cellular Process
CHR7_JGVV5_53_T01	0.031844	-1.18	VIT_07s0005g00550	Ribosomal protein S12 (RPS12C) 40S	DNA/RNA Metabolic Process
CHR7_JGVV5_541_T01	0.039699	1.08	VIT_07s0005g06110	Pore-forming toxin-like protein Hfr-2	Transport
CHR7_JGVV5_551_T01	0.008428	-1.16	VIT_07s0005g06240	R protein MLA10	Response to Stress
CHR7_JGVV95_38_T01	0.001764	-1.36	VIT_07s0095g00570	RNA recognition motif (RRM)-containing protein	DNA/RNA Metabolic Process
CHR7_RANDOM_JGVV161_18_T01	0.038167	-1.18	VIT_07s0104g00030	No hit	No Hit
CHR7_RANDOM_JGVV161_19_T01	0.004508	-1.06	VIT_07s0104g00070	No hit	No Hit
CHR8_GSVIVT00029930001_T01	0.02943	-1.29	VIT_08s0056g01090	5'-3' exoribonuclease 2	DNA/RNA Metabolic Process
CHR8_GSVIVT00033640001_T01	0.000466	1.66	VIT_08s0007g05110	No hit	No Hit
CHR8_JGVV32_48_T01	0.001357	-1.24	VIT_08s0032g00610	No hit	No Hit
CHR8_JGVV40_258_T01	0.001296	-1.20	VIT_08s0040g00610	GTB1 (global transcription factor group B1)	Transcription Factor Activity
CHR8_JGVV56_139_T01	0.047136	1.06	VIT_08s0056g01590	Ankyrin	Cellular Process
CHR8_JGVV56_8_T01	0.012257	-1.35	VIT_08s0056g00090	Met-10+ like family protein	No Hit
CHR8_JGVV56_91_T01	0.002387	1.10	VIT_08s0056g01080	MATE efflux family protein	Transport
CHR8_JGVV7_278_T01	0.032235	1.04	VIT_08s0007g06060	Beta 1-3 glucanase	Cell Wall Metabolism
CHR8_JGVV7_283_T01	0.007324	1.75	VIT_08s0007g06000	Glucan endo-1,3-beta-glucosidase GII precursor	Carbohydrate Metabolic Process
CHR8_JGVV7_332_T01	0.013819	-1.05	VIT_08s0007g05490	Pyruvate kinase	Carbohydrate Metabolic Process
CHR8_JGVV7_357_T01	0.001213	1.21	VIT_08s0007g05230	Unknown protein	Unknown Protein
CHR8_JGVV7_501_T01	0.01856	1.10	VIT_08s0007g03710	ABC Transporter (VvPDR23 - VvABCG53)	Transport
CHR8_JGVV7_526_T01	0.020642	1.87	VIT_08s0007g03450	TFL1B protein [Vitis vinifera], VvTFL1B	Developmental Process
CHR8_JGVV7_546_T01	0.011082	1.00	VIT_08s0007g03250	Unknown protein	Unknown Protein
CHR8_JGVV7_750_T01	0.011965	-1.11	VIT_08s0007g01050	Aldo-keto reductase	Carbohydrate Metabolic Process
CHR8_JGVV7_817_T01	0.04277	1.33	VIT_08s0007g00350	Import inner membrane translocase subunit Tim9, Mitochondrial	Transport
CHR8_JGVV7_95_T01	0.024668	1.46	VIT_08s0007g08030	No hit	No Hit
CHR8_PDVV32_13_T01	0.018339	1.02	VIT_08s0032g00120	Light repressible receptor protein kinase	No Hit
CHR9_GSVIVT00017138001_T01	0.01061	1.03	VIT_09s0002g04920	No hit	No Hit
CHR9_GSVIVT00017162001_T01	0.038762	1.17	VIT_09s0002g05190	No hit	No Hit
CHR9_JGVV2_255_T01	0.006661	-2.41	VIT_09s0002g02790	Light repressible receptor protein kinase	No Hit
CHR9_JGVV2_292_T01	0.009202	1.51	VIT_09s0002g03220	Acid phosphatase	Secondary Metabolic Process
CHR9_JGVV2_323_T01	0.011883	-1.92	VIT_09s0002g03550	ABC Transporter (VvPDR3 - VvABCG33)	Transport
CHR9_JGVV2_484_T01	0.00715	-1.43	VIT_09s0002g05380	ABC transporter g family pleiotropic drug resistance 12 PDR12	Transport
CHR9_JGVV2_492_T01	0.029768	-1.57	VIT_09s0002g05470	ABC transporter g family pleiotropic drug resistance 12 PDR12	Transport
CHR9_JGVV2_531_T01	0.029516	-1.11	VIT_09s0002g05880	transformation/transcription domain-associated protein	Carbohydrate Metabolic Process
CHR9_JGVV2_534_T01	0.001353	-1.18	VIT_09s0002g05920	R protein MLA10	Response to Stress
CHR9_JGVV2_571_T01	0.02918	1.12	VIT_09s0002g06380	Polygalacturonase GH28	Cell Wall Metabolism
CHR9_JGVV2_647_T01	0.00364	1.23	VIT_09s0002g07220	Unknown	Unknown Protein
CHR9_JGVV54_78_T01	0.021141	-1.12	VIT_09s0054g00940	Pentatricopeptide (PPR) repeat-containing protein	Unknown Protein
CHR9_JGVV54_95_T01	0.010393	-1.07	VIT_09s0054g00760	TRNA-splicing endonuclease positive effector SEN1	DNA/RNA Metabolic Process
CHR9_PDVV18_83_T01	0.007546	-1.54	VIT_09s0018g00900	ABC transporter g family pleiotropic drug resistance 12 PDR12	Transport
CHR9_RANDOM_JGVV162_2_T01	0.046576	-1.05	VIT_09s0002g00110	EMB2734 (embryo defective 2734) lyase	Developmental Process
CHRUN_GSVIVT00001765001_T01	0.017418	-1.01	VIT_00s0169g00100	No hit	No Hit
CHRUN_GSVIVT00004520001_T01	0.011883	-1.03	VIT_00s1405g00020	WD40	Cellular Process
CHRUN_GSVIVT00005820001_T01	0.023632	-1.05	VIT_00s0299g00090	No hit	No Hit
CHRUN_GSVIVT00007212001_T01	0.022406	1.07	VIT_00s0508g00010	No hit	No Hit
CHRUN_JGVV1190_1_T01	0.016182	-1.09	VIT_00s1190g00010	Protein kinase	Signal Transduction
CHRUN_JGVV120_19_T01	0.016265	-1.35	VIT_00s0120g00290	Aminopeptidase	Cellular Homeostasis
CHRUN_JGVV1211_1_T01	0.009345	-1.39	VIT_00s1211g00010	HEAT repeat-containing protein	Transport
CHRUN_JGVV1212_2_T01	0.016733	-1.33	VIT_00s1212g00020	Laccase	Secondary Metabolic Process
CHRUN_JGVV1618_1_T01	0.048499	-1.03	VIT_00s1618g00010	Enhancer of mRNA-decapping protein 4	DNA/RNA Metabolic Process
CHRUN_JGVV169_4_T01	0.001208	-1.31	VIT_00s0169g00040	CTV.22	No Hit
CHRUN_JGVV169_8_T01	0.003534	-1.17	VIT_00s0169g00090	No hit	No Hit
CHRUN_JGVV179_34_T01	0.000841	1.20	VIT_00s0179g00370	ESCRT-I complex subunit TSG101	Transport
CHRUN_JGVV1871_1_T01	0.00588	1.04	VIT_00s1871g00010	Ankyrin repeat protein	Cellular Process
CHRUN_JGVV188_15_T01	0.006798	-1.31	VIT_00s0188g00190	Auxilin	Transport
CHRUN_JGVV218_17_T01	0.006229	-1.02	VIT_00s0218g00170	UDP-rhamnose/rhamnosyltransferase	Secondary Metabolic Process
CHRUN_JGVV218_6_T01	0.016884	-1.14	VIT_00s0218g00060	Methylmalonate semi-aldehyde dehydrogenase	Cellular Amino Acids and Derivative Metabolic Process
CHRUN_JGVV2207_1_T01	0.011532	-1.28	VIT_00s2207g00010	UDP-N-acetylglucosamine pyrophosphorylase	Carbohydrate Metabolic Process
CHRUN_JGVV230_2_T01	0.005483	-1.39	VIT_00s0230g00050	Heat shock protein binding	Transport
CHRUN_JGVV2438_1_T01	0.046001	-1.14	VIT_00s2438g00010	Unknown	Unknown Protein
CHRUN_JGVV276_5_T01	0.008822	-1.23	VIT_00s0276g00060	CC-NBS-LRR class	Response to Stress
CHRUN_JGVV279_1_T01	0.004361	1.28	VIT_00s0279g00010	Unknown	Unknown Protein
CHRUN_JGVV279_3_T01	0.003029	-1.11	VIT_00s0279g00030	Heat shock protein binding	Transport
CHRUN_JGVV279_4_T01	0.004861	-1.36	VIT_00s0279g00040	Heat shock protein binding	Transport
CHRUN_JGVV279_5_T01	0.01539	-1.02	VIT_00s0279g00050	Heat shock protein binding	Transport
CHRUN_JGVV353_6_T01	0.046591	-1.16	VIT_00s0353g00060	ARK3 (Arabidopsis Receptor Kinase 3)	Signal Transduction
CHRUN_JGVV358_1_T01	0.01524	-1.30	VIT_00s0358g00010	No hit	No Hit
CHRUN_JGVV361_10_T01	0.023161	-1.53	VIT_00s0361g00100	Zinc-binding protein	No Hit
CHRUN_JGVV370_6_T01	0.000535	1.19	VIT_00s0370g00060	Epoxide hydrolase 2	Response to Stress
CHRUN_JGVV379_1_T01	0.046851	-1.25	VIT_00s0379g00010	Transducin family protein / WD-40 repeat	Cellular Process
CHRUN_JGVV388_7_T01	0.034281	-1.58	VIT_00s0388g00080	Tetratricopeptide helical	No Hit
CHRUN_JGVV410_1_T01	0.001081	1.38	VIT_00s0410g00020	No hit	No Hit
CHRUN_JGVV444_1_T01	0.030608	-1.17	VIT_00s0444g00010	Laccase	Secondary Metabolic Process
CHRUN_JGVV454_1_T01	0.006468	1.36	VIT_00s0454g00010	Subtilase	Cellular Homeostasis
CHRUN_JGVV526_1_T01	0.024668	-1.17	VIT_00s0526g00010	WD-40 repeat family protein / beige-related	Cellular Process
CHRUN_JGVV527_1_T01	0.016752	-2.03	VIT_00s0527g00010	Cig3	DNA/RNA Metabolic Process
CHRUN_JGVV592_2_T01	0.001724	-1.21	VIT_00s0592g00020	Pentatricopeptide (PPR) repeat-containing protein	Unknown Protein
CHRUN_JGVV704_2_T01	0.007564	1.04	VIT_00s0704g00020	5-alpha-taxadienol-10-beta-hydroxylase	Secondary Metabolic Process
CHRUN_JGVV731_1_T01	0.023324	-1.18	VIT_00s0731g00010	Laccase	Secondary Metabolic Process
CHRUN_JGVV851_2_T01	0.042368	-1.19	VIT_00s0851g00020	Unknown	Unknown Protein
CHRUN_JGVV862_1_T01	0.037307	-1.31	VIT_00s0862g00010	HEAT repeat-containing protein	Transport
CHRUN_JGVV862_2_T01	0.038736	-1.58	VIT_00s0862g00020	HEAT repeat-containing protein	Transport
CHRUN_JGVV865_1_T01	0.001353	1.29	VIT_00s0865g00020	Unknown protein	Unknown Protein
CHRUN_JGVV868_3_T01	0.008919	1.14	VIT_00s0868g00030	Unknown protein	Unknown Protein
CHRUN_JGVV901_1_T01	0.025837	1.18	VIT_00s0901g00010	Ankyrin repeat protein	Cellular Process
CHRUN_JGVV920_1_T01	0.025111	-2.02	VIT_00s0920g00010	HEAT repeat-containing protein	Transport
CHRUN_JGVV936_1_T01	0.011271	-1.14	VIT_00s0936g00010	Protein kinase	Signal Transduction
CHRUN_PDVV120_1_T01	0.021889	-1.09	VIT_00s0120g00010	Peroxisomal biogenesis factor 11 (PEX11C)	Response to Stress
CHRUN_PDVV188_10_T01	0.002211	-1.04	VIT_00s0188g00110	Glucose-inhibited division family A	No Hit
CHRUN_PDVV800_2_T01	0.028254	-1.01	VIT_00s0800g00020	No hit	No Hit

## Sheet: common_14d
Transcripts modulated in both comparisons (1103P +Mg vs SO4 +Mg; 14 days and 1103P -Mg vs SO4 -Mg; 14 days)
				1103P +Mg vs SO4 +Mg		1103P -Mg vs SO4 -Mg
Probe_ID	Unique ID	Functional annotation	Gene Ontology	adjusted p-value	Log2(ratio)	adjusted p-value	Log2(ratio)
CHR1_GSVIVT00020057001_T01	VIT_01s0026g01760	No hit	No Hit	0.003007	-1.76	0.043417	-1.01
CHR1_JGVV11_272_T01	VIT_01s0011g03880	Sterol-C5(6)-desaturase	Lipid Metabolic Process	0.001114	-1.03	0.000571	-1.12
CHR1_JGVV11_467_T01	VIT_01s0011g01770	No hit	No Hit	0.013955	-1.15	0.008194	-1.23
CHR1_JGVV146_20_T01	VIT_01s0146g00220	Glutaredoxin-like	Cellular Homeostasis	0.003099	-1.85	0.01405	-1.37
CHR1_JGVV150_23_T01	VIT_01s0150g00230	Pectinesterase family	Cell Wall Metabolism	0.004409	-1.82	0.016395	-1.39
CHR1_JGVV150_52_T01	VIT_01s0150g00540	Unknown protein	Unknown Protein	0.000698	-1.61	0.0003	-1.79
CHR1_JGVV26_246_T01	VIT_01s0026g00070	No hit	No Hit	0.005705	-1.39	0.003511	-1.46
CHR1_JGVV26_27_T01	VIT_01s0026g02480	CP12-2	Unknown Protein	0.00373	-1.47	0.007305	-1.28
CHR10_JGVV3_224_T01	VIT_10s0003g02460	SRG1 (senescence-related gene 1) oxidoreductase	Developmental Process	0.003826	-1.45	0.001764	-1.59
CHR10_JGVV3_225_T01	VIT_10s0003g02470	SRG1 (senescence-related gene 1) oxidoreductase	Developmental Process	0.000088	-1.88	0.000171	-1.72
CHR10_JGVV3_311_T01	VIT_10s0003g03430	No hit	No Hit	0.017712	1.45	0.016165	1.41
CHR10_JGVV3_378_T01	VIT_10s0003g04250	Glutathione S-transferase GSTU22	Secondary Metabolic Process	0.000008	-3.17	0.000025	-2.65
CHR10_JGVV3_44_T01	VIT_10s0003g00470	Trans-resveratrol di-O-methyltransferase - VvROMT	Secondary Metabolic Process	0.004113	-1.31	0.005203	-1.23
CHR10_RANDOM_JGVV168_4_T01	VIT_10s0116g00930	Root hair defective 3 GTP-binding (RHD3)	Signal Transduction	0.000746	1.29	0.001225	1.18
CHR11_GSVIVT00029290001_T01	VIT_11s0052g00270	R protein MLA10	Response to Stress	0.006865	-1.28	0.011353	-1.13
CHR11_GSVIVT00029294001_T01	VIT_11s0052g00230	Accelerated cell death 11 (ACD11)	Lipid Metabolic Process	0.004239	-1.55	0.004462	-1.50
CHR11_JGVV16_226_T01	VIT_11s0016g02610	Caffeoyl-CoA O-methyltransferase	Secondary Metabolic Process	0.003119	2.81	0.000841	3.38
CHR11_JGVV16_23_T01	VIT_11s0016g00430	Lipase GDSL 5	Lipid Metabolic Process	0.000087	-2.55	0.000229	-2.25
CHR11_JGVV65_34_T01	VIT_11s0065g00390	Tassel serine threonine kinase 1	Signal Transduction	0.018041	1.06	0.000604	1.81
CHR11_JGVV65_87_T01	VIT_11s0065g01050	No hit	No Hit	0.009028	-1.30	0.009081	-1.26
CHR11_PDVV16_148_T01	VIT_11s0016g01540	Ankyrin repeat family protein	Cellular Process	0.000029	3.41	0.000024	3.44
CHR11_PDVV52_10_T01	VIT_11s0052g01790	No hit	No Hit	0.000128	1.32	0.000375	1.15
CHR12_GSVIVT00022861001_T01	VIT_12s0034g02270	Cc-nbs-lrr resistance protein	Response to Stress	0.000746	-1.14	0.000104	-1.47
CHR12_GSVIVT00023081001_T01	VIT_12s0034g00170	No hit	No Hit	0.007705	-1.34	0.01555	-1.15
CHR12_GSVIVT00030020001_T01	VIT_12s0057g00350	Exopolygalacturonase	Cell Wall Metabolism	0.007122	-1.18	0.002803	-1.34
CHR12_GSVIVT00030021001_T01	VIT_12s0057g00360	No hit	No Hit	0.00712	-1.40	0.005439	-1.43
CHR12_JGVV28_1_T01	VIT_12s0028g04040	Ankyrin repeat	Cellular Process	0.004648	-1.66	0.0009	-2.10
CHR12_JGVV28_107_T01	VIT_12s0028g02890	O-methyltransferase	Cellular Process	0.02348	-1.11	0.014061	-1.19
CHR12_JGVV28_116_T01	VIT_12s0028g02800	Isoflavone methyltransferase/ Orcinol O-methyltransferase 1 oomt1	Secondary Metabolic Process	0.044801	-1.45	0.002818	-2.34
CHR12_JGVV28_2_T01	VIT_12s0028g04030	Ankyrin repeat	Cellular Process	0.003861	-1.40	0.002792	-1.43
CHR12_JGVV28_234_T01	VIT_12s0028g01560	Zinc finger (C3HC4-type ring finger)	Transcription Factor Activity	0.032289	1.35	0.005934	1.80
CHR12_JGVV28_5_T01	VIT_12s0028g04000	Ankyrin repeat	Cellular Process	0.000746	-1.46	0.002773	-1.17
CHR12_JGVV34_181_T01	VIT_12s0034g00270	R protein L6	Response to Stress	0.024872	-2.26	0.010205	-2.59
CHR12_JGVV34_23_T01	VIT_12s0034g02350	R protein disease resistance protein	Response to Stress	0.002454	-1.80	0.002147	-1.78
CHR12_JGVV35_161_T01	VIT_12s0035g00380	AAA-type ATPase	Transport	0.00028	-1.61	0.000034	-2.11
CHR12_JGVV35_163_T01	VIT_12s0035g00350	AAA-type ATPase	Transport	0.023595	-1.13	0.002338	-1.65
CHR12_JGVV35_25_T01	VIT_12s0035g02040	No hit	No Hit	0.043427	-1.18	0.037503	-1.16
CHR12_JGVV35_64_T01	VIT_12s0035g01640	DNA binding	DNA/RNA Metabolic Process	0.000007	3.50	0.000006	3.70
CHR12_JGVV59_10_T01	VIT_12s0059g00110	Ankyrin repeat	Cellular Process	0.000428	-1.73	0.000022	-2.53
CHR12_JGVV59_11_T01	VIT_12s0059g00120	Ankyrin repeat	Cellular Process	0.003099	1.66	0.002529	1.66
CHR12_JGVV59_12_T01	VIT_12s0059g00130	Ankyrin repeat	Cellular Process	0.001114	-1.43	0.002178	-1.27
CHR12_JGVV59_14_T01	VIT_12s0059g00150	Ankyrin repeat	Cellular Process	0.000117	-1.86	0.000264	-1.67
CHR12_JGVV59_4_T01	VIT_12s0059g00050	Ankyrin repeat	Cellular Process	0.000029	-2.57	0.000015	-2.84
CHR12_JGVV59_7_T01	VIT_12s0059g00080	Ankyrin repeat	Cellular Process	0.018465	-1.58	0.001296	-2.41
CHR12_JGVV59_8_T01	VIT_12s0059g00090	Ankyrin repeat	Cellular Process	0.003007	-1.13	0.002676	-1.12
CHR12_PDVV34_64_T01	VIT_12s0034g01730	No hit	No Hit	0.010564	1.04	0.007376	1.07
CHR12_PDVV35_157_T01	VIT_12s0035g00360	AAA-type ATPase	Transport	0.00223	-1.15	0.000599	-1.37
CHR13_GSVIVT00001390001_T01	VIT_13s0156g00490	No hit	No Hit	0.000635	-2.45	0.000176	-2.89
CHR13_JGVV101_37_T01	VIT_13s0101g00520	Unknown protein	Unknown Protein	0.00409	-1.30	0.001289	-1.52
CHR13_JGVV106_3_T01	VIT_13s0106g00030	Ankyrin repeat	Cellular Process	0.00004	4.04	0.0001	3.52
CHR13_JGVV106_4_T01	VIT_13s0106g00040	Ankyrin	Cellular Process	0.000029	3.43	0.000171	2.67
CHR13_JGVV106_5_T01	VIT_13s0106g00060	Ankyrin repeat	Cellular Process	0.001692	1.43	0.003537	1.23
CHR13_JGVV139_22_T01	VIT_13s0139g00230	R protein disease resistance protein	Response to Stress	0.00451	-1.11	0.005822	-1.03
CHR13_JGVV147_10_T01	VIT_13s0147g00140	RNase H	Cellular Process	0.002537	-1.50	0.007237	-1.22
CHR13_JGVV156_41_T01	VIT_13s0156g00470	No hit	No Hit	0.000265	1.57	0.000529	1.43
CHR13_JGVV19_286_T01	VIT_13s0019g02300	Wall-associated receptor kinase-like 20	Signal Transduction	0.011668	-1.56	0.001764	-2.09
CHR13_JGVV19_70_T01	VIT_13s0019g04570	GCN5 N-acetyltransferase (GNAT)	Transcription Factor Activity	0.000428	-2.38	0.000895	-2.13
CHR13_JGVV47_36_T01	VIT_13s0047g00800	No hit	No Hit	0.001359	-1.99	0.013845	-1.31
CHR13_JGVV47_87_T01	VIT_13s0047g00020	ZIF1 (zinc induced facilitator 1); carbohydrate transporter	Transport	0.000431	1.96	0.000917	1.75
CHR13_JGVV64_6_T01	VIT_13s0064g01830	R protein disease resistance protein	Response to Stress	0.004847	-1.26	0.004634	-1.23
CHR13_JGVV67_197_T01	VIT_13s0067g00830	R protein PRF disease resistance protein	Response to Stress	0.001677	1.58	0.001289	1.61
CHR13_JGVV67_201_T01	VIT_13s0067g00780	R protein PRF disease resistance protein	Response to Stress	0.004146	1.15	0.002434	1.22
CHR13_JGVV67_203_T01	VIT_13s0067g00760	R protein PRF disease resistance protein	Response to Stress	0.002236	1.32	0.002025	1.30
CHR13_JGVV67_205_T01	VIT_13s0067g00740	R protein PRF disease resistance protein	Response to Stress	0.000186	1.56	0.000125	1.63
CHR13_JGVV67_220_T01	VIT_13s0067g00440	Protein kinase Xa21	Signal Transduction	0.000213	-1.60	0.003401	-1.04
CHR13_JGVV67_73_T01	VIT_13s0067g02800	Cytochrome P450, family 79, subfamily B, polypeptide 2	Secondary Metabolic Process	0.01026	-1.63	0.01979	-1.39
CHR13_JGVV74_53_T01	VIT_13s0074g00690	ABC Transporter (VvPDR26 - VvABCG56)	Transport	0.004497	-1.27	0.002245	-1.38
CHR13_RANDOM_JGVV112_43_T01	VIT_13s0067g01310	R protein disease resistance protein	Response to Stress	0.000011	-2.30	0.000015	-2.23
CHR14_GSVIVT00021955001_T01	VIT_14s0030g00870	CC-NBS-LRR class	Response to Stress	0.00223	2.04	0.0144	1.43
CHR14_GSVIVT00031103001_T01	VIT_14s0060g02540	No hit	No Hit	0.000525	-1.92	0.00007	-2.49
CHR14_GSVIVT00031104001_T01	VIT_14s0060g02520	Unknown	Unknown Protein	0	-5.45	0	-5.67
CHR14_GSVIVT00036194001_T01	VIT_14s0081g00750	No hit	No Hit	0.000054	3.68	0.000148	3.24
CHR14_JGVV108_100_T01	VIT_14s0108g01080	myb domain protein 106	Transcription Factor Activity	0.008311	-1.08	0.00345	-1.23
CHR14_JGVV30_109_T01	VIT_14s0030g00970	Oxidoreductase, zinc-binding dehydrogenase family	No Hit	0.002962	1.50	0.002434	1.50
CHR14_JGVV30_114_T01	VIT_14s0030g00840	R protein disease resistance protein	Response to Stress	0.004847	1.62	0.01208	1.33
CHR14_JGVV30_172_T01	VIT_14s0030g00140	CC-NBS-LRR class	Response to Stress	0.000295	2.26	0.000535	2.09
CHR14_JGVV30_176_T01	VIT_14s0030g00040	Disease resistance protein (CC-NBS-LRR class)	Response to Stress	0.000054	2.23	0.000081	2.10
CHR14_JGVV30_177_T01	VIT_14s0030g00030	Glutathione synthetase, chloroplast precursor	Cellular Amino Acids and Derivative Metabolic Process	0.000029	1.83	0.000058	1.62
CHR14_JGVV6_134_T01	VIT_14s0006g02270	MATE efflux family protein	Transport	0.011527	-1.18	0.005225	-1.32
CHR14_JGVV6_138_T01	VIT_14s0006g02320	Nuclear transcription factor Y subunit C-4	Transcription Factor Activity	0.016554	-1.20	0.01208	-1.23
CHR14_JGVV6_185_T01	VIT_14s0006g02890	ATSYTE/NTMC2T3.2/NTMC2TYPE3.2/SYTE	Transport	0.002768	-1.10	0.001351	-1.20
CHR14_JGVV60_17_T01	VIT_14s0060g02550	Unknown	Unknown Protein	0.000844	-1.60	0.006972	-1.12
CHR14_JGVV66_235_T01	VIT_14s0066g02530	Fumarate reductase/succinate dehydrogenase flavoprotein	Carbohydrate Metabolic Process	0.026953	1.08	0.007376	1.33
CHR14_JGVV66_55_T01	VIT_14s0066g00620	Chitinase, class III	Carbohydrate Metabolic Process	0.000029	-2.73	0.000041	-2.54
CHR14_PDVV30_119_T01	VIT_14s0030g00920	Alcohol dehydrogenase	Carbohydrate Metabolic Process	0.002725	1.26	0.001182	1.40
CHR14_PDVV6_56_T01	VIT_14s0006g00660	No hit	No Hit	0.000095	-2.02	0.000022	-2.43
CHR14_PDVV81_7_T01	VIT_14s0081g00770	R protein disease resistance protein	Response to Stress	0.000746	1.78	0.000832	1.75
CHR15_GSVIVT00018351001_T01	VIT_15s0021g00840	Disease resistance family protein	Response to Stress	0.015302	-1.34	0.042658	-1.03
CHR15_GSVIVT00018412001_T01	VIT_15s0021g00150	Disease resistance protein RGA4	Response to Stress	0.002717	1.67	0.014221	1.20
CHR15_GSVIVT00019198001_T01	VIT_15s0024g01710	No hit	No Hit	0.002768	-1.74	0.032196	-1.07
CHR15_GSVIVT00026863001_T01	VIT_15s0046g03230	Disease resistance protein RGA4	Response to Stress	0.000046	-2.18	0.000017	-2.48
CHR15_GSVIVT00027415001_T01	VIT_15s0048g02800	Unknown	Unknown Protein	0.000715	2.15	0.001351	1.93
CHR15_JGVV107_18_T01	VIT_15s0107g00270	Mechanosensitive ion channel	Transport	0.000431	1.69	0.003333	1.23
CHR15_JGVV21_218_T01	VIT_15s0021g00270	Ent-kaurenoic acid oxidase	Secondary Metabolic Process	0.006007	-1.27	0.017263	-1.01
CHR15_JGVV24_11_T01	VIT_15s0024g01800	No hit	No Hit	0.002222	-2.35	0.004207	-2.05
CHR15_JGVV46_17_T01	VIT_15s0046g03590	(+)-neomenthol dehydrogenase	Secondary Metabolic Process	0.035284	1.10	0.002698	1.70
CHR15_JGVV48_49_T01	VIT_15s0048g02490	Catechol O-methyltransferase	Cellular Amino Acids and Derivative Metabolic Process	0.012299	-1.46	0.044846	-1.07
CHR15_JGVV48_51_T01	VIT_15s0048g02460	Quercetin 3-O-methyltransferase 1	Secondary Metabolic Process	0.000229	-2.08	0.001159	-1.65
CHR15_PDVV21_86_T01	VIT_15s0021g02030	Homoserine dehydrogenase	Cellular Amino Acids and Derivative Metabolic Process	0.018569	1.89	0.002515	2.59
CHR16_GSVIVT00038645001_T01	VIT_16s0098g00910	No hit	No Hit	0.003051	-2.09	0.000917	-2.45
CHR16_JGVV13_121_T01	VIT_16s0013g01890	UDP-arabinose 4-epimerase 3	DNA/RNA Metabolic Process	0.000011	1.94	0.000016	1.87
CHR16_JGVV13_38_T01	VIT_16s0013g00420	No hit	No Hit	0.040497	1.08	0.010191	1.38
CHR16_JGVV22_23_T01	VIT_16s0022g02250	basic helix-loop-helix (bHLH) family	Transcription Factor Activity	0.006987	1.51	0.015392	1.27
CHR16_JGVV39_114_T01	VIT_16s0039g01740	myb domain protein 93	Transcription Factor Activity	0.000935	-2.04	0.020778	-1.18
CHR16_JGVV39_117_T01	VIT_16s0039g01800	Phosphate-induced protein 1	Cellular Process	0.038662	-1.13	0.012201	-1.37
CHR16_JGVV39_92_T01	VIT_16s0039g01510	Calcium-dependent protein kinase-related	Signal Transduction	0.007983	1.62	0.001289	2.14
CHR16_JGVV50_205_T01	VIT_16s0050g00520	Tripeptidyl-peptidase 2	Cellular Homeostasis	0.00003	-2.77	0.000031	-2.71
CHR16_JGVV50_74_T01	VIT_16s0050g01980	EIX receptor 2	Response to Stress	0.019672	-1.57	0.001947	-2.28
CHR16_JGVV50_77_T01	VIT_16s0050g01950	Disease resistance family protein / LRR family	Response to Stress	0.011219	-1.39	0.009206	-1.40
CHR16_JGVV50_78_T01	VIT_16s0050g01920	Curculin (mannose-binding) lectin	No Hit	0.030237	-1.00	0.011423	-1.17
CHR16_JGVV50_82_T01	VIT_16s0050g01880	Receptor kinase homolog LRK10	Signal Transduction	0.02055	-1.04	0.002664	-1.44
CHR16_PDVV98_169_T01	VIT_16s0098g00090	Zinc finger (C3HC4-type ring finger)	Transcription Factor Activity	0.002722	1.66	0.0014	1.78
CHR17_GSVIVT00008326001_T01	VIT_17s0000g03350	Serine/threonine protein kinase	Signal Transduction	0.018113	-1.33	0.007546	-1.50
CHR17_JGVV0_709_T01	VIT_17s0000g02440	Integral membrane protein	Cellular Process	0.000224	-1.71	0.00016	-1.79
CHR17_JGVV53_67_T01	VIT_17s0053g00970	No hit	No Hit	0.001515	1.35	0.001004	1.40
CHR17_JGVV53_72_T01	VIT_17s0053g01050	Non-symbiotic hemoglobin class 1	Generation of Energy	0.003426	1.20	0.000467	1.60
CHR18_JGVV1_1023_T01	VIT_18s0001g13820	Cytochrome P450, family 83, subfamily B, polypeptide 1	Secondary Metabolic Process	0.00001	-3.19	0.000009	-3.27
CHR18_JGVV1_1024_T01	VIT_18s0001g13830	Cytochrome P450, family 83, subfamily B, polypeptide 1	Secondary Metabolic Process	0.002148	-1.61	0.001071	-1.73
CHR18_JGVV1_1026_T01	VIT_18s0001g13850	Cytochrome P450, family 83, subfamily B, polypeptide 1	Secondary Metabolic Process	0.002424	-1.70	0.004813	-1.48
CHR18_JGVV1_231_T01	VIT_18s0001g03880	Polcalcin	Response to Stress	0.01269	-1.14	0.010527	-1.14
CHR18_JGVV1_336_T01	VIT_18s0001g06060	UDP-glycosyltransferase 85A1	Carbohydrate Metabolic Process	0.019586	-1.09	0.007482	-1.26
CHR18_JGVV1_415_T01	VIT_18s0001g07270	R protein MLA10	Response to Stress	0.005254	-1.12	0.002515	-1.23
CHR18_JGVV1_651_T01	VIT_18s0001g09810	Serine-threonine protein kinase	Signal Transduction	0.006047	-1.40	0.009614	-1.25
CHR18_JGVV1_748_T01	VIT_18s0001g10830	Patatin	Cellular Process	0.000079	-1.73	0.000264	-1.47
CHR18_JGVV1_749_T01	VIT_18s0001g10850	Patatin	Cellular Process	0.00065	-1.24	0.000917	-1.16
CHR18_JGVV1_751_T01	VIT_18s0001g10870	Patatin	Cellular Process	0.000117	-1.43	0.000251	-1.29
CHR18_JGVV1_754_T01	VIT_18s0001g10900	Patatin	Cellular Process	0.000566	-1.50	0.000405	-1.56
CHR18_JGVV117_43_T01	VIT_18s0117g00040	No hit	No Hit	0.004847	1.57	0.000862	2.01
CHR18_JGVV117_44_T01	VIT_18s0117g00030	No hit	No Hit	0.000042	3.40	0.000022	3.67
CHR18_JGVV117_45_T01	VIT_18s0117g00020	R protein L6	Response to Stress	0.046532	-1.01	0.014061	-1.25
CHR18_JGVV122_85_T01	VIT_18s0122g00450	Sinapyl alcohol dehydrogenase	Secondary Metabolic Process	0.000845	2.17	0.001488	1.97
CHR18_JGVV41_117_T01	VIT_18s0041g01030	Non-symbiotic hemoglobin class 1	Generation of Energy	0.010323	1.55	0.003491	1.82
CHR18_JGVV41_13_T01	VIT_18s0041g02330	No hit	No Hit	0.000014	4.21	0.000017	4.09
CHR18_JGVV41_173_T01	VIT_18s0041g00390	Cysteine protease inhibitor	Cellular Homeostasis	0.017407	1.64	0.013981	1.65
CHR18_JGVV75_7_T01	VIT_18s0075g00090	Unknown	Unknown Protein	0.000265	2.00	0.000509	1.84
CHR18_JGVV89_63_T01	VIT_18s0089g00740	No hit	No Hit	0.003565	-1.39	0.003994	-1.32
CHR18_JGVV89_80_T01	VIT_18s0089g00550	TIR-NBS-TIR type disease resistance protein	Response to Stress	0.002384	1.60	0.001966	1.60
CHR18_JGVV89_81_T01	VIT_18s0089g00540	Ethylene overproducer 1 (ETO1)	Response to Hormone Stimulus	0.000225	-1.31	0.000674	-1.13
CHR18_RANDOM_JGVV152_6_T01	VIT_18s0001g00620	Homeodomain leucine zipper protein HB-15	Transcription Factor Activity	0.002722	1.38	0.004824	1.22
CHR18_RANDOM_JGVV170_12_T01	VIT_18s0001g03260	R protein L6	Response to Stress	0.000029	-2.47	0.000017	-2.63
CHR18_RANDOM_JGVV170_13_T01	VIT_18s0001g03280	V-type H+-transporting ATPase subunit G	Generation of Energy	0.005391	-1.14	0.007324	-1.05
CHR18_RANDOM_JGVV170_14_T01	VIT_18s0001g03320	V-type H+-transporting ATPase subunit G	Generation of Energy	0.009784	-1.78	0.01644	-1.55
CHR18_RANDOM_JGVV82_7_T01	VIT_18s0001g03690	Unknown protein	Unknown Protein	0.000746	-1.65	0.000231	-1.93
CHR19_GSVIVT00020334001_T01	VIT_19s0027g01230	CF4	Response to Stress	0.004203	-1.63	0.007305	-1.45
CHR19_GSVIVT00020367001_T01	VIT_19s0027g01000	Disease resistance protein (NBS-LRR class)	Response to Stress	0.000043	1.89	0.000009	2.35
CHR19_GSVIVT00020369001_T01	VIT_19s0027g00970	No hit	No Hit	0.000007	3.64	0.000004	3.86
CHR19_GSVIVT00036793001_T01	VIT_19s0085g00150	Receptor Like Protein 26	Signal Transduction	0.015267	-1.66	0.044903	-1.26
CHR19_JGVV135_22_T01	VIT_19s0135g00300	Ankyrin	Cellular Process	0.002486	-1.63	0.009202	-1.26
CHR19_JGVV14_117_T01	VIT_19s0014g01360	Curculin (mannose-binding) lectin	No Hit	0.002482	1.20	0.001182	1.32
CHR19_JGVV14_279_T01	VIT_19s0014g03160	NADPH:protochlorophyllide oxidoreductase	Generation of Energy	0.006863	-1.52	0.002392	-1.76
CHR19_JGVV14_357_T01	VIT_19s0014g04040	S-receptor protein kinase	Signal Transduction	0.015267	-1.44	0.001571	-2.04
CHR19_JGVV14_359_T01	VIT_19s0014g04060	ARK3 (Arabidopsis Receptor Kinase 3)	Signal Transduction	0.003007	-1.24	0.000584	-1.55
CHR19_JGVV14_362_T01	VIT_19s0014g04090	Serine/threonine-protein kinase receptor ARK3	Signal Transduction	0.016169	-1.23	0.006766	-1.39
CHR19_JGVV14_368_T01	VIT_19s0014g04160	ARK3 (Arabidopsis Receptor Kinase 3)	Signal Transduction	0.000789	-1.69	0.000841	-1.67
CHR19_JGVV14_373_T01	VIT_19s0014g04210	S-locus protein kinase	Signal Transduction	0.000566	1.66	0.001769	1.38
CHR19_JGVV14_376_T01	VIT_19s0014g04240	S-locus protein kinase	Signal Transduction	0.002222	1.37	0.001182	1.47
CHR19_JGVV14_404_T01	VIT_19s0014g04580	S-locus protein kinase	Signal Transduction	0.002215	-1.88	0.000941	-2.08
CHR19_JGVV14_473_T01	VIT_19s0014g05330	Ankyrin repeat	Cellular Process	0.000058	-2.77	0.000069	-2.72
CHR19_JGVV14_474_T01	VIT_19s0014g05340	No hit	No Hit	0	-4.99	0.000001	-4.22
CHR19_JGVV14_475_T01	VIT_19s0014g05350	No hit	No Hit	0.000058	-3.22	0.000034	-3.42
CHR19_JGVV14_480_T01	VIT_19s0014g05400	C-myc binding protein	Cellular Process	0.02253	-1.32	0.00232	-1.91
CHR19_JGVV14_74_T01	VIT_19s0014g00900	Brassinosteroid Signaling positive regulator (BZR1)	Response to Hormone Stimulus	0.016554	1.50	0.022533	1.34
CHR19_JGVV15_179_T01	VIT_19s0015g02130	Ankyrin repeat	Cellular Process	0.011227	-1.33	0.025894	-1.09
CHR19_JGVV15_184_T01	VIT_19s0015g02210	Ankyrin repeat protein	Cellular Process	0.000222	-1.66	0.000094	-1.84
CHR19_JGVV15_188_T01	VIT_19s0015g02280	Ankyrin repeat	Cellular Process	0.00053	-1.82	0.001296	-1.58
CHR19_JGVV15_192_T01	VIT_19s0015g02380	Ankyrin repeat	Cellular Process	0.000428	-1.75	0.001533	-1.43
CHR19_JGVV15_193_T01	VIT_19s0015g02390	No hit	No Hit	0.003826	-1.70	0.007571	-1.47
CHR19_JGVV15_194_T01	VIT_19s0015g02410	Receptor protein kinase	Signal Transduction	0.000431	-1.93	0.000604	-1.84
CHR19_JGVV15_200_T01	VIT_19s0015g02480	Ankyrin repeat	Cellular Process	0.007454	-1.82	0.011965	-1.62
CHR19_JGVV176_2_T01	VIT_19s0176g00020	AAA-type ATPase	Transport	0.005389	-1.18	0.000917	-1.53
CHR19_JGVV27_31_T01	VIT_19s0027g01550	Disease resistance protein (CC-NBS-LRR class)	Response to Stress	0.004359	-1.39	0.001955	-1.55
CHR19_JGVV85_53_T01	VIT_19s0085g00670	No hit	No Hit	0.019257	-1.49	0.002354	-2.08
CHR19_JGVV85_92_T01	VIT_19s0085g00160	CF9	Response to Stress	0.00267	-1.73	0.005466	-1.49
CHR19_JGVV90_79_T01	VIT_19s0090g00890	No hit	No Hit	0.000366	-2.08	0.000405	-2.05
CHR19_JGVV93_28_T01	VIT_19s0093g00390	Glutathione S-transferase 25 GSTU25	Secondary Metabolic Process	0	-4.80	0.000001	-4.19
CHR19_PDVV135_21_T01	VIT_19s0135g00250	Ankyrin repeat protein	Cellular Process	0.000382	-1.51	0.000171	-1.67
CHR19_PDVV15_180_T01	VIT_19s0015g02180	Unknown	Unknown Protein	0.001056	-1.82	0.005439	-1.38
CHR19_PDVV15_186_T01	VIT_19s0015g02230	Ankyrin repeat	Cellular Process	0.001692	-1.85	0.002818	-1.65
CHR19_PDVV15_200_T01	VIT_19s0015g02400	No hit	No Hit	0.012539	-1.30	0.027045	-1.07
CHR19_PDVV27_43_T01	VIT_19s0027g01240	No hit	No Hit	0.000566	-1.44	0.000229	-1.62
CHR19_PDVV27_62_T01	VIT_19s0027g00990	No hit	No Hit	0.000117	3.21	0.000081	3.36
CHR2_GSVIVT00011521001_T01	VIT_02s0109g00410	No hit	No Hit	0.017708	-1.10	0.021889	-1.01
CHR2_GSVIVT00013061001_T01	VIT_02s0012g02150	Reduced sugar response 4 RSR4	Secondary Metabolic Process	0.002222	-1.79	0.014724	-1.24
CHR2_GSVIVT00022735001_T01	VIT_02s0033g00920	No hit	No Hit	0.000566	-1.14	0.000782	-1.09
CHR2_JGVV12_55_T01	VIT_02s0012g02460	NADP-malic enzyme	Generation of Energy	0.000075	2.60	0.00055	1.99
CHR2_PDVV12_14_T01	VIT_02s0012g03100	No hit	No Hit	0.002222	-1.17	0.000655	-1.37
CHR2_PDVV154_46_T01	VIT_02s0154g00560	No hit	No Hit	0.002	-1.20	0.000069	-1.87
CHR2_PDVV33_94_T01	VIT_02s0033g01200	No hit	No Hit	0.000849	-1.41	0.00024	-1.68
CHR3_GSVIVT00000354001_T01	VIT_03s0132g00410	Wall-associated receptor kinase-like 9	Signal Transduction	0.005391	-1.77	0.009136	-1.57
CHR3_GSVIVT00015708001_T01	VIT_03s0017g00910	No hit	No Hit	0.003565	-1.78	0.028209	-1.16
CHR3_GSVIVT00036953001_T01	VIT_03s0088g01300	No hit	No Hit	0.022985	1.00	0.001351	1.58
CHR3_JGVV110_6_T01	VIT_03s0110g00080	Unknown	Unknown Protein	0.005039	1.49	0.020428	1.11
CHR3_JGVV167_5_T01	VIT_03s0167g00050	Concanavalin A lectin	DNA/RNA Metabolic Process	0.015267	-1.50	0.040876	-1.16
CHR3_JGVV17_34_T01	VIT_03s0017g00620	GA 20-oxidase	Response to Hormone Stimulus	0.006026	1.54	0.002434	1.74
CHR3_JGVV17_95_T01	VIT_03s0017g01550	CRK10 (cysteine-rich RLK10)	Signal Transduction	0.02139	1.06	0.004861	1.34
CHR3_JGVV38_163_T01	VIT_03s0038g03070	O-acetyltransferase	Cellular Process	0.01906	1.90	0.002039	2.71
CHR3_JGVV38_294_T01	VIT_03s0038g01630	R protein PRF disease resistance protein	Response to Stress	0.021054	-1.10	0.002492	-1.54
CHR3_JGVV38_297_T01	VIT_03s0038g01590	Disease resistance protein (CC-NBS-LRR class)	Cellular Homeostasis	0.00153	-2.65	0.00038	-3.19
CHR3_JGVV38_298_T01	VIT_03s0038g01580	R protein PRF disease resistance protein	Response to Stress	0.018113	-1.18	0.017561	-1.13
CHR3_JGVV38_299_T01	VIT_03s0038g01550	R protein PRF disease resistance protein	Response to Stress	0.000031	2.91	0.000034	2.83
CHR3_JGVV38_300_T01	VIT_03s0038g01540	R protein PRF disease resistance protein	Response to Stress	0.004931	1.04	0.001028	1.30
CHR3_JGVV38_349_T01	VIT_03s0038g00920	Carbohydrate kinase, PfkB	Carbohydrate Metabolic Process	0.000968	-1.11	0.001409	-1.04
CHR3_JGVV38_375_T01	VIT_03s0038g00550	ferulate 5-hydroxylase	Secondary Metabolic Process	0.005039	-1.34	0.004748	-1.32
CHR3_JGVV38_379_T01	VIT_03s0038g00500	ferulate 5-hydroxylase	Secondary Metabolic Process	0.001992	-1.30	0.00153	-1.30
CHR3_JGVV63_138_T01	VIT_03s0063g01490	CYP82C1p	Cellular Process	0.000425	1.26	0.000132	1.46
CHR3_JGVV63_183_T01	VIT_03s0063g01960	Non-symbiotic hemoglobin class 1	Generation of Energy	0.00392	1.79	0.001533	2.01
CHR3_JGVV63_69_T01	VIT_03s0063g00750	Carboxylesterase CXE	Lipid Metabolic Process	0.010852	1.09	0.00055	1.73
CHR3_JGVV88_5_T01	VIT_03s0088g01240	basic helix-loop-helix (bHLH) family	Transcription Factor Activity	0.001477	-1.32	0.000264	-1.65
CHR3_JGVV91_5_T01	VIT_03s0091g01240	Serine carboxypeptidase S10 / Anthocyanin Acyl-transferase	No Hit	0.04352	1.11	0.003805	1.71
CHR4_GSVIVT00019015001_T01	VIT_04s0023g01310	No hit	No Hit	0.029817	1.11	0.036999	1.02
CHR4_GSVIVT00026550001_T01	VIT_04s0044g00800	S-receptor kinase	Signal Transduction	0.005276	-1.27	0.00722	-1.17
CHR4_GSVIVT00035777001_T01	VIT_04s0008g04770	Zinc finger protein VAR3, chloroplastic	Transcription Factor Activity	0.005167	-1.38	0.006444	-1.29
CHR4_JGVV44_111_T01	VIT_04s0044g00810	S-receptor kinase	Signal Transduction	0.012539	-1.55	0.017411	-1.40
CHR4_JGVV44_115_T01	VIT_04s0044g00750	S-receptor kinase	Signal Transduction	0.021473	-1.39	0.014365	-1.44
CHR4_JGVV69_24_T01	VIT_04s0069g00300	Gamma-aminobutyrate transaminase subunit precursor isozyme 3	Cellular Amino Acids and Derivative Metabolic Process	0.000047	2.08	0.000013	2.53
CHR4_JGVV8_19_T01	VIT_04s0008g00280	Amino acid permease 1	Transport	0.000746	-1.76	0.011439	-1.11
CHR4_JGVV8_23_T01	VIT_04s0008g00320	Leucine-rich repeat family protein	Signal Transduction	0.002482	1.45	0.003899	1.30
CHR4_JGVV8_384_T01	VIT_04s0008g04090	RD22 [Vitis vinifera]	Response to Stress	0.002165	-3.10	0.000477	-3.79
CHR4_JGVV8_385_T01	VIT_04s0008g04120	RD22	Response to Stress	0.031886	-1.02	0.012131	-1.19
CHR4_JGVV8_386_T01	VIT_04s0008g04130	RD22 [Vitis vinifera]	Response to Stress	0.009434	-1.58	0.025979	-1.25
CHR4_JGVV8_387_T01	VIT_04s0008g04150	RD22	Response to Stress	0.002215	-1.45	0.002514	-1.37
CHR4_JGVV8_77_T01	VIT_04s0008g00870	Phosphoethanolamine/phosphocholine phosphatase	Carbohydrate Metabolic Process	0.000604	1.62	0.00077	1.56
CHR4_PDVV44_125_T01	VIT_04s0044g00820	S-receptor kinase	Signal Transduction	0.01087	-1.48	0.046478	-1.05
CHR5_GSVIVT00010728001_T01	VIT_05s0102g00040	No hit	No Hit	0.007033	-1.53	0.01979	-1.22
CHR5_GSVIVT00017611001_T01	VIT_05s0020g00090	No hit	No Hit	0.01437	-1.83	0.002515	-2.39
CHR5_GSVIVT00020877001_T01	VIT_05s0029g01580	Ankyrin repeat protein	Cellular Process	0.000498	-1.74	0.00038	-1.80
CHR5_GSVIVT00020983001_T01	VIT_05s0029g00750	R protein L6	Response to Stress	0.001793	-1.54	0.009257	-1.13
CHR5_GSVIVT00021007001_T01	VIT_05s0029g00570	No hit	No Hit	0.006863	-2.47	0.002434	-2.86
CHR5_JGVV102_3_T01	VIT_05s0102g00050	Ankyrin repeat protein family	Cellular Process	0.01575	-1.92	0.012118	-1.94
CHR5_JGVV124_25_T01	VIT_05s0124g00290	Anthocyanin membrane protein 2	Secondary Metabolic Process	0.00168	-1.27	0.002492	-1.16
CHR5_JGVV124_52_T01	VIT_05s0124g00610	Ankyrin repeat protein family	Cellular Process	0.029817	-1.36	0.029695	-1.30
CHR5_JGVV165_15_T01	VIT_05s0165g00220	Protein binding protein	Transport	0.001619	-1.57	0.017241	-1.00
CHR5_JGVV165_19_T01	VIT_05s0165g00290	Ankyrin	Cellular Process	0.024665	-2.58	0.006088	-3.25
CHR5_JGVV20_16_T01	VIT_05s0020g00200	No hit	No Hit	0.000106	-3.94	0.000031	-4.58
CHR5_JGVV20_17_T01	VIT_05s0020g00210	No hit	No Hit	0.000007	-4.05	0.000007	-4.02
CHR5_JGVV20_21_T01	VIT_05s0020g00260	Unknown protein	Unknown Protein	0.007112	-1.89	0.016817	-1.56
CHR5_JGVV20_257_T01	VIT_05s0020g02740	Aquaporin NIP7;1	Transport	0.000672	-1.72	0.010528	-1.08
CHR5_JGVV20_7_T01	VIT_05s0020g00080	Unknown	Unknown Protein	0.000123	-1.79	0.000132	-1.77
CHR5_JGVV49_24_T01	VIT_05s0049g00260	2-oxoglutarate-dependent dioxygenase	Carbohydrate Metabolic Process	0.003099	-1.48	0.003534	-1.41
CHR5_JGVV49_29_T01	VIT_05s0049g00310	E8 protein	Response to Hormone Stimulus	0.000498	-1.84	0.000184	-2.09
CHR5_JGVV51_11_T01	VIT_05s0051g00120	N-6 Adenine-specific DNA methylase	Cellular Amino Acids and Derivative Metabolic Process	0.007586	1.15	0.000841	1.62
CHR5_JGVV77_130_T01	VIT_05s0077g01590	s9_Pathogenesis protein 10 [Vitis vinifera]	Response to Stress	0.0229	1.17	0.016002	1.20
CHR5_JGVV94_112_T01	VIT_05s0094g01230	Allyl alcohol dehydrogenase	Cellular Process	0.002222	1.81	0.001182	1.94
CHR5_JGVV94_16_T01	VIT_05s0094g00180	No hit	No Hit	0.010427	-1.34	0.003745	-1.55
CHR6_GSVIVT00024966001_T01	VIT_06s0004g04670	No hit	No Hit	0.000001	4.41	0.000001	4.74
CHR6_GSVIVT00025484001_T01	VIT_06s0004g00310	Hcr2-p4.1	Response to Stress	0.00712	-1.36	0.016242	-1.13
CHR6_JGVV4_257_T01	VIT_06s0004g05760	Copper transporter 1	Transport	0.035224	1.81	0.008617	2.31
CHR6_JGVV4_258_T01	VIT_06s0004g05750	Copper transporter 1	Transport	0.032391	1.70	0.006301	2.25
CHR6_JGVV4_288_T01	VIT_06s0004g05380	Tropinone reductase	Cellular Amino Acids and Derivative Metabolic Process	0.006221	-1.69	0.034281	-1.17
CHR6_JGVV4_385_T01	VIT_06s0004g04320	Alcohol dehydrogenase 3	Carbohydrate Metabolic Process	0.000007	-3.42	0.000006	-3.48
CHR6_JGVV4_386_T01	VIT_06s0004g04310	Alcohol dehydrogenase	Carbohydrate Metabolic Process	0.000007	-2.84	0.000006	-2.89
CHR6_JGVV4_415_T01	VIT_06s0004g04000	Beta-ketoacyl-CoA synthase	Lipid Metabolic Process	0.02587	1.11	0.020516	1.11
CHR6_JGVV4_496_T01	VIT_06s0004g03120	MLO-like protein 3	Response to Stress	0.023092	-1.73	0.005153	-2.20
CHR6_JGVV4_633_T01	VIT_06s0004g01600	No hit	No Hit	0.000954	-1.21	0.001016	-1.19
CHR6_JGVV4_671_T01	VIT_06s0004g01180	Peroxidase	Response to Stress	0.023708	-1.06	0.003477	-1.45
CHR6_JGVV61_92_T01	VIT_06s0061g00640	Salutaridine reductase	Secondary Metabolic Process	0.00743	-1.08	0.001571	-1.36
CHR6_JGVV9_115_T01	VIT_06s0009g02450	Integrase	DNA/RNA Metabolic Process	0.000223	1.37	0.000171	1.41
CHR6_JGVV9_143_T01	VIT_06s0009g02140	Molybdopterin biosynthesis MoaE CNX6	Secondary Metabolic Process	0.005389	1.25	0.008429	1.12
CHR6_JGVV9_209_T01	VIT_06s0009g01350	R protein PRF disease resistance protein	Response to Stress	0.000078	1.58	0.000093	1.54
CHR6_PDVV4_256_T01	VIT_06s0004g05720	No hit	No Hit	0.000255	-1.74	0.006942	-1.04
CHR6_PDVV4_629_T01	VIT_06s0004g01390	S-receptor kinase	Response to Stress	0.001138	-1.10	0.000389	-1.27
CHR7_JGVV104_43_T01	VIT_07s0104g01390	Arsenate reductase (glutaredoxin)	Secondary Metabolic Process	0.02746	1.17	0.012662	1.31
CHR7_JGVV129_91_T01	VIT_07s0129g00940	Protein kinase	Signal Transduction	0.035284	-1.08	0.017806	-1.19
CHR7_JGVV5_299_T01	VIT_07s0005g03130	flavanone 3-hydroxylase	Secondary Metabolic Process	0.000075	-2.17	0.001587	-1.40
CHR7_JGVV5_309_T01	VIT_07s0005g03260	ERF/AP2 Gene Family (VvERF100)	Response to Hormone Stimulus	0.02348	1.43	0.039637	1.22
CHR7_JGVV5_532_T01	VIT_07s0005g06000	Pore-forming toxin-like protein Hfr-2	Transport	0.022721	1.27	0.007908	1.49
CHR7_JGVV5_539_T01	VIT_07s0005g06090	Pore-forming toxin-like protein Hfr-2	Transport	0.004359	1.28	0.001413	1.49
CHR7_JGVV5_571_T01	VIT_07s0005g06480	EMB1974 (embryo defective 1974)	Developmental Process	0.000048	-1.68	0.000014	-2.03
CHR7_JGVV5_78_T01	VIT_07s0005g00800	Pollen Ole e 1 allergen and extensin	Response to Stress	0.035408	2.59	0.009629	3.23
CHR7_PDVV141_29_T01	VIT_07s0141g00560	No hit	No Hit	0.027331	1.03	0.015027	1.12
CHR7_PDVV95_42_T01	VIT_07s0095g00560	No hit	No Hit	0.000007	-2.52	0.000009	-2.34
CHR7_RANDOM_JGVV209_16_T01	VIT_07s0141g00700	R protein MLA10	Response to Stress	0.004113	-1.35	0.001764	-1.50
CHR7_RANDOM_JGVV224_6_T01	VIT_07s0151g00010	No hit	No Hit	0.000222	2.26	0.000026	2.94
CHR7_RANDOM_PDVV209_15_T01	VIT_07s0141g00670	No hit	No Hit	0.003651	-1.10	0.000228	-1.62
CHR8_GSVIVT00022503001_T01	VIT_08s0032g00650	No hit	No Hit	0.017708	-1.21	0.025849	-1.07
CHR8_GSVIVT00022598001_T01	VIT_08s0032g01160	DNA helicase SNF2 domain-containing protein	Transcription Factor Activity	0.006047	-1.39	0.007575	-1.29
CHR8_JGVV32_57_T01	VIT_08s0032g00710	CXE carboxylesterase	No Hit	0.000229	-1.63	0.000066	-1.92
CHR8_JGVV40_108_T01	VIT_08s0040g02200	Peroxidase ATP2a	Response to Stress	0.018569	-1.51	0.036999	-1.25
CHR8_JGVV40_173_T01	VIT_08s0040g01520	Indole-3-acetate beta-glucosyltransferase	Response to Hormone Stimulus	0.002258	-1.16	0.000576	-1.40
CHR8_JGVV7_284_T01	VIT_08s0007g05990	Beta 1-3 glucanase	Cell Wall Metabolism	0.000283	2.12	0.000112	2.39
CHR8_JGVV7_356_T01	VIT_08s0007g05240	Phosphatidylinositol-4-phosphate 5-kinase	Carbohydrate Metabolic Process	0.007122	1.11	0.002676	1.27
CHR8_JGVV7_57_T01	VIT_08s0007g08420	R protein MLA10	Response to Stress	0.000079	-1.30	0.000171	-1.18
CHR9_GSVIVT00015955001_T01	VIT_09s0018g00260	No hit	No Hit	0.004593	-1.36	0.002145	-1.50
CHR9_GSVIVT00017263001_T01	VIT_09s0002g06180	Disease resistance protein (NBS-LRR class)	Response to Stress	0.0267	1.24	0.018647	1.27
CHR9_GSVIVT00017264001_T01	VIT_09s0002g06190	No hit	No Hit	0.000043	2.43	0.000022	2.66
CHR9_GSVIVT00029599001_T01	VIT_09s0054g00380	Unknown protein	Unknown Protein	0.028391	1.19	0.009128	1.43
CHR9_GSVIVT00038435001_T01	VIT_09s0096g00710	No hit	No Hit	0.004948	-2.20	0.00821	-1.95
CHR9_JGVV18_52_T01	VIT_09s0018g00780	HcrVf1 protein	Response to Stress	0.000229	2.01	0.001749	1.49
CHR9_JGVV2_172_T01	VIT_09s0002g01960	No hit	No Hit	0.000043	-2.81	0.000074	-2.59
CHR9_JGVV2_314_T01	VIT_09s0002g03460	Taurine dioxygenase	Cellular Amino Acids and Derivative Metabolic Process	0.014238	1.09	0.010528	1.11
CHR9_JGVV2_491_T01	VIT_09s0002g05450	ABC transporter g family pleiotropic drug resistance 12 PDR12	Transport	0.006119	-1.31	0.002784	-1.44
CHR9_JGVV2_556_T01	VIT_09s0002g06210	RPS5 (resistant to p. syringae 5)	Response to Stress	0.000912	1.54	0.000963	1.52
CHR9_JGVV2_558_T01	VIT_09s0002g06240	RPS5 (resistant to p. syringae 5)	Response to Stress	0.00018	2.12	0.000389	1.90
CHR9_JGVV2_649_T01	VIT_09s0002g07260	No hit	No Hit	0.000366	1.49	0.000547	1.40
CHR9_JGVV2_690_T01	VIT_09s0002g07770	Beta-galactosidase	Carbohydrate Metabolic Process	0.000027	2.01	0.000007	2.43
CHR9_JGVV2_762_T01	VIT_09s0002g08680	Unknown	Unknown Protein	0	-4.94	0	-4.76
CHR9_JGVV70_56_T01	VIT_09s0070g00660	No hit	No Hit	0.002611	1.61	0.002819	1.53
CHR9_JGVV70_60_T01	VIT_09s0070g00720	No hit	No Hit	0.009429	1.48	0.004824	1.61
CHR9_JGVV96_18_T01	VIT_09s0096g00210	Coniferyl alcohol acyltransferase	Secondary Metabolic Process	0.002167	-2.03	0.00345	-1.81
CHR9_JGVV96_36_T01	VIT_09s0096g00430	C2-HC type zinc finger protein C.e-MyT1	DNA/RNA Metabolic Process	0.000018	-2.72	0.000025	-2.54
CHR9_JGVV96_50_T01	VIT_09s0096g00660	C2-HC type zinc finger protein C.e-MyT1	DNA/RNA Metabolic Process	0.000007	-3.21	0.000017	-2.80
CHR9_JGVV96_51_T01	VIT_09s0096g00680	C2-HC type zinc finger protein C.e-MyT1	DNA/RNA Metabolic Process	0.000008	-2.75	0.000062	-2.08
CHR9_JGVV96_59_T01	VIT_09s0096g00850	Glycosyl hydrolase family 28 protein	Carbohydrate Metabolic Process	0.024981	-1.27	0.010538	-1.44
CHR9_JGVV96_65_T01	VIT_09s0096g00930	Disease resistance protein (TIR-NBS-LRR class)	Response to Stress	0.017708	2.12	0.028114	1.84
CHR9_PDVV2_269_T01	VIT_09s0002g03270	RPS5 (resistant to p. syringae 5)	Response to Stress	0.000842	-1.33	0.000781	-1.34
CHR9_PDVV96_56_T01	VIT_09s0096g00720	C2-HC type zinc finger protein C.e-MyT1	DNA/RNA Metabolic Process	0.000007	-2.75	0.000016	-2.37
CHRUN_GSVIVT00001251001_T01	VIT_00s0153g00040	S-locus receptor kinase	Response to Stress	0.008729	-1.34	0.016651	-1.15
CHRUN_GSVIVT00002449001_T01	VIT_00s0734g00010	No hit	No Hit	0.000845	-1.77	0.001182	-1.68
CHRUN_GSVIVT00003451001_T01	VIT_00s0193g00010	No hit	No Hit	0.003465	2.07	0.004184	1.94
CHRUN_GSVIVT00004407001_T01	VIT_00s1313g00020	Deacetoxyvindoline 4-hydroxylase	Secondary Metabolic Process	0.036476	-1.08	0.004396	-1.56
CHRUN_GSVIVT00005520001_T01	VIT_00s1860g00010	No hit	No Hit	0.005389	-1.28	0.001225	-1.58
CHRUN_JGVV1206_1_T01	VIT_00s1206g00010	Aspartic proteinase nepenthesin-1 precursor	Cellular Homeostasis	0.000229	-1.66	0.000389	-1.54
CHRUN_JGVV1321_1_T01	VIT_00s1321g00010	Unknown	Unknown Protein	0.003695	1.38	0.000814	1.72
CHRUN_JGVV1386_1_T01	VIT_00s1386g00010	F-box family protein	Cellular Homeostasis	0.011061	-1.31	0.027435	-1.05
CHRUN_JGVV193_1_T01	VIT_00s0193g00020	No hit	No Hit	0.000194	1.68	0.000185	1.67
CHRUN_JGVV199_25_T01	VIT_00s0199g00270	Unknown protein	Unknown Protein	0.008312	-1.58	0.004396	-1.73
CHRUN_JGVV218_20_T01	VIT_00s0218g00200	UDP-glucuronosyl/UDP-glucosyltransferase	Carbohydrate Metabolic Process	0.005961	-1.39	0.019143	-1.08
CHRUN_JGVV238_10_T01	VIT_00s0238g00120	No hit	No Hit	0.032289	1.33	0.008565	1.66
CHRUN_JGVV238_6_T01	VIT_00s0238g00060	RPS4 (resistant to p. syringae 4)	Response to Stress	0.000043	-2.66	0.000083	-2.42
CHRUN_JGVV250_1_T01	VIT_00s0250g00010	Prolylcarboxypeptidase	Cellular Amino Acids and Derivative Metabolic Process	0.007454	-1.72	0.022664	-1.35
CHRUN_JGVV256_1_T01	VIT_00s0256g00010	Unknown	No Hit	0.000222	2.43	0.000053	2.90
CHRUN_JGVV256_11_T01	VIT_00s0256g00110	Ankyrin repeat protein	Cellular Process	0.017708	1.53	0.003659	1.95
CHRUN_JGVV256_12_T01	VIT_00s0256g00120	Unknown	Unknown Protein	0.018558	1.08	0.002911	1.45
CHRUN_JGVV256_2_T01	VIT_00s0256g00020	Unknown	No Hit	0.00005	2.41	0.000022	2.69
CHRUN_JGVV256_3_T01	VIT_00s0256g00030	Ankyrin repeat protein	Cellular Process	0.035284	1.35	0.022664	1.41
CHRUN_JGVV256_4_T01	VIT_00s0256g00040	Ankyrin repeat protein	Cellular Process	0.009429	1.57	0.006178	1.65
CHRUN_JGVV256_5_T01	VIT_00s0256g00050	Unknown	Unknown Protein	0.035224	1.24	0.037507	1.17
CHRUN_JGVV267_3_T01	VIT_00s0267g00030	Unknown	Unknown Protein	0.001086	1.14	0.000863	1.16
CHRUN_JGVV288_2_T01	VIT_00s0288g00020	Nematode resistance-like protein	Response to Stress	0.019606	-1.81	0.033901	-1.55
CHRUN_JGVV288_4_T01	VIT_00s0288g00050	V-type H+-transporting ATPase subunit G	Generation of Energy	0.035479	-1.15	0.027435	-1.16
CHRUN_JGVV288_6_T01	VIT_00s0288g00070	Disease resistance protein	Response to Stress	0.001856	-2.01	0.003312	-1.77
CHRUN_JGVV353_2_T01	VIT_00s0353g00020	S-locus lectin protein kinase	Signal Transduction	0.013091	-1.17	0.00536	-1.33
CHRUN_JGVV388_3_T01	VIT_00s0388g00030	DNA mismatch repair protein MSH3	DNA/RNA Metabolic Process	0.011381	-1.41	0.018647	-1.23
CHRUN_JGVV411_2_T01	VIT_00s0411g00020	Ankyrin repeat protein	Cellular Process	0.011176	1.67	0.002889	2.04
CHRUN_JGVV411_3_T01	VIT_00s0411g00030	Unknown	Unknown Protein	0.017985	1.01	0.014561	1.01
CHRUN_JGVV429_4_T01	VIT_00s0429g00040	Aspartic Protease (VvAP47)	Cellular Homeostasis	0.015599	-1.36	0.000351	-2.44
CHRUN_JGVV532_4_T01	VIT_00s0532g00050	Basic helix-loop-helix ILR3	Response to Hormone Stimulus	0.014369	1.06	0.01337	1.03
CHRUN_PDVV2258_1_T01	VIT_00s2258g00010	No hit	No Hit	0.007873	-1.56	0.005203	-1.64
															Cellular Homeostasis
